# Supplementary material for: Proteomic Amino-Termini Profiling Reveals Targeting Information for Protein Import into Complex Plastids
Source: PLoS One. 2013 Sep 16;8(9):e74483. doi: 10.1371/journal.pone.0074483 (PMC3774753; doi:10.1371/journal.pone.0074483)
Supplement: Table S1 — List of 413 LTQ-FTICR spectra assigned to 311 peptides using Mascot. MS/MS spectra aqcuired with a LTQ-FTICR mass spectrometer were searched against a T. pseudonana protein database using Mascot and evaluate with PeptideProphet as implemented in the TPP (for details, see methods section). Only peptide assignments with an estimated FDR <0.05 are listed. #, spectrum number; peptide, peptide sequence in standard one letter code; prob, PeptideProphet probability; ionscore, Mascot ionscore; z, charge; prec neutral mass, calculated precursor neutral mass; error [ppm], deviation of experimental peptide mass in ppm. Non-standard abbreviations in the peptide column: n[29.04], dimethylated peptide alpha-amine; n[43.02], acetylated peptide alpha-amine; C[160.03], carbamidomethylated cysteine; K[156.13], dimethylated Lys epsilon-amine; M[147.04], oxidized methionine. (XLS) [file pone.0074483.s002.xls]

## Sheet: Suppl Table S1
Supplementary Table S1. List of 413 LTQ-FTICR spectra assigned to 311 peptides using Mascot.
#	peptide	prob.	ion score	z	prec neutral mass	error [ppm]
1	n[29.04]AADEDQDFLR	0.9975	70.24	2	1206.56	3.1442
2	n[29.04]AADEDQDFLR	0.9979	70.53	2	1206.56	3.0614
3	n[29.04]AAGDK[156.13]FNR	0.7667	45.38	2	933.508	-3.2068
4	n[29.04]AAPPIDPLAK[156.13]ER	0.8288	23.86	3	1332.79	0.8235
5	n[29.04]AAPTADPVAASVAR	0.9961	55.16	2	1323.72	0.0754
6	n[29.04]AASAGQSEVVLVGC[160.03]GAPNR	0.9983	58.35	3	1869.95	2.4026
7	n[29.04]AASAGQSEVVLVGC[160.03]GAPNR	0.9999	123.78	2	1869.94	-1.1218
8	n[29.04]AASAGQSEVVLVGC[160.03]GAPNR	0.9999	89.64	2	1869.95	0.9616
9	AASAQGISAIENIC[160.03]GR	0.9807	44.16	3	1616.8	-2.4694
10	AASAQGISAIENIC[160.03]GR	0.9996	84.22	2	1616.8	-2.1621
11	n[43.02]AATQLLSVAR	0.9982	62.48	2	1070.62	2.1443
12	n[43.02]AAYTILSSNR	0.9942	57.2	2	1136.6	4.04
13	n[29.04]ADDAK[156.13]IFDQESFIAESK[156.13]EM[147.04]R	0.8659	22.7	4	2429.19	3.1234
14	n[43.02]ADDAK[156.13]IFDQESFIAESK[156.13]EM[147.04]R	0.8053	27.86	3	2443.16	-0.3679
15	n[43.02]ADDLISSIAR	0.9997	77.97	2	1101.57	0.1812
16	n[43.02]ADDLISSIAR	0.9975	79.5	2	1101.58	6.796
17	ADLLTANTGR	0.998	61.72	2	1030.55	1.8401
18	n[29.04]ADLLTANTGR	0.9993	69.9	2	1058.58	0.2829
19	n[43.02]ADLNTTEGLK[156.13]SH	0.9945	71.9	2	1354.69	4.2014
20	n[29.04]ADTSGDIPQSIR	0.9988	68.14	2	1286.65	-1.0864
21	n[43.02]ADVEK[156.13]QAQAAEAK[156.13]	0.8868	50.21	2	1455.76	-1.4405
22	n[43.02]ADVEK[156.13]QAQAAEAK[156.13]SR	0.9976	56.11	3	1698.9	2.7616
23	n[43.02]ADVEK[156.13]QAQAAEAK[156.13]SR	0.9987	60.73	3	1698.9	-0.8814
24	n[43.02]ADVSVEHGR	0.998	65.41	2	1010.48	-1.5802
25	n[43.02]ADVSVEHGR	0.9993	67.71	2	1010.49	0.1975
26	n[29.04]AEEGAVTPLR	0.9974	57.98	2	1069.59	1.773
27	AEIDDVGSGR	0.894	45.86	2	1017.47	-7.3566
28	AEIDDVGSGR	0.9975	58.16	2	1017.48	1.5694
29	n[29.04]AEIGDSGVAFEHVAR	0.9963	58.29	3	1584.81	5.2902
30	n[29.04]AEVTTALIK[156.13]ELR	0.9038	29.79	3	1398.85	-0.5707
31	n[29.04]AEVTTALIK[156.13]ELR	0.9971	78.74	2	1398.86	5.5679
32	AFLGQVVTR	0.9393	38.46	2	989.575	1.7144
33	n[29.04]AFLSPEER	0.9686	54.5	2	975.514	3.3759
34	n[29.04]AGAGESVPDGFR	0.9993	69.31	2	1189.58	0.1678
35	n[29.04]AGAGESVPDGFR	0.9965	59.01	2	1189.58	-0.9231
36	AGEESMAAR	0.9994	86.57	2	920.407	-3.1439
37	n[43.02]AGETDVR	0.7554	31.08	2	788.374	0.1265
38	AGFAGDDAPR	0.9986	65.62	2	975.448	-0.4092
39	n[29.04]AGGAK[156.13]AAAVAK[156.13]	0.9863	71.85	2	997.637	0.9003
40	AGQVYTDVAVR	0.9948	56.44	2	1177.62	2.8822
41	AGTDGISVDR	0.8001	39.77	2	989.481	-4.6395
42	AIELNNGR	0.8838	39.74	2	885.472	-2.7043
43	n[29.04]AIGDLSEGK[156.13]LSHR	0.9746	22.4	4	1437.81	2.5662
44	n[29.04]AIGVFVR	0.9227	33.25	2	788.5	2.277
45	n[29.04]AISTDENTPR	0.9593	47.9	2	1130.56	-3.1786
46	AIVETPGSGNVVR	0.8224	33.15	2	1297.71	0.4616
47	n[29.04]AK[156.13]K[156.13]ILYQDNAR	0.9865	35.97	3	1402.84	0.1423
48	n[43.02]AK[156.13]VNTAPIK[156.13]WAQR	0.9964	42.71	3	1579.93	0.8844
49	n[29.04]ALDPVTYLR	0.8906	38.03	2	1074.62	3.9939
50	n[29.04]ALDPVTYLR	0.7552	30.54	2	1074.62	0.9288
51	ALEAGPAVR	0.9165	34.04	2	882.503	2.7133
52	ALEVETTGDR	0.9769	53.77	2	1089.54	0.2748
53	ALEVETTGDR	0.9197	53.5	2	1089.53	-6.9626
54	n[29.04]ALEVETTGDR	0.9921	56.53	2	1117.57	4.4659
55	ALLK[156.13]PFGYSAGR	0.9668	40.86	2	1306.75	-0.0764
56	ALLVVDGLNSQAR	0.9963	57.06	2	1354.76	-0.2948
57	n[29.04]ALTTQLSSSR	0.9858	47.53	2	1090.61	0.9152
58	n[29.04]ALTTQLSSSR	0.9979	59.18	2	1090.61	1.2813
59	n[43.02]ALVVHDDDDK[156.13]SSLPR	0.9613	35.62	3	1735.88	1.5527
60	n[43.02]ANAAEVNAR	0.9456	44.15	2	956.482	6.8858
61	n[43.02]ANLNQAIIR	0.959	47.19	2	1053.61	3.9787
62	n[29.04]AQNGDGASLASNAK[156.13]LTTGGASTLQSGR	0.9953	57.97	3	2588.33	3.3187
63	n[29.04]ASASAFEAGM[147.04]R	0.8833	34.63	2	1140.53	2.3631
64	n[29.04]ASASAFEAGM[147.04]R	0.9848	45.52	2	1140.53	1.838
65	n[29.04]ASASAFEAGMR	0.9978	63.97	2	1124.54	2.2192
66	n[29.04]ASASAFEAGM[147.04]R	0.9674	47.46	2	1140.53	-3.501
67	n[29.04]ASASAFEAGM[147.04]R	0.9961	56.7	2	1140.53	-0.9628
68	n[29.04]ASK[156.13]SPGSDPLELLR	0.898	44.5	3	1524.86	3.0761
69	n[29.04]ASK[156.13]SPGSDPLELLR	0.9974	57.04	3	1524.86	1.5708
70	n[29.04]ASK[156.13]SPGSDPLELLR	0.8694	52.79	2	1524.85	-3.9951
71	n[43.02]ASLGVSFGR	0.9967	60.07	2	934.495	-0.5339
72	n[43.02]ASPITDEIPSDATLDSDR	0.9949	53.74	2	1943.9	0.2056
73	n[29.04]ASSGFPPPR	0.9997	74.94	2	942.501	0.7411
74	n[29.04]ASSGFPPPR	0.996	56.8	2	942.503	3.2821
75	n[29.04]ASSGFPPPR	0.9998	78.4	2	942.501	0.6352
76	n[29.04]ASSGFPPPR	0.9949	57.4	2	942.505	4.7643
77	n[29.04]ASSGFPPPR	0.9969	57.23	2	942.5	-0.4235
78	n[29.04]ASSGFPPPR	0.9977	59.07	2	942.5	-0.2117
79	n[29.04]ASSGFPPPR	0.9982	60.37	2	942.5	0.3176
80	n[29.04]ASSGFPPPR	0.999	65.16	2	942.5	0.1059
81	n[29.04]ASSGFPPPR	0.998	62.39	2	942.499	-1.5881
82	n[29.04]ASSGFPPPR	0.9995	75.36	2	942.504	4.1291
83	n[43.02]ASSGSGYDLSSSTFSPDGR	0.9995	86.46	2	1918.84	5.6746
84	n[43.02]ASSGSGYDLSSSTFSPDGR	0.9877	45.55	2	1918.83	-0.2603
85	n[29.04]ASSTSAIEPR	0.999	77.37	2	1045.55	-2.6729
86	n[29.04]ASSTSAIEPR	0.9864	64.53	2	1045.54	-8.9733
87	n[29.04]ATDGAAVADGFR	0.9809	53.98	2	1177.59	6.1038
88	n[29.04]ATDGAAVADGFR	0.9996	83.01	2	1177.59	4.5778
89	n[29.04]ATDGAAVADGFR	0.9986	74.32	2	1177.58	-3.8997
90	n[29.04]ATDGAAVADGFR	0.9996	74.56	2	1177.58	2.3737
91	n[43.02]ATDQLR	0.7312	39.79	2	744.387	3.4834
92	n[43.02]ATDQLR	0.9118	44.18	2	744.384	-1.2058
93	n[29.04]ATDTIVIGGGR	0.9994	74.11	2	1086.62	3.4906
94	n[29.04]ATDTIVIGGGR	0.9958	56.46	2	1086.61	0.4593
95	n[29.04]ATEAETEVER	0.9985	70.41	2	1161.56	0.4297
96	ATGDIQPEGVEAH	0.991	52.81	2	1322.62	-1.1324
97	n[29.04]ATGM[147.04]GVNGFGR	0.9948	53.02	2	1109.54	1.3495
98	n[29.04]ATTEVTVR	0.9297	48.52	2	903.511	0.2209
99	n[29.04]ATTLSC[160.03]PSVDEGQR	0.9352	37.47	3	1547.74	5.0298
100	n[29.04]ATTLSC[160.03]PSVDEGQR	0.9998	84.64	2	1547.73	-0.1936
101	n[29.04]ATTLSC[160.03]PSVDEGQR	0.9978	70.82	2	1547.74	5.5493
102	n[29.04]ATTPPTAEEIER	0.8144	33.81	2	1341.69	1.935
103	n[43.02]ATVLQPLIR	0.9456	34.09	2	1051.65	1.8032
104	n[29.04]AVPLANGAM[147.04]SFDR	0.9974	66.54	2	1391.7	4.2333
105	n[29.04]AVPLANGAM[147.04]SFDR	0.9792	46.52	2	1391.7	0.4305
106	n[29.04]AVPLANGAMSFDR	0.997	62.82	2	1375.7	3.2663
107	n[29.04]AVPLANGAMSFDR	0.8832	29.3	3	1375.7	0.4352
108	n[29.04]AVVGK[156.13]PDTASTISIASSER	0.9987	59.62	3	1944.06	-0.719
109	n[29.04]DDAAPSSTATK[156.13]VVVAGATGQTGR	0.9973	60.83	3	2215.16	3.0205
110	DDGLAAGIASVATR	0.9997	78.14	2	1315.68	1.9731
111	DDGLAAGIASVATR	0.9997	89.8	2	1315.69	4.5534
112	DDGLAAGIASVATR	0.9981	74.09	3	1315.69	6.2182
113	DDLEIISISDDLR	0.9999	88.96	2	1502.76	0.5981
114	n[29.04]DEDSFESIAAR	0.9979	58.92	2	1266.58	1.5765
115	n[29.04]DEDSFESIAAR	0.9944	55.46	2	1266.58	-1.4189
116	DFLETGTIR	0.8331	38.9	2	1050.54	-3.3252
117	n[29.04]DGLAAGIASVATR	0.9999	103.48	2	1228.68	-2.9252
118	DGQEVELR	0.9347	39.76	2	944.466	2.3244
119	DIASIGR	0.8121	35.68	2	730.405	-0.4096
120	n[29.04]DIAVAQDVDLDK[156.13]ASSSPDR	0.9532	41.07	3	2057.04	4.3688
121	DILEGDTVK[156.13]R	0.9949	54.77	2	1172.65	2.0431
122	n[29.04]DLK[156.13]PTYGYR	0.9102	29.06	3	1167.64	1.1959
123	DLLLSDMESR	0.9867	55.92	2	1177.57	-0.3391
124	DLLLSDM[147.04]ESR	0.9531	40.96	2	1193.57	1.0037
125	DNIDVGAGGGSPL	0.9746	42.75	2	1170.56	1.6204
126	DPAAVALGGEIR	0.9996	70.68	2	1167.63	1.5389
127	DSTLIMQLLR	0.9141	50.39	2	1188.66	-0.9238
128	n[29.04]DVDAM[147.04]DK[156.13]IAQMC[160.03]GVR	0.8732	29.37	3	1779.84	-0.617
129	n[29.04]DVSDGNALPQGAAQFSR	0.9999	85.43	2	1759.86	1.4189
130	DVTC[160.03]TLEK[156.13]GGSASSC[160.03]K[156.13]SNEFC[160.03]AGTDGR	0.9995	46.83	4	2949.3	0.474
131	EDEEK[156.13]LDDVGYDDVGGC[160.03]R	0.9938	38.64	3	2097.89	1.2852
132	EGEEADTDFDR	0.9436	47.26	2	1282.5	0.8564
133	n[29.04]EIGGLTK[156.13]C[160.03]SESAAFTK[156.13]R	0.8709	19.07	4	1938.03	-0.6179
134	n[29.04]EK[156.13]RVVSAAK[156.13]	0.952	29.52	3	1070.69	-0.0931
135	n[29.04]EK[156.13]RVVSAAK[156.13]	0.8788	27.16	3	1070.69	2.4215
136	FAIVETPGSGNVVR	0.9987	66.23	2	1444.78	1.9353
137	FLNC[160.03]LEGINR	0.948	41.75	2	1234.62	0.0809
138	n[29.04]FLNC[160.03]LEGINR	0.9565	49.3	2	1262.66	5.9304
139	n[29.04]GAGNM[147.04]EPVDR	0.9976	59.13	2	1088.5	3.0261
140	n[29.04]GAGNMEPVDR	0.9698	50.7	2	1072.5	-5.2117
141	n[29.04]GAGNM[147.04]EPVDR	0.9993	67.2	2	1088.5	0.2751
142	n[29.04]GAGNM[147.04]EPVDR	0.9982	63.51	2	1088.5	-1.9257
143	n[29.04]GAGNM[147.04]EPVDR	0.9989	63.71	2	1088.5	2.1091
144	n[29.04]GAGNMEPVDR	0.9903	57.22	2	1072.5	-2.885
145	n[29.04]GDDDLC[160.03]LR	0.7927	33.65	2	990.45	-1.6121
146	GEK[156.13]K[156.13]QTSSSAK[156.13]AGLQFPVGR	0.9886	29.67	4	2159.22	3.2821
147	n[29.04]GEK[156.13]NLGPR	0.8642	41.65	2	925.541	-1.2937
148	n[29.04]GEVDVVVLPR	0.9983	76.98	2	1109.64	-7.6462
149	n[29.04]GEVDVVVLPR	0.9999	85.26	2	1109.65	0.5397
150	n[29.04]GGC[160.03]K[156.13]PDLYLVEDDSER	0.9891	40.2	3	1907.9	0.942
151	n[29.04]GGPPSDDVK[156.13]IVIMR	0.9697	60.64	2	1538.87	5.3865
152	n[29.04]GGPPSDDVK[156.13]IVIMR	0.9515	31.2	3	1538.86	1.2971
153	n[29.04]GGPPSDDVK[156.13]IVIM[147.04]R	0.9575	53.35	2	1554.85	-1.0919
154	GGVSVFGGVGER	0.995	55.43	2	1119.58	2.0507
155	n[29.04]GK[156.13]PAGIR	0.8982	35.3	2	753.495	0.9265
156	n[29.04]GK[156.13]PAGIR	0.8838	26.61	2	753.494	-0.1324
157	n[29.04]GK[156.13]YC[160.03]TYTGGQC[160.03]GR	0.9845	62.7	2	1562.7	-2.2368
158	n[29.04]GK[156.13]YC[160.03]TYTGGQC[160.03]GR	0.9935	45.55	3	1562.71	3.1295
159	n[29.04]GLAAGIASVATR	0.9998	90.29	2	1113.66	1.3445
160	n[29.04]GPPIDPSVPVTDQVGEGSR	0.9984	70.18	2	1933.99	2.8926
161	n[29.04]GPPIDPSVPVTDQVGEGSR	0.9976	72.46	2	1933.99	5.1136
162	n[29.04]GPPK[156.13]TDIVLSETYGEGSR	0.992	54.37	3	1961.03	5.3461
163	n[29.04]GTGNSFGR	0.9308	48.44	2	822.404	-2.0621
164	n[29.04]GTGNSFGR	0.974	44.27	2	822.409	3.7602
165	n[29.04]GTQSGDDAK[156.13]PPTAL	0.9994	79.31	2	1412.73	4.6652
166	n[29.04]GTQSGDDAK[156.13]PPTALATLY	0.9897	57.18	2	1860.96	3.2207
167	GVVDSEDLPLNISR	0.9984	77.32	2	1512.8	9.2421
168	IASTK[156.13]TGFATL	0.9484	51.11	2	1136.66	4.6545
169	n[29.04]IDLDEATR	0.7872	36.21	2	959.498	-1.9761
170	n[29.04]IDLDEATR	0.9122	38.07	2	959.501	0.52
171	IDSGVEAIAR	0.9981	87.28	2	1029.56	3.199
172	n[29.04]IDVGAGGGSPLYK[156.13]AGGTAR	0.9978	52.3	3	1801.98	1.5512
173	IGFLETR	0.9838	48.49	2	834.467	-1.315
174	IGGIGTVPVGR	0.9892	56.32	2	1024.62	4.0911
175	IGIAVETLR	0.996	63.33	2	970.59	1.2338
176	n[43.02]IK[156.13]QILAK[156.13]K[156.13]TSLR	0.8003	3.96	4	1524.02	-1.0471
177	ILLNEGIR	0.9437	43.36	2	926.562	-0.3231
178	ILNALEVETTGDR	0.9999	99.88	2	1429.75	-0.0698
179	INDIFER	0.7251	33.85	2	905.467	-1.8733
180	n[29.04]INIRPDEISS	0.8037	33.89	2	1170.63	0.0853
181	n[29.04]INIRPDEISSIIR	0.9605	31.05	3	1552.9	0.707
182	n[29.04]INIRPDEISSIIR	0.9888	50.91	2	1552.9	0.0643
183	INSSNGLDR	0.929	39.04	2	974.487	1.0241
184	ISGLIYEETR	0.9983	61.66	2	1179.62	0.2539
185	n[29.04]ISK[156.13]SAASVSVR	0.8148	24.6	3	1159.7	-1.4621
186	n[29.04]ISQC[160.03]PPGSNNC[160.03]VR	0.9969	55.91	2	1515.7	0.7248
187	n[29.04]ISQC[160.03]PPGSNNC[160.03]VR	0.9954	48.21	3	1515.7	0
188	n[29.04]ISQC[160.03]PPGSNNC[160.03]VR	0.9919	53.45	2	1515.7	2.965
189	ITNRPANEPGFYLDR	0.9799	45.51	3	1761.88	-2.7197
190	K[156.13]DDEVLVVR	0.9089	39.26	2	1099.64	3.2678
191	n[43.02]K[156.13]SSNEDDK[156.13]HIGR	0.7506	30.04	3	1482.75	-2.9614
192	LATAANEAR	0.8976	48.16	2	915.481	-4.1417
193	n[29.04]LETYLTEPTEEFK[156.13]ESER	0.9205	39.19	3	2156.05	-2.8253
194	LNTVPVSNAR	0.8928	34.69	2	1069.6	0
195	LPTQNEIER	0.9629	49.48	2	1098.58	7.5414
196	LYFDELSAER	0.9036	36.33	2	1241.6	0.0804
197	LYFEELSLER	0.9996	74.17	2	1297.66	1.1541
198	n[29.04]MAK[156.13]IQSVK[156.13]AR	0.7445	19.44	3	1214.76	-0.8212
199	n[43.02]M[147.04]DAETVSELR	0.9986	65.16	2	1207.55	3.3896
200	n[43.02]MDAETVSELR	0.9996	74.11	2	1191.55	1.4243
201	n[43.02]MDAETVSELR	0.9987	74.14	2	1191.56	3.0999
202	n[43.02]MENQLALVSDR	0.9989	65.48	2	1316.65	1.5167
203	n[43.02]MENQLALVSDR	0.8612	36.43	2	1316.65	2.4267
204	n[43.02]METPFNSSIAGR	0.9981	60.76	2	1350.63	1.5525
205	n[43.02]M[147.04]ETPFNSSIAGR	0.9315	41.87	2	1366.62	-1.9728
206	M[147.04]GEYFR	0.7592	26.2	2	817.352	1.9527
207	n[29.04]MIEVVLNDR	0.9984	63.75	2	1115.61	2.1474
208	n[29.04]M[147.04]K[156.13]NTFDPLR	0.9499	34.53	3	1192.64	1.0036
209	n[29.04]MK[156.13]NTFDPLR	0.9717	37.76	3	1176.64	0.8477
210	n[29.04]MK[156.13]NTFDPLR	0.9802	37.01	3	1176.64	1.6954
211	n[29.04]M[147.04]K[156.13]YAIVEISGR	0.9881	38.44	3	1337.75	1.8646
212	n[29.04]MK[156.13]YAIVEISGR	0.7729	23.02	3	1321.75	1.3587
213	n[29.04]MK[156.13]YSTTVSSSR	0.9773	39.6	3	1301.68	2.2994
214	n[29.04]MLNELLLR	0.8429	33.49	2	1028.62	3.1049
215	n[29.04]MLNELLLR	0.8304	33.64	2	1028.61	1.0673
216	n[29.04]M[147.04]NLFDR	0.7692	31.38	2	838.408	-0.238
217	n[43.02]MQNENGENVDLYIPR	0.9781	44.79	2	1832.85	1.2535
218	n[43.02]M[147.04]QNENGENVDLYIPR	0.9815	47.63	2	1848.84	2.2152
219	n[29.04]M[147.04]SAITGIHGR	0.9454	31.91	3	1085.57	1.1023
220	n[29.04]MSAITGIHGR	0.9947	43.96	3	1069.58	0.5594
221	n[29.04]MTTYYTPAHEY	0.9266	37.81	2	1403.61	-1.2806
222	NINADVAAGR	0.9953	53.54	2	999.518	0.2995
223	NTPGSGNVVR	0.9292	38.3	2	999.52	2.1966
224	n[29.04]NVFTPAM[147.04]PLEDFR	0.9402	40.44	2	1579.78	1.1379
225	PK[156.13]DGPEDK[156.13]FSLGPC[160.03]AER	0.795	20.05	4	1957.96	-1.8349
226	PK[156.13]LLDYTVDR	0.9556	52.19	2	1246.7	2.963
227	PK[156.13]LLDYTVDR	0.8235	26.14	3	1246.7	1.7604
228	PSFVNFSGVDH	0.9998	78.99	2	1204.56	1.4918
229	n[29.04]QDIAASVSPR	0.8255	41.84	2	1070.59	5.7803
230	n[43.02]SAAEGEFYIDQNR	0.9988	76.66	2	1540.68	-4.0838
231	n[29.04]SAAEGEFYIDQNR	1	101.85	2	1526.71	0.3925
232	n[29.04]SAAEGEFYIDQNR	0.9997	86.08	2	1526.7	-2.4203
233	n[29.04]SAAEGEFYIDQNR	0.9751	38.51	3	1526.7	-1.8958
234	n[29.04]SAAEGEFYIDQNRR	0.9508	32.44	3	1682.81	0.8305
235	n[43.02]SAGGDEPVLNK[156.13]YSR	0.9916	62.82	2	1561.78	0.8313
236	n[29.04]SAITGIHGR	0.9905	45.83	2	938.539	1.2758
237	n[29.04]SAITGIHGR	0.991	46.61	2	938.538	0.2126
238	n[43.02]SALSQAQR	0.8899	41.93	2	901.468	-2.103
239	n[43.02]SANAVPLANGAM[147.04]SFDR	0.9995	71.73	2	1677.79	-0.1786
240	n[43.02]SANAVPLANGAMSFDR	0.984	63.86	2	1661.78	-7.7534
241	n[43.02]SANAVPLANGAM[147.04]SFDR	0.9989	69.11	2	1677.78	-1.1906
242	n[29.04]SANAVPLANGAMSFDR	0.9988	56.87	3	1647.81	0.9692
243	n[43.02]SAPFTEELR	0.9373	46.04	2	1090.54	-0.7322
244	SASNQILIDQDLR	0.9962	58.11	2	1471.77	0.8821
245	n[29.04]SAVVSEAEER	0.999	66.93	2	1103.55	0
246	n[43.02]SAVVSEAEER	0.9973	58.12	2	1117.53	1.4291
247	n[43.02]SAVVSEAEER	0.9214	42.92	2	1117.54	5.3593
248	n[43.02]SDK[156.13]ASSTTSSLTR	0.7772	47.63	2	1409.7	-2.9751
249	n[43.02]SDK[156.13]ASSTTSSLTR	0.7212	47.6	2	1409.72	7.2252
250	n[43.02]SDPIDSLLR	0.977	67.41	2	1056.55	-4.3455
251	n[43.02]SDQSVVVK[156.13]TR	0.8733	44.38	2	1187.66	1.513
252	n[43.02]SDQSVVVK[156.13]TR	0.8051	41.72	2	1187.66	2.2695
253	n[29.04]SDVNK[156.13]ADSPASSSVSVSR	0.9989	70.15	3	1847.93	-1.2426
254	n[43.02]SDYDVSTSVR	0.9997	72.38	2	1169.53	1.2804
255	n[43.02]SDYDVSTSVR	0.9758	42.34	2	1169.53	2.1339
256	n[43.02]SDYDVSTSVR	0.9628	43.36	2	1169.53	4.0118
257	n[43.02]SDYGTELLK[156.13]R	0.997	58.17	2	1250.66	0.1597
258	n[29.04]SETIQGGALR	0.9313	49.33	2	1058.58	-3.5829
259	n[29.04]SETLSLR	0.9037	37.39	2	832.477	5.033
260	n[43.02]SETLSLR	0.9658	56.03	2	846.453	0.2357
261	n[43.02]SETLSLR	0.881	36.89	2	846.454	1.4143
262	n[29.04]SEVSALLGR	0.9959	55.08	2	958.554	1.5616
263	n[29.04]SEVSALLGR	0.9963	56.57	2	958.552	-0.2082
264	n[43.02]SFAVTASR	0.9904	53.28	2	879.453	0.7941
265	SFDDIEIR	0.8264	34.72	2	993.483	-1.2054
266	SFITNRPANEPGFYLDR	0.859	32.47	3	1995.98	-1.6508
267	n[29.04]SGGPLLDSAGR	0.9973	73.16	2	1056.56	-6.7072
268	n[29.04]SGSAAVSASVGR	0.9999	94.89	2	1075.57	-1.392
269	n[29.04]SGSAAVSASVGR	0.9998	97.22	2	1075.57	2.784
270	n[43.02]SHDLITR	0.9202	36.57	2	882.464	0.3392
271	SIDSVVDDC[160.03]R	0.7233	28.55	2	1164.52	2.1431
272	SIK[156.13]SYSVQSNPEGSRY	0.904	33.49	3	1828.91	2.8931
273	n[43.02]SINIGINGF	0.9946	54.43	2	975.512	1.3299
274	n[29.04]SINPLASK[156.13]IASPYAR	0.9915	40.63	3	1642.95	0.0608
275	n[43.02]SK[156.13]NAVIVSYAR	0.9488	48.59	2	1276.72	1.9551
276	n[43.02]SK[156.13]NAVIVSYAR	0.8689	47.52	2	1276.73	4.7703
277	SK[156.13]TNDIAGDGTTTATVLAR	0.9192	31.59	3	1919.01	0.9885
278	n[29.04]SK[156.13]VIDAEFTR	0.9935	44.44	3	1220.68	-0.8989
279	SLDEPATFASR	0.9302	39.4	2	1192.58	0.586
280	n[29.04]SLLIVGGTGTLGR	0.9989	64.62	2	1270.77	2.907
281	n[43.02]SM[147.04]SM[147.04]M[147.04]QGPEFQH	0.9289	60.03	2	1498.57	6.4641
282	n[43.02]SM[147.04]SM[147.04]M[147.04]QGPEFQHILR	0.9995	70.34	2	1880.83	-0.1062
283	n[29.04]SNTILDDPTR	0.9983	64.87	2	1158.6	2.2402
284	n[43.02]SNVHGLSSFR	0.9968	66.54	2	1144.58	6.4539
285	n[43.02]SNVHGLSSFR	0.9537	41.33	2	1144.57	1.7443
286	n[43.02]SQGQTLQSR	0.9925	53.28	2	1045.52	-0.6682
287	n[43.02]SQSVSER	0.9713	49.11	2	833.397	1.197
288	n[43.02]SQSVSER	0.8542	35.36	2	833.396	0
289	n[43.02]SQSVSER	0.8687	38.64	2	833.394	-2.394
290	n[43.02]SSAATQSSGLPSSISR	0.9999	87.92	2	1576.78	0.5067
291	n[43.02]SSAATQSSGLPSSISR	0.9994	71.31	2	1576.78	0.7601
292	n[43.02]SSAATQSSGLPSSISR	0.9813	43.54	3	1576.77	-2.2788
293	n[29.04]SSAATQSSGLPSSISR	1	102.19	2	1562.8	0.6391
294	n[29.04]SSDASFDSSALR	0.9961	61.86	2	1269.59	-2.9097
295	n[43.02]SSDPEAEAAK[156.13]LR	0.7463	44.06	2	1342.69	4.0158
296	n[43.02]SSDPEAEAAK[156.13]LR	0.9742	56.24	2	1342.68	-0.6693
297	n[43.02]SSIFIVAAK[156.13]R	0.9784	47.47	2	1160.7	-2.7522
298	n[43.02]SSISEDPAIQELYR	0.9982	69.13	2	1648.81	3.5134
299	n[43.02]SSISEDPAIQELYR	0.8478	41.11	2	1648.81	4.1797
300	n[43.02]SSMGMMPR	0.804	30.04	2	937.388	-1.7032
301	SSPETPLK[156.13]	0.723	36.04	2	885.484	-4.9578
302	n[29.04]SSPVIVQGGSLR	0.9997	74.76	2	1226.71	1.5463
303	n[29.04]SSPVIVQGGSLR	0.997	57.24	2	1226.71	2.116
304	n[43.02]SSSAGNVEVTK[156.13]TSR	0.9967	80.71	2	1491.76	-2.6778
305	n[43.02]SSSAGNVEVTK[156.13]TSR	0.9994	88.17	2	1491.76	-0.0669
306	n[43.02]SSSSDALEAAR	0.9988	74.89	2	1134.52	-1.2318
307	n[29.04]SSSSDALEAAR	0.9989	66.55	2	1120.55	2.8506
308	n[29.04]SSSSSSGASLNQR	0.9996	75.86	2	1294.62	-1.0026
309	n[43.02]SSSSSSGASLNQR	0.9993	79.77	2	1308.6	-0.6104
310	n[29.04]SSSSSSGASLNQR	0.9875	42.62	3	1294.62	-1.3101
311	n[29.04]SSSSSSGASLNQR	0.9994	96.11	2	1294.61	-7.6352
312	n[29.04]SSSSSSGASLNQR	0.9492	31.96	3	1294.62	1.1559
313	n[43.02]SSSSSSGASLNQR	0.9984	70.69	2	1308.6	-1.0682
314	n[43.02]SSTAASSVPPSIESASER	0.939	45.95	2	1803.85	-2.215
315	n[43.02]STAWDIASIGR	0.9499	41.41	2	1217.61	1.1479
316	n[43.02]STGDYK[156.13]VADISLADYGR	0.9898	61.45	2	1899.93	0.2629
317	n[43.02]STGDYK[156.13]VADISLADYGR	0.9945	65.77	2	1899.93	0.6309
318	n[43.02]STGDYK[156.13]VADISLADYGR	0.9363	34.46	3	1899.93	2.3122
319	n[43.02]STPVPITC[160.03]K[156.13]AMVAR	0.9771	56.59	2	1599.86	1.748
320	n[43.02]STSSDIGSNK[156.13]R	0.987	49.27	2	1220.61	0.6543
321	n[43.02]STTEHITEPR	0.9195	38.17	2	1211.59	-0.3296
322	n[43.02]STTEHITEPR	0.858	34.31	2	1211.59	0.3296
323	n[29.04]SVFAGVGER	0.8088	32.93	2	948.511	0.8416
324	SVFAGVGER	0.8903	35.41	2	920.481	1.626
325	n[29.04]SVGAVPPVADGVK[156.13]R	0.996	42.14	3	1406.83	1.7023
326	n[43.02]SVILATAGHDDK[156.13]IR	0.9975	51.34	3	1564.87	2.2961
327	n[29.04]SVISVGDGIAR	0.9749	51.21	2	1100.62	-3.1742
328	n[29.04]SVISVGDGIAR	0.9907	56.96	2	1100.63	5.8042
329	SVQSNPEGSRY	0.9681	46.88	2	1222.56	-2.3682
330	n[29.04]SVSISAAR	0.7773	34.64	2	817.471	-2.6846
331	n[29.04]SWNEAPR	0.8191	31.79	2	886.438	0.5628
332	n[43.02]SYPTK[156.13]LLF	0.8483	41.75	2	1037.59	3.4629
333	n[29.04]SYSTSTSGEANTESFR	0.9998	100.23	2	1750.78	5.534
334	n[29.04]SYSTSTSGEANTESFR	0.9976	48.21	3	1750.78	1.6536
335	n[29.04]SYSTSTSGEANTESFR	0.9999	101.16	2	1750.77	-1.141
336	n[29.04]TADFAETATANR	0.9998	81.6	2	1294.63	2.3137
337	n[29.04]TAIAAVVGK[156.13]DDFNAR	0.9675	35.78	3	1602.88	-0.1868
338	n[29.04]TAQDIDGK[156.13]SIAATIR	0.9594	34.21	3	1614.9	0
339	n[43.02]TAQDIDGK[156.13]SIAATIR	0.996	73.36	2	1628.89	2.8818
340	n[29.04]TATQLVVDGPSR	0.8847	44.49	2	1270.69	-4.3215
341	TAVAPDTEPTYFDE	0.9933	51.76	2	1554.68	2.3768
342	n[29.04]TAWDIASIGR	0.9928	54.98	2	1116.6	-0.894
343	n[43.02]TDATALVNELTR	0.9997	77.29	2	1344.7	-0.2228
344	n[43.02]TDATALVNELTR	0.9973	59.59	2	1344.7	0.3713
345	n[29.04]TDATALVNELTR	0.9998	81.3	2	1330.72	1.1255
346	n[29.04]TDEELEAITVR	0.9996	80.6	2	1302.68	3.5257
347	n[43.02]TDNDPSTADLAAQLEER	0.9685	33.08	3	1886.86	0.0529
348	n[43.02]TDNDPSTADLAAQLEER	0.9999	89.86	2	1886.86	0.8471
349	n[43.02]TDPANTLR	0.9584	44.41	2	928.469	0.2149
350	n[43.02]TDSQESYAF	0.9446	41.16	2	1088.43	-5.2272
351	n[29.04]TDSSSDAISAK[156.13]VR	0.9722	35.44	3	1391.73	0.8604
352	n[43.02]TDSSSDAISAK[156.13]VR	0.9943	66.32	2	1405.71	0.8524
353	n[29.04]TDSYATVTDANGEEVFR	0.9999	110.4	2	1901.87	-2.1535
354	n[29.04]TDVLALFR	0.9937	49.15	2	961.569	1.1416
355	n[29.04]TDVLALFR	0.9879	46.76	2	961.567	-0.8302
356	n[29.04]TEMGALQER	0.726	34.64	2	1061.52	-2.0686
357	TFNAVIGTPR	0.9551	41.85	2	1074.59	0.836
358	TGAAM[147.04]GEYFR	0.9986	67.62	2	1117.5	5.3595
359	n[29.04]TGK[156.13]VVSVAADR	0.9889	49.9	3	1157.68	-4.8247
360	n[29.04]TGNTGNVTQVR	0.9992	72.94	2	1173.62	3.5725
361	n[29.04]TGNTGNVTQVR	0.9992	70.13	2	1173.62	0
362	n[29.04]TIGHPDGIQAGATANR	0.9995	73.25	3	1605.83	0.4351
363	n[29.04]TIQGGALR	0.7212	29.64	2	842.506	1.3025
364	n[29.04]TISANNDAEIGR	0.9961	68.15	2	1287.66	7.8314
365	n[43.02]TK[156.13]NTPSC[160.03]VVDR	0.8755	48.14	2	1345.68	3.339
366	n[29.04]TK[156.13]QGTQPVR	0.9365	36.62	3	1069.63	-2.4239
367	n[29.04]TPESLGEC[160.03]FER	0.9535	41.15	2	1351.61	-0.7388
368	n[29.04]TPESLGEC[160.03]FER	0.9732	43.3	2	1351.62	1.773
369	n[29.04]TPIESVINTEDR	0.9955	55.51	2	1400.72	0.7129
370	n[29.04]TQAGSEVSALLGR	0.9976	65.4	2	1315.71	-1.9731
371	n[29.04]TQQEGFNEVLIQPLR	0.991	41.81	3	1798.97	0.4994
372	n[29.04]TQQEGFNEVLIQPLR	0.9993	74.19	2	1798.96	-1.166
373	n[29.04]TQSEDIIK[156.13]R	0.8044	26.18	3	1144.66	2.8754
374	TQTLSLER	0.9313	39.29	2	946.517	0.6326
375	n[29.04]TRYSVEPDAAVPH	0.9534	33.27	3	1468.74	1.6986
376	n[29.04]TRYSVEPDAAVPH	0.7871	27.29	3	1468.74	-1.0192
377	n[29.04]TRYSVEPDAAVPHSK[156.13]SR	0.9906	27.54	4	1955.03	0.7657
378	n[29.04]TSVGAVPPVADGVK[156.13]R	0.9983	54.88	3	1507.88	-1.4561
379	n[29.04]TTRPITTGTSVLGVK[156.13]YR	0.9914	23.01	4	1905.11	0.8905
380	n[29.04]TTSTNLVLTNR	0.999	74.36	2	1246.7	5.4456
381	n[29.04]TTYYTPAHEY	0.9734	43.01	2	1272.57	-0.863
382	n[29.04]TTYYTPAHEY	0.951	44.85	2	1272.58	5.5704
383	n[29.04]TVAGAM[147.04]R	0.7901	33.46	2	748.398	-0.3998
384	n[29.04]TVK[156.13]DTDVLALFR	0.9983	64.29	3	1432.84	2.4376
385	n[29.04]TVK[156.13]LGINGF	0.7219	33.74	2	1003.62	1.1933
386	n[29.04]TVK[156.13]LGINGFGR	0.9744	32.11	3	1216.74	0.7379
387	n[43.02]TVK[156.13]LGINGFGR	0.9635	52.08	2	1230.72	2.8392
388	n[29.04]TVK[156.13]LGINGFGR	0.9898	38.77	3	1216.74	-1.1478
389	n[29.04]TVMFELNEAR	0.9943	54.4	2	1236.63	0.0807
390	n[29.04]TVM[147.04]FELNEAR	0.9724	44.32	2	1252.62	0.4782
391	n[29.04]VADDAK[156.13]VILVTGASR	0.9396	30.28	3	1569.92	-0.2543
392	VALEAM[147.04]VLAR	0.9973	59	2	1087.61	0.1835
393	n[29.04]VANATPGPNQSEVILVGC[160.03]GC[160.03]PLR	0.9892	47.2	3	2436.24	2.4188
394	VASLAELNR	0.9993	73.64	2	971.547	-1.3353
395	VATGTGIAPFR	0.9992	82.73	2	1088.6	-3.6677
396	VEIIANDQGNR	0.9428	39.85	2	1227.63	0.244
397	VELLC[160.03]QER	0.9304	46.8	2	1045.53	3.723
398	VEQPEAIAR	0.9738	43.9	2	1011.55	3.6505
399	n[29.04]VETTNK[156.13]GYVC[160.03]	0.8411	46.85	2	1225.62	4.8875
400	VGISDTGAVGTVER	0.9999	116.43	2	1359.71	3.8921
401	n[29.04]VHLEK[156.13]R	0.8962	32.52	2	836.531	-0.3578
402	VK[156.13]PK[156.13]LGLSGK[156.13]NYGR	0.9782	17.77	4	1599.99	-0.4364
403	n[29.04]VLEK[156.13]PILIDC[160.03]R	0.943	38.95	2	1410.83	-0.7786
404	n[29.04]VNFTVDQM[147.04]R	0.822	32.94	2	1152.57	0.7795
405	n[29.04]VNFTVDQMR	0.9782	49.93	2	1136.58	5.0062
406	n[29.04]VNTASEQDYNDFR	0.9987	67.04	2	1585.71	3.2751
407	n[29.04]VTDNIADMLTR	0.7407	33.09	2	1275.66	2.348
408	VVFAC[160.03]GLR	0.9803	45.7	2	920.499	1.4092
409	n[29.04]VYGVLR	0.8594	32.66	2	733.456	-1.0877
410	n[29.04]VYVEDGALR	0.7506	33.41	2	1048.57	3.617
411	n[29.04]VYYTDEYPVTIDR	0.9977	61.55	2	1660.81	-0.3608
412	n[29.04]YHENIVEHYENPR	0.9979	52.79	3	1726.81	-0.6359
413	n[29.04]YYK[156.13]SDEPFAER	0.9345	31.32	3	1459.71	1.2989
