# Supplementary material for: Proteomic Amino-Termini Profiling Reveals Targeting Information for Protein Import into Complex Plastids
Source: PLoS One. 2013 Sep 16;8(9):e74483. doi: 10.1371/journal.pone.0074483 (PMC3774753; doi:10.1371/journal.pone.0074483)
Supplement: Table S2 — List of 370 LTQ-FTICR spectra assigned to 269 peptides using X! Tandem. MS/MS spectra acquired with a LTQ-FTICR mass spectrometer were searched against a T. pseudonana protein database using X! Tandem and evaluated with PeptideProphet as implemented in the TPP (for details, see methods section). Only peptide assignments with an estimated FDR <0.05 are listed. #, spectrum number; peptide, peptide sequence in standard one letter code; prob, PeptideProphet probability; hyperscore, X! Tandem hyperscore; z, charge; prec neutral mass, calculated precursor neutral mass; error [ppm], deviation of experimental peptide mass in ppm. Non-standard abbreviations in the peptide column: n[29.04], dimethylated peptide alpha-amine; n[43.02], acetylated peptide alpha-amine; C[160.03], carbamidomethylated cysteine; K[156.13], dimethylated Lys epsilon-amine; M[147.04], oxidized methionine. (XLS) [file pone.0074483.s003.xls]

## Sheet: Suppl Table S2
Supplementary Table S2. List of 370 LTQ-FTICR spectra assigned to 269 peptides using X!Tandem.
#	peptide	prob.	hyper score	z	prec neutral mass	error [ppm]
1	n[29.04]TK[156.13]QGTQPVR	0.9849	32.8	3	1069.62	0.1865
2	n[29.04]GAGNM[147.04]EPVDR	0.9991	54.7	2	1088.5	3.0261
3	n[29.04]SSSSSSGASLNQR	0.9992	64.2	2	1294.6	-7.6353
4	n[29.04]SSSSSSGASLNQR	0.9768	35.9	3	1294.61	1.1559
5	n[29.04]GK[156.13]YVQAQR	0.8913	34.8	2	1004.58	-0.6954
6	n[29.04]AK[156.13]IQSVK[156.13]AR	0.8202	23.9	3	1083.71	0.8282
7	n[29.04]GTGNSFGR	0.9292	27	2	822.397	-2.0621
8	n[43.02]SQGQTLQSR	0.9938	44.2	2	1045.51	-0.5728
9	n[43.02]SSSSSSGASLNQR	0.9999	60.9	2	1308.59	-1.0682
10	n[29.04]ATTEVTVR	0.9968	30.2	2	903.501	-1.7669
11	n[29.04]ASSTSAIEPR	0.9924	54	2	1045.54	-2.6729
12	n[29.04]ATEAETEVER	0.9994	47.9	2	1161.55	0.3438
13	n[29.04]TGNTGNVTQVR	0.9997	63.3	2	1173.61	0
14	n[29.04]ATQC[160.03]VPDDRPR	1	38	3	1341.65	0.9668
15	n[29.04]MAK[156.13]IQSVK[156.13]AR	0.9897	26.2	3	1214.75	-0.8212
16	n[29.04]SGSAAVSASVGR	0.9994	69	2	1075.57	2.784
17	n[29.04]SAITGIHGR	0.9983	52.9	2	938.531	1.3822
18	n[29.04]AISTDENTPR	0.9768	46.2	2	1130.55	-3.0903
19	n[29.04]AK[156.13]K[156.13]ILYQDNAR	0.9991	39.5	3	1402.83	0.0711
20	n[29.04]GAGNMEPVDR	0.9989	55.6	2	1072.49	-2.792
21	n[29.04]GAGNM[147.04]EPVDR	0.9994	49.8	2	1088.49	0.3668
22	n[29.04]TGK[156.13]VVSVAADR	0.9977	41.8	3	1157.67	-4.7385
23	n[43.02]ADVSVEHGR	0.9934	48.1	2	1010.48	-1.5803
24	n[29.04]GK[156.13]YC[160.03]TYTGGQC[160.03]GR	0.9998	48	3	1562.7	3.1934
25	n[29.04]GK[156.13]YC[160.03]TYTGGQC[160.03]GR	0.9999	63.5	2	1562.69	-2.2368
26	n[29.04]EK[156.13]RVVSAAK[156.13]	0.9936	40.3	3	1070.68	-0.0931
27	n[29.04]MK[156.13]YSTTVSSSR	0.9583	31.6	3	1301.67	2.376
28	n[29.04]MK[156.13]YSTTVSSSR	0.9929	38.2	2	1301.66	-6.4433
29	n[29.04]M[147.04]K[156.13]YSTTVSSSR	0.9668	32.6	3	1317.66	-0.6815
30	n[29.04]ASSGFPPPR	0.9868	38.4	2	942.491	-1.5881
31	n[29.04]ISQC[160.03]PPGSNNC[160.03]VR	0.9999	54.4	2	1515.7	3.0309
32	n[29.04]SFLK[156.13]EVVPR	0.6325	27.3	2	1129.69	0.0884
33	n[29.04]ISQC[160.03]PPGSNNC[160.03]VR	1	51.7	3	1515.69	0.0658
34	n[29.04]SAVVSEAEER	0.9928	53.2	2	1103.55	0.0905
35	n[29.04]SVSISAAR	0.6765	37.5	2	817.466	0.6101
36	n[29.04]SSSSDALEAAR	0.9623	37.9	2	1120.54	2.8506
37	n[43.02]SSSAGNVEVTK[156.13]TSR	0.9991	62.8	2	1491.75	-2.6778
38	n[29.04]ATQC[160.03]VPDDRPRPVR	0.9727	28.2	4	1693.87	0.8834
39	n[29.04]ASSGFPPPR	0.9796	34.7	2	942.492	-0.2118
40	n[29.04]ASASAFEAGM[147.04]R	0.9994	43.4	2	1140.52	-3.4135
41	n[43.02]SDK[156.13]ASSTTSSLTR	0.9994	55.8	2	1409.7	-3.046
42	n[29.04]TK[156.13]ISQIDDR	0.7539	27.6	3	1130.63	-2.2053
43	n[43.02]SDQSVVVK[156.13]TR	0.9564	42.2	2	1187.65	2.2695
44	n[29.04]ASSGFPPPR	0.966	34.8	2	942.492	-0.4235
45	n[29.04]SDVNK[156.13]ADSPASSSVSVSR	1	57.1	3	1847.92	-1.2966
46	n[29.04]TDSSSDAISAK[156.13]VR	0.999	41.4	3	1391.73	0.8604
47	n[29.04]ASASAFEAGM[147.04]R	0.9992	43.1	2	1140.52	-0.8752
48	n[29.04]RSLAPLGDR	0.8203	25.8	2	1011.58	1.7759
49	n[43.02]STTEHITEPR	0.9973	47.4	2	1211.58	0.3296
50	n[43.02]SHDLITR	0.7813	31.1	2	882.456	0.3392
51	n[43.02]TK[156.13]NTPSC[160.03]VVDR	0.9949	38.4	2	1345.67	4.8231
52	n[29.04]VTPK[156.13]LEEAAR	0.7706	35.6	2	1168.68	0.3417
53	n[29.04]SETIQGGALR	0.889	45.9	2	1058.57	-3.5829
54	n[43.02]SFSSAC[160.03]K[156.13]RPSGSSK[156.13]GTPAPEGER	0.9897	47.6	4	2477.2	0.0403
55	n[29.04]ASSGFPPPR	0.9861	32.3	2	942.492	0.2118
56	n[29.04]AEEGAVTPLR	0.9805	46.1	2	1069.58	1.8664
57	n[29.04]LSSFGGLM[147.04]GGR	0.8694	33.5	3	1124.58	9.3118
58	n[29.04]TISANNDAEIGR	0.9978	65.2	2	1287.65	7.9866
59	n[29.04]ATDGAAVADGFR	0.9999	49.4	2	1177.58	4.6626
60	n[29.04]TRYSVEPDAAVPHSK[156.13]SR	0.9786	46	4	1955.02	0.8167
61	n[29.04]ASSGFPPPR	0.9935	37.5	2	942.496	4.0232
62	n[29.04]ALTTQLSSSR	0.95	39.7	2	1090.6	1.2813
63	n[29.04]MSAITGIHGR	1	46.7	3	1069.57	0.6526
64	n[29.04]M[147.04]SAITGIHGR	0.9936	27.1	3	1085.57	2.021
65	n[43.02]AASSSK[156.13]LLR	0.965	49.3	2	1001.59	6.0781
66	n[29.04]AIGDSLSSK[156.13]EK[156.13]VEEDR	0.9972	42.1	3	1845.97	-1.2439
67	n[29.04]ATTLSC[160.03]PSVDEGQR	0.9997	60.9	2	1547.72	-0.1291
68	n[29.04]SYSTSTSGEANTESFR	1	81.8	2	1750.76	-1.1981
69	n[29.04]ATTPPTAEEIER	0.9981	47.9	2	1341.68	1.8605
70	n[29.04]TADFAETATANR	0.9984	39.1	2	1294.62	2.3908
71	n[29.04]HNQSDEDTATSLAGVSR	0.9706	34.9	3	1814.84	1.0452
72	n[29.04]SYSTSTSGEANTESFR	0.9999	50	3	1750.77	1.6536
73	n[43.02]TDSSSDAISAK[156.13]VR	0.9983	43.4	2	1405.71	0.7814
74	n[43.02]SDYDVSTSVR	0.9159	30.9	2	1169.52	4.0972
75	n[29.04]YYK[156.13]SDEPFAER	0.9999	48.1	3	1459.7	1.2989
76	n[43.02]MK[156.13]DEAEAAGVGVL	0.5905	25	2	1358.67	-2.4252
77	n[29.04]NTVFQK[156.13]DK[156.13]IGIGK[156.13]R	0.9968	37.1	3	1715.05	4.4818
78	n[29.04]YHENIVEHYENPR	1	34.8	3	1726.81	-0.6359
79	n[29.04]AAPTADPVAASVAR	0.9873	43.4	2	1323.71	0.1509
80	n[29.04]ADLLTANTGR	0.972	37.8	2	1058.57	0.1886
81	n[29.04]ADTSGDIPQSIR	0.9987	54.7	2	1286.65	-1.0864
82	n[29.04]ATDTIVIGGGR	0.9988	41.4	2	1086.6	0.5512
83	n[29.04]TATQLVVDGPSR	0.8634	36.1	2	1270.68	-4.243
84	n[29.04]SVGAVPPVADGVK[156.13]R	1	54.1	3	1406.83	1.7023
85	n[29.04]SK[156.13]VIDAEFTR	0.9987	46.6	3	1220.68	-0.8989
86	n[43.02]SSQPDGAFPR	0.6074	27	2	1102.51	0.6338
87	n[29.04]ASASAFEAGMR	0.9993	47.2	2	1124.53	2.2192
88	n[29.04]TRYSVEPDAAVPH	0.9817	41.2	3	1468.73	1.7666
89	n[29.04]SVFAGVGER	0.7068	30.2	2	948.504	0.7364
90	n[29.04]TSVGAVPPVADGVK[156.13]R	1	57.2	3	1507.87	-1.3899
91	n[43.02]ADVEK[156.13]QAQAAEAK[156.13]SR	1	67.2	3	1698.89	-0.8226
92	n[29.04]VNTASEQDYNDFR	1	64.7	2	1585.71	3.2751
93	n[29.04]ATDGAAVADGFR	0.9997	48.6	2	1177.58	6.1038
94	n[29.04]AEVK[156.13]APGIIPR	0.9994	29.4	3	1205.75	1.5718
95	n[29.04]VNFTVDQM[147.04]R	0.9458	25.6	2	1152.57	4.5904
96	n[29.04]SSPVIVQGGSLR	0.9996	56.8	2	1226.7	1.5463
97	n[29.04]SAAEGEFYIDQNRR	0.9967	39.9	3	1682.81	3.9743
98	n[29.04]SAGGDEPVLNK[156.13]Y	1	62.8	2	1304.66	0.6888
99	n[29.04]SAAEGEFYIDQNRR	0.9596	38.6	2	1682.81	4.867
100	n[29.04]EIGGLTK[156.13]C[160.03]SESAAFTK[156.13]R	0.7755	27.2	4	1938.02	-0.5664
101	n[29.04]DVGVGGGGSPLYK[156.13]AGGTAR	0.9881	33.1	3	1773.94	0.9004
102	n[43.02]SAGGDEPVLNK[156.13]YSR	0.9999	62.5	2	1561.77	0.8313
103	n[29.04]AADEDQDFLR	0.9983	49.1	2	1206.56	3.0615
104	n[43.02]SSDPEAEAAK[156.13]LR	0.999	39	2	1342.67	-0.7437
105	n[43.02]SK[156.13]NAVIVSYAR	0.9995	52.8	2	1276.72	1.9551
106	n[43.02]SNVHGLSSFR	0.9999	53.5	2	1144.56	1.6571
107	n[29.04]AAPPIDPLAK[156.13]ER	0.9858	27.2	3	1332.78	0.8235
108	n[29.04]AVVGK[156.13]PDTASTISIASSER	1	54.6	3	1944.05	-0.6677
109	n[29.04]AQNGDGASLASNAK[156.13]LTTGGASTLQSGR	1	78.8	3	2588.32	3.2801
110	n[29.04]M[147.04]K[156.13]YAIVEISGR	0.9997	43.6	3	1337.74	1.79
111	n[29.04]MK[156.13]ILVPIK[156.13]R	0.9997	33.3	3	1180.82	5.913
112	n[29.04]IDVGAGGGSPLYK[156.13]AGGTAR	0.7816	27.7	3	1801.97	1.6067
113	n[43.02]SSAATQSSGLPSSISR	0.9997	54.5	2	1576.77	0.7601
114	n[43.02]SSAATQSSGLPSSISR	0.9808	44	3	1576.77	-2.3421
115	n[29.04]AASAGQSEVVLVGC[160.03]GAPNR	0.9999	68.8	2	1869.94	0.9616
116	n[43.02]M[147.04]DAETVSELR	0.9973	49.3	2	1207.54	3.4723
117	n[43.02]SAVVSEAEER	0.9107	38.4	2	1117.53	5.3593
118	n[43.02]ALVVHDDDDK[156.13]SSLPR	0.9993	43.9	3	1735.88	1.5527
119	n[29.04]TTRPITTGTSVLGVK[156.13]YR	0.9997	48.6	4	1905.11	0.9428
120	n[29.04]TPESLGEC[160.03]FER	0.9186	31.5	2	1351.61	1.773
121	n[29.04]DDAAPSSTATK[156.13]VVVAGATGQTGR	1	80	3	2215.15	3.0205
122	n[29.04]GGPPSDDVK[156.13]IVIM[147.04]R	0.9742	25.5	3	1554.85	0.8345
123	n[43.02]AAPQSVDPEADLRR	0.9487	33.5	2	1565.78	0.9568
124	n[29.04]VDQTPLIPTESGTGGR	0.9971	54.7	2	1654.85	-4.5266
125	n[29.04]GGPPSDDVK[156.13]IVIM[147.04]R	0.9956	35.8	2	1554.84	-1.0277
126	n[29.04]SVISVGDGIAR	0.9882	42.5	2	1100.62	-3.0835
127	n[29.04]SAAEGEFYIDQNR	0.9995	61.8	2	1526.7	-2.4203
128	n[29.04]SAAEGEFYIDQNR	0.9688	45.6	3	1526.7	-1.8958
129	n[43.02]ADTSGDIPQSIR	0.9661	34.1	2	1300.63	1.5353
130	n[29.04]AVPLANGAM[147.04]SFDR	0.9979	53.2	2	1391.69	4.2333
131	n[29.04]AGGPALVFR	0.742	24.4	2	914.535	1.8548
132	n[29.04]LLGLVHAIDK[156.13]R	0.743	28.7	3	1289.82	3.094
133	n[29.04]TPIESVINTEDR	0.9995	48.3	2	1400.72	0.7129
134	n[29.04]VLEK[156.13]PILIDC[160.03]R	0.9998	46.2	2	1410.83	-0.9909
135	n[29.04]MK[156.13]YAIVEISGR	0.9992	42.6	3	1321.74	1.3587
136	n[29.04]MK[156.13]YAIVEISGR	0.7883	27.9	2	1321.74	-1.0576
137	n[29.04]DEDSFESIAAR	0.9997	45.4	2	1266.57	1.5766
138	n[29.04]TAIAAVVGK[156.13]DDFNAR	0.9998	42.7	3	1602.87	-0.1868
139	n[29.04]GGC[160.03]K[156.13]PDLYLVEDDSER	0.9999	53.8	3	1907.9	0.8896
140	n[29.04]TVK[156.13]LGINGFGR	0.9995	33.7	3	1216.73	-1.2298
141	n[29.04]ISGLIYEETR	0.9325	38.3	2	1207.65	3.3894
142	n[43.02]STPVPITC[160.03]K[156.13]AMVAR	0.9998	55.7	2	1599.85	1.748
143	n[43.02]ATK[156.13]APTNPHK[156.13]PPLNLYGLNAR	0.9939	45.2	4	2370.32	3.243
144	n[29.04]VNFTVDQMR	0.9703	27.7	2	1136.57	5.0062
145	n[29.04]VNFTVDQM[147.04]R	0.8975	25.8	2	1152.56	0.7795
146	n[29.04]DVSDGNALPQGAAQFSR	0.9999	58.6	2	1759.85	1.419
147	n[29.04]GPPIDPSVPVTDQVGEGSR	0.9995	52	2	1933.98	5.1653
148	n[29.04]DIAVAQDVDLDK[156.13]ASSSPDR	0.9985	48	3	2057.04	4.3203
149	n[29.04]SEVSALLGR	0.9713	39.2	2	958.544	-0.2082
150	n[29.04]TDEELEAITVR	0.9955	42.4	2	1302.67	3.4491
151	n[43.02]SEQYDVDAPTLSR	0.9919	39.4	2	1521.7	0.3938
152	n[29.04]VEPTTFVDVR	0.6537	35.5	2	1189.63	-1.6783
153	n[29.04]MIEVVLNDR	0.9889	42.3	2	1115.6	2.0579
154	n[29.04]GGPPSDDVK[156.13]IVIMR	0.7322	21	3	1538.85	1.362
155	n[43.02]M[147.04]ETPFNSSIAGR	0.9998	53.9	2	1366.62	-2.0458
156	n[29.04]GGPPSDDVK[156.13]IVIMR	0.9999	67.8	2	1538.86	5.4515
157	n[29.04]GGPPSDDVK[156.13]IVIM[147.04]R	0.7286	29.2	3	1554.85	3.1453
158	n[43.02]MDK[156.13]ILSR	0.9105	35.4	2	931.517	0.5356
159	n[29.04]TDSYATVTDANGEEVFR	1	99.4	2	1901.86	-2.1535
160	n[43.02]SM[147.04]SM[147.04]M[147.04]QGPEFQHILR	0.9664	30.7	3	1880.82	-0.9024
161	n[29.04]SINPLASK[156.13]IASPYAR	0.8881	30.3	3	1642.94	0.0608
162	n[43.02]SM[147.04]SM[147.04]M[147.04]QGPEFQHILR	0.9993	36.4	2	1880.82	-0.1593
163	n[29.04]GEVDVVVLPR	0.9881	51	2	1109.65	0.6297
164	n[43.02]TAQDIDGK[156.13]SIAATIR	0.9999	68.2	2	1628.88	2.8819
165	n[43.02]SVILATAGHDDK[156.13]IR	0.9988	47	3	1564.86	2.2961
166	n[29.04]FLNC[160.03]LEGINR	0.9759	41.4	2	1262.65	5.9304
167	n[29.04]VYYTDEYPVTIDR	0.9999	53.2	2	1660.8	-0.3608
168	n[29.04]AVPLANGAMSFDR	0.9992	55.4	2	1375.7	3.2663
169	n[29.04]AVPLANGAM[147.04]SFDR	0.9947	42.4	2	1391.69	0.3588
170	n[29.04]ADDAK[156.13]IFDQESFIAESK[156.13]EM[147.04]R	0.9997	61.5	4	2429.19	3.1234
171	n[29.04]AVPLANGAMSFDR	0.9968	36.3	3	1375.69	0.4352
172	n[29.04]LETYLTEPTEEFK[156.13]ESER	0.9847	32.4	3	2156.05	-2.8716
173	n[29.04]ASK[156.13]SPGSDPLELLR	0.9988	50.6	3	1524.85	1.6363
174	n[29.04]ASK[156.13]SPGSDPLELLR	0.995	44	2	1524.85	-3.9296
175	n[43.02]ASSGSGYDLSSSTFSPDGR	0.9985	47.1	2	1918.82	-0.2603
176	n[29.04]TVMFELNEAR	0.9905	42.4	2	1236.62	0.1615
177	n[43.02]MDAETVSELR	0.9797	39.9	2	1191.55	1.5081
178	n[29.04]SANAVPLANGAMSFDR	1	56.3	3	1647.81	0.9086
179	n[43.02]SANAVPLANGAM[147.04]SFDR	0.9984	46.9	2	1677.78	-0.1191
180	n[29.04]AEVTTALIK[156.13]ELR	0.9993	77.8	2	1398.85	5.568
181	n[29.04]ALDPVTYLR	0.7059	36	2	1074.61	1.0217
182	n[29.04]GTQSGDDAK[156.13]PPTALATLY	0.8906	33.2	2	1860.95	3.2207
183	n[29.04]ADDAK[156.13]IFDQESF	0.9997	47.8	2	1440.67	-1.5942
184	n[29.04]DVSDGNALPQGAAQF	0.8884	33.7	2	1516.73	7.3745
185	n[43.02]TVK[156.13]LGINGFGR	0.9997	51.3	2	1230.71	2.9204
186	n[29.04]VANATPGPNQSEVILVGC[160.03]GC[160.03]PLR	0.9999	66.1	3	2436.23	2.4188
187	n[29.04]AK[156.13]VAVLGAAGGIGQPL	0.9831	46.2	2	1476.91	2.9751
188	n[29.04]SLLIVGGTGTLGR	0.9974	61.4	2	1270.76	2.907
189	n[43.02]SSIFIVAAK[156.13]R	0.9976	49.7	2	1160.69	-2.6662
190	n[43.02]M[147.04]QNENGENVDLYIPR	0.9991	57.9	2	1848.84	2.2152
191	n[29.04]DMFQEGIYSAPEGTM[147.04]HQM[147.04]	0.7179	29.9	2	2130.89	9.2831
192	n[43.02]AEPDELYTLR	0.9861	37.8	2	1247.6	0.4001
193	n[43.02]ADDAK[156.13]IFDQESFIAESK[156.13]EM[147.04]R	0.9235	29.6	3	2443.16	-0.3679
194	n[43.02]STGDYK[156.13]VADISLADYGR	1	62.9	2	1899.92	0.6309
195	n[43.02]STGDYK[156.13]VADISLADYGR	0.9965	38.9	3	1899.93	2.2597
196	n[43.02]METPFNSSIAGR	0.9999	56.2	2	1350.63	1.4786
197	n[43.02]MENQLALVSDR	0.9999	45.4	2	1316.64	1.4409
198	n[43.02]TDNDPSTADLAAQLEER	0.999	39.9	3	1886.85	0
199	n[43.02]TDNDPSTADLAAQLEER	1	88.5	2	1886.85	0.7941
200	n[43.02]ASPITDEIPSDATLDSDR	1	56.8	2	1943.9	0.1542
201	n[43.02]AATQLLSVAR	0.9948	49.2	2	1070.61	2.1443
202	n[29.04]INIRPDEISSIIR	0.9991	43.3	2	1552.89	0.0643
203	n[29.04]TQQEGFNEVLIQPLR	0.9998	59.4	3	1798.96	0.4995
204	n[29.04]TQQEGFNEVLIQPLR	0.9999	63	2	1798.96	-1.1105
205	n[43.02]SANAVPLANGAMSFDR	0.9893	54.1	2	1661.77	-7.513
206	n[29.04]NVFTPAM[147.04]PLEDFR	1	61.9	2	1579.77	1.2012
207	n[43.02]MQNENGENVDLYIPR	0.9997	53.9	2	1832.84	1.2535
208	n[29.04]TDATALVNELTR	0.9984	57.6	2	1330.71	1.2005
209	n[29.04]AVPLANGAMSF	0.9459	39.7	2	1104.56	-0.6326
210	n[43.02]SSISEDPAIQELYR	0.9999	71.6	2	1648.8	3.4528
211	n[29.04]TVK[156.13]DTDVLALFR	0.9968	47.6	3	1432.83	2.5072
212	n[43.02]STAWDIASIGR	0.9988	48.3	2	1217.61	1.1479
213	n[43.02]ADDLISSIAR	0.999	52.7	2	1101.57	0.0906
214	n[43.02]ATVLQPLIR	0.9971	54.6	2	1051.64	1.7083
215	n[29.04]TDVLALFR	0.9999	35.3	2	961.561	1.2454
216	n[43.02]SDPIDSLLR	0.9923	55.4	2	1056.54	-4.3455
217	n[43.02]TDATALVNELTR	0.999	57.4	2	1344.69	0.297
218	n[29.04]TK[156.13]QGTQPVR	0.8921	38.1	3	1069.62	-2.5171
219	n[43.02]SQSVSER	0.5434	28.2	2	833.388	0.3591
220	n[29.04]LATK[156.13]AAR	0.6779	30	2	785.513	0.8889
221	n[29.04]GAGNM[147.04]EPVDR	0.9998	57.3	2	1088.49	2.2008
222	n[29.04]SSSSSSGASLNQR	1	71.7	2	1294.61	-1.0026
223	n[43.02]M[147.04]EPPTK[156.13]R	0.8596	30.8	2	943.482	2.4326
224	n[29.04]SSSSSSGASLNQR	0.9967	38.4	3	1294.61	-1.3871
225	n[29.04]GK[156.13]VHGSLAR	0.9985	46.1	2	979.593	0.815
226	n[29.04]GEK[156.13]NLGPR	0.9422	44.3	2	925.533	-1.4015
227	n[29.04]GTGNSFGR	0.8761	28.2	2	822.402	3.7602
228	n[29.04]AAGDK[156.13]FNR	0.9618	43.9	2	933.5	-3.2068
229	n[43.02]SSSSSSGASLNQR	0.9999	64.4	2	1308.59	-0.6104
230	n[29.04]AK[156.13]IQSVK[156.13]AR	0.998	34.9	3	1083.71	0.184
231	n[29.04]AK[156.13]IQSVK[156.13]AR	0.9704	47.4	2	1083.71	0.6447
232	n[29.04]ATTEVTVR	0.9991	31.3	2	903.503	0.3313
233	n[29.04]ASSTSAIEPR	0.8963	46.2	2	1045.53	-8.9734
234	n[29.04]TGNTGNVTQVR	0.9997	58.4	2	1173.61	3.5726
235	n[29.04]SGSAAVSASVGR	0.9991	57.2	2	1075.56	-1.4848
236	n[29.04]GAGNMEPVDR	0.9885	51.5	2	1072.49	-5.1186
237	n[29.04]GAGNM[147.04]EPVDR	0.9989	50.1	2	1088.49	-1.834
238	n[29.04]SAITGIHGR	0.9965	53.8	2	938.53	0.319
239	n[43.02]ADVSVEHGR	0.9957	49.5	2	1010.48	0.1975
240	n[29.04]SAITGIH	0.9331	37.5	2	725.408	1.6497
241	n[29.04]GK[156.13]YC[160.03]TYTGGQC[160.03]GR	0.9999	47.9	3	1562.7	3.1295
242	n[43.02]SALSQAQR	0.8672	41.1	2	901.46	-2.103
243	n[29.04]MK[156.13]YSTTVSSSR	0.6411	28.2	3	1301.66	-1.9928
244	n[29.04]EK[156.13]RVVSAAK[156.13]	0.8945	30.1	3	1070.68	2.3284
245	n[29.04]ASSGFPPPR	0.9933	35.1	2	942.497	4.6585
246	n[29.04]SVSISAAR	0.7903	35.3	2	817.464	-2.5626
247	n[29.04]ISQC[160.03]PPGSNNC[160.03]VR	0.9998	49.9	2	1515.69	0.7248
248	n[43.02]SSSAGNVEVTK[156.13]TSR	0.9998	56.8	2	1491.75	-0.0669
249	n[29.04]VETTNK[156.13]GYVC[160.03]	0.9939	37.7	2	1225.61	4.8875
250	n[29.04]TQSEDIIK[156.13]R	0.8627	31.2	3	1144.65	2.8754
251	n[43.02]SDK[156.13]ASSTTSSLTR	0.9978	51.7	2	1409.71	7.2252
252	n[29.04]ASSGFPPPR	0.9979	34.9	2	942.492	0
253	n[29.04]SWNEAPR	0.8785	27.8	2	886.43	0.5628
254	n[43.02]SDQSVVVK[156.13]TR	0.9561	49.3	2	1187.65	1.513
255	n[29.04]ASASAFEAGM[147.04]R	0.634	23.7	2	1140.53	2.4507
256	n[29.04]TMEEVYK[156.13]R	0.8517	23.2	3	1110.58	3.7716
257	n[29.04]ASSGFPPPR	0.9724	38.5	2	942.495	3.2821
258	n[29.04]ATGM[147.04]GVNGFGR	0.9998	39.1	2	1109.53	1.2595
259	n[43.02]STTEHITEPR	0.9999	55.8	2	1211.58	-0.412
260	n[29.04]ALEVETTGDR	0.9837	43.1	2	1117.57	4.466
261	n[29.04]RSLAPLGDR	0.8894	25.8	2	1011.59	3.3544
262	n[43.02]TK[156.13]NTPSC[160.03]VVDR	0.983	35.5	2	1345.67	3.3391
263	n[29.04]ASSGFPPPR	0.9943	35	2	942.493	0.7411
264	n[29.04]YESTSSK[156.13]VTK[156.13]TFR	0.9013	23.5	4	1616.88	-0.1851
265	n[29.04]ATDGAAVADGFR	0.9999	56.7	2	1177.58	2.3737
266	n[43.02]VETTNK[156.13]GY	0.9808	35.5	2	980.485	3.6641
267	n[29.04]ASSGFPPPR	0.9878	34.7	2	942.493	0.6353
268	n[29.04]LSSFGGLM[147.04]GGR	0.7227	33.7	3	1124.57	6.0305
269	n[29.04]ALTTQLSSSR	0.9163	32.1	2	1090.6	0.9152
270	n[29.04]TEMGALQER	0.8595	35.1	2	1061.52	-2.1626
271	n[29.04]TIGHPDGIQAGATANR	0.9997	48.3	3	1605.82	0.4351
272	n[43.02]SSSSDALEAAR	0.9998	64.2	2	1134.51	-1.2318
273	n[29.04]FAPAQVGR	0.9623	29.1	2	872.487	0.8005
274	n[43.02]TDPANTLR	0.9982	52.4	2	928.462	0.2149
275	n[29.04]M[147.04]SAITGIHGR	0.9898	24.2	3	1085.57	1.1942
276	n[43.02]SM[147.04]SM[147.04]M[147.04]QGPEFQH	0.9997	50	2	1498.56	6.4642
277	n[29.04]SGGPLLDSAGR	0.9997	54	2	1056.55	-6.6127
278	n[43.02]AASSSK[156.13]LLR	0.9128	54.3	2	1001.59	2.8896
279	n[29.04]AQIEK[156.13]QVSY	0.9265	34.8	2	1120.61	1.7815
280	n[29.04]AGAGESVPDGFR	0.944	42.8	2	1189.57	-0.9231
281	n[29.04]SNTILDDPTR	0.9952	48.2	2	1158.59	2.3264
282	n[29.04]ATTLSC[160.03]PSVDEGQR	0.9983	49.8	2	1547.73	5.6138
283	n[29.04]SYSTSTSGEANTESFR	1	81.5	2	1750.77	5.534
284	n[29.04]ATGM[147.04]GVNGF	0.9704	25.9	2	896.41	4.1183
285	n[43.02]PANTDGPIR	0.7394	33.6	2	981.489	1.5252
286	n[43.02]SSQPDGAFPR	0.988	36.4	2	1102.51	2.8066
287	n[29.04]DLK[156.13]PTYGYR	0.726	23	3	1167.63	1.1959
288	n[43.02]SDYDVSTSVR	0.9695	30.8	2	1169.52	2.2193
289	n[29.04]ATDTIVIGGGR	0.9977	48.5	2	1086.61	3.5825
290	n[29.04]SSAATQSSGLPSSISR	1	78.9	2	1562.79	0.6391
291	n[43.02]SWNEAPR	0.6259	20.3	2	900.409	0.3324
292	n[29.04]PVFPAR	0.829	26.9	2	713.422	0
293	n[43.02]ASFEPC[160.03]R	0.6872	27.1	2	907.388	2.0893
294	n[29.04]ATDGAAVADGFR	0.9989	56.5	2	1177.57	-3.8149
295	n[29.04]SSDASFDSSALR	0.9997	64.3	2	1269.58	-2.9884
296	n[29.04]M[147.04]K[156.13]NTFDPLR	0.9573	22.5	3	1192.63	1.0873
297	n[29.04]TTSTNLVLTNR	0.9712	36.6	2	1246.69	5.4456
298	n[29.04]ASASAFEAGM[147.04]R	0.9975	39.8	2	1140.53	1.9255
299	n[43.02]SDYDVSTSVR	0.9996	48.6	2	1169.52	1.3657
300	n[29.04]AGAGESVPDGFR	0.9822	41.9	2	1189.57	0.2518
301	n[43.02]ADVEK[156.13]QAQAAEAK[156.13]	0.9997	65	2	1455.75	-1.5092
302	n[29.04]TTYYTPAHEY	0.9965	36.8	2	1272.57	5.5704
303	n[43.02]SFAVTASR	0.7644	37.8	2	879.446	0.7941
304	n[29.04]SSPVIVQGGSLR	0.9995	48.2	2	1226.7	2.116
305	n[29.04]AADEDQDFLR	0.9933	44.9	2	1206.56	3.1442
306	n[43.02]ADVEK[156.13]QAQAAEAK[156.13]SR	1	60.4	3	1698.89	2.8203
307	n[29.04]SAAEGEFYIDQNRR	0.9995	38.2	3	1682.8	0.8305
308	n[43.02]SSDPEAEAAK[156.13]LR	0.9972	35.9	2	1342.68	4.0158
309	n[43.02]SNVHGLSSFR	0.9994	56.9	2	1144.57	6.454
310	n[43.02]SK[156.13]NAVIVSYAR	0.9998	56.8	2	1276.72	4.6921
311	n[43.02]SSAATQSSGLPSSISR	1	83.6	2	1576.77	0.5067
312	n[43.02]SAVVSEAEER	0.9867	49.4	2	1117.53	1.4292
313	n[29.04]MK[156.13]NTFDPLR	0.9415	36.8	3	1176.63	0.8477
314	n[29.04]AASAGQSEVVLVGC[160.03]GAPNR	1	72.6	3	1869.94	2.3492
315	n[29.04]AASAGQSEVVLVGC[160.03]GAPNR	1	81.7	2	1869.93	-1.1752
316	n[29.04]MTTYYTPAHEY	0.9987	37.4	2	1403.61	-1.2094
317	n[29.04]TPESLGEC[160.03]FER	0.9285	31.5	2	1351.61	-0.7388
318	n[43.02]SSDASFDSSALR	0.9994	47.7	2	1283.57	2.8003
319	n[43.02]NPLAGLTPER	0.5715	35	2	1108.59	1.8909
320	n[29.04]SVISVGDGIAR	0.8829	33.3	2	1100.63	5.8043
321	n[29.04]SAAEGEFYIDQNR	0.9999	66	2	1526.7	0.3925
322	n[29.04]TAQDIDGK[156.13]SIAATIR	0.9972	30.6	3	1614.89	0
323	n[29.04]VADDAK[156.13]VILVTGASR	0.9974	28	3	1569.91	-0.3179
324	n[29.04]AEIGDSGVAFEHVAR	1	57.5	3	1584.8	5.2273
325	n[29.04]GLAAGIASVATR	0.9997	61.4	2	1113.65	1.3445
326	n[43.02]AK[156.13]VNTAPIK[156.13]WAQR	1	49.7	3	1579.92	0.9476
327	n[29.04]DEDSFESIAAR	0.9998	52.2	2	1266.57	-1.4189
328	n[43.02]ALEETK[156.13]LK[156.13]	0.8995	29.1	2	1028.61	2.7168
329	n[29.04]VLEK[156.13]PILIDC[160.03]R	0.9262	23.3	3	1410.83	0.9195
330	n[29.04]VLEK[156.13]PILIDC[160.03]R	0.9989	50.3	2	1410.83	-0.7078
331	n[29.04]GPPK[156.13]TDIVLSETYGEGSR	1	67.8	3	1961.02	5.2952
332	n[43.02]WLLAHNSRR	0.9072	25.6	2	1193.64	0.4182
333	n[29.04]TVM[147.04]FELNEAR	0.9432	41.3	2	1252.61	0.5579
334	n[29.04]SEVSALLGR	0.9503	36.1	2	958.546	1.5616
335	n[29.04]GNVFGFK[156.13]	0.9225	32.3	2	823.458	-1.3326
336	n[43.02]M[147.04]ETPFNSSIAGR	0.8088	30.4	2	1366.62	-0.1461
337	n[29.04]TVK[156.13]LGINGFGR	0.9959	28	3	1216.73	0.6559
338	n[29.04]GPPIDPSVPVTDQVGEGSR	0.9985	45	2	1933.98	2.9442
339	n[43.02]ANLNQAIIR	0.973	45.9	2	1053.6	3.9787
340	n[43.02]SDYGTELLK[156.13]R	0.9985	36.3	2	1250.65	0.2395
341	n[29.04]DVDAM[147.04]DK[156.13]IAQMC[160.03]GVR	0.5219	35	2	1779.83	-2.2449
342	n[29.04]DVDAM[147.04]DK[156.13]IAQMC[160.03]GVR	0.993	46.6	3	1779.83	-0.5609
343	n[29.04]GEVDVVVLPR	0.8979	47.4	2	1109.64	-7.5563
344	n[43.02]SM[147.04]SM[147.04]M[147.04]QGPEFQHILR	0.9598	33.1	3	1880.84	8.0155
345	n[29.04]AVPLANGAM[147.04]SF	0.9984	48.8	2	1120.56	2.1379
346	n[43.02]C[160.03]GELNVPVGVM	0.7536	33.4	2	1215.56	-2.1354
347	n[43.02]ASSGSGYDLSSSTFSPDGR	0.999	55.9	2	1918.83	5.8828
348	n[43.02]MDAETVSELR	0.9567	45.3	2	1191.55	3.1
349	n[43.02]SAAEGEFYIDQNR	0.9996	69.2	2	1540.67	-4.0838
350	n[43.02]SANAVPLANGAM[147.04]SFDR	0.9999	69.8	2	1677.78	-1.1311
351	n[29.04]DGLAAGIASVATR	0.9996	61	2	1228.67	-2.9252
352	n[43.02]ASLGVSFGR	0.9716	41.3	2	934.487	-0.5339
353	n[29.04]TQAGSEVSALLGR	0.9983	43.7	2	1315.71	-1.9731
354	n[29.04]ALDPVTYLR	0.9191	32.4	2	1074.61	4.0868
355	n[43.02]AAYTILSSNR	0.9913	45.2	2	1136.59	3.9522
356	n[29.04]ASK[156.13]SPGSDPLELLR	0.9981	48.8	3	1524.86	3.1416
357	n[29.04]DMFQEGIYSAPEGTM[147.04]HQM[147.04]	0.7408	32.3	2	2130.89	7.5484
358	n[29.04]TVK[156.13]LGINGF	0.9862	29	2	1003.61	1.1933
359	n[29.04]TAWDIASIGR	0.9821	32.7	2	1116.59	-0.8046
360	n[29.04]VTDNIADMLTR	0.891	30.7	2	1275.65	2.348
361	n[43.02]MENQLALVSDR	0.9717	35.1	2	1316.64	2.4267
362	n[43.02]STGDYK[156.13]VADISLADYGR	0.9999	57.6	2	1899.92	0.2103
363	n[43.02]SSISEDPAIQELYR	0.9998	67.2	2	1648.8	4.1192
364	n[29.04]FYSVALAAVPR	0.8293	23.1	2	1220.7	4.1711
365	n[43.02]ADDLISSIAR	0.9801	45.1	2	1101.57	6.796
366	n[43.02]STAWDIASIGR	0.915	34.2	2	1217.61	2.2138
367	n[29.04]TDVLALFR	0.9994	38.1	2	961.559	-0.7265
368	n[43.02]GFENEPGVIAPTGF	0.9996	53.8	2	1475.7	4.9401
369	n[43.02]TDATALVNELTR	0.9975	53.6	2	1344.69	-0.2228
370	n[29.04]RGNK[156.13]GK[156.13]GVLK[156.13]GGRDGSGL	0.684	30.2	4	1867.11	1.2292
