# Supplementary material for: Proteomic Amino-Termini Profiling Reveals Targeting Information for Protein Import into Complex Plastids
Source: PLoS One. 2013 Sep 16;8(9):e74483. doi: 10.1371/journal.pone.0074483 (PMC3774753; doi:10.1371/journal.pone.0074483)
Supplement: Table S3 — List of 3392 LTQ-Orbitrap spectra assigned to 1848 peptides using Mascot. MS/MS spectra acquired with a LTQ-Orbitrap Velos mass spectrometer were searched against a T. pseudonana protein database using Mascot and evaluated with PeptideProphet as implemented in the TPP (for details, see methods section). Only peptide assignments with an estimated FDR <0.05 are listed. #, spectrum number; peptide, peptide sequence in standard one letter code; prob, PeptideProphet probability; ionscore, Mascot ionscore; z, charge; prec neutral mass, calculated precursor neutral mass; error [ppm], deviation of experimental peptide mass in ppm. Non-standard abbreviations in the peptide column: n[29.04], dimethylated peptide alpha-amine; n[43.02], acetylated peptide alpha-amine; C[160.03], carbamidomethylated cysteine; K[156.13], dimethylated Lys epsilon-amine; M[147.04], oxidized methionine. (XLS) [file pone.0074483.s004.xls]

## Sheet: Suppl Table S3
Supplementary Table S3. List of 3392 LTQ-Orbitrap spectra assigned to 1848 peptides using Mascot.
#	peptide	prob.	ion score	z	prec neutral mass	error [ppm]
1	n[43.02]SEVPPTR	0.8906	21.55	2	826.426	0
2	n[43.02]SEVPPTR	0.7859	18.34	2	826.427	0.3621
3	n[43.02]SEVPPTR	0.9041	22.15	2	826.427	0.9657
4	n[43.02]SQSVSER	0.9555	34.45	2	833.396	0.5985
5	PPGSPILR	0.7822	21.47	2	835.5	0.8358
6	n[29.04]M[147.04]QIFVK[156.13]	0.946	25.84	2	836.492	1.1926
7	VLQPLIR	0.7887	19.31	2	837.552	1.1911
8	n[29.04]M[147.04]NLFDR	0.8997	24.56	2	838.408	-0.238
9	n[29.04]M[147.04]NLFDR	0.9766	30.44	2	838.409	0.5949
10	n[29.04]VPLEVVR	0.8325	13.63	2	838.536	0.8328
11	n[29.04]AALSSPLR	0.8642	22.99	2	841.51	-0.1186
12	n[29.04]AAVSASVGR	0.9815	33.22	2	844.484	-0.3544
13	n[43.02]DNGGGDDR	0.7581	10.78	2	846.316	-2.3576
14	n[43.02]SETLSLR	0.9381	39.94	2	846.453	0.825
15	n[43.02]SETLSLR	0.9895	50.55	2	846.453	0.9429
16	n[43.02]SETLSLR	0.9463	34.97	2	846.453	1.1786
17	n[43.02]SETLSLR	0.9876	49.57	2	846.454	1.4143
18	n[43.02]SETLSLR	0.8424	31.48	2	846.454	1.5322
19	n[29.04]VAEHLVK[156.13]	0.9696	23.97	2	850.536	1.0557
20	LDYASER	0.7736	26.34	2	852.405	-0.5852
21	n[29.04]TLVSSYR	0.9129	29.89	2	852.478	-0.3511
22	THVDLLR	0.7918	26.79	2	852.491	1.2873
23	ASLVDPVR	0.8997	35.29	2	855.494	5.0145
24	n[29.04]ADEALYR	0.9212	26.21	2	864.442	-0.4617
25	n[29.04]VNPLEIR	0.974	26.63	2	867.525	-0.92
26	n[29.04]VNPLEIR	0.9527	24.96	2	867.527	1.035
27	n[29.04]VTGISLPR	0.8075	20.01	2	869.541	-0.4589
28	n[29.04]SSGFPPPR	0.8391	22.72	2	871.463	-0.229
29	n[29.04]SSGFPPPR	0.9722	30.18	2	871.464	0.6869
30	MDLDILR	0.7751	26.31	2	874.467	1.0268
31	n[43.02]SFAVTASR	0.9941	46.83	2	879.452	-0.7941
32	n[43.02]SFAVTASR	0.9212	26.27	2	879.453	0.2269
33	n[43.02]SFAVTASR	0.9321	29.01	2	879.453	0.7941
34	n[43.02]SHDLITR	0.9973	39.86	2	882.464	-0.1131
35	n[43.02]SHDLITR	0.9926	34.93	2	882.464	-0.1131
36	n[43.02]DDNPLLR	0.9658	31.33	2	883.448	-0.1129
37	n[29.04]VSTAPEPR	0.8861	24.82	2	883.484	0
38	n[29.04]VSTAPEPR	0.9234	23.36	2	883.485	0.5647
39	n[29.04]TVGDPVLR	0.9448	47.29	2	883.52	-0.2259
40	n[43.02]ASM[147.04]EAYR	0.9891	29.75	2	884.378	0.1128
41	GNDDIPVR	0.8562	21.67	2	884.443	0.4512
42	n[29.04]K[156.13]SAEAPK[156.13]A	0.8593	24.33	2	884.541	-0.1128
43	n[29.04]DVVIGSLR	0.7802	23.51	2	885.536	-0.1127
44	n[29.04]SWNEAPR	0.9898	39.78	2	886.437	-0.1126
45	n[29.04]SWNEAPR	0.9962	38.06	2	886.438	0.5628
46	n[29.04]VTC[160.03]AVNGF	0.8689	23.43	2	894.434	-0.4462
47	n[43.02]SNVHGL	0.9626	24.61	2	667.337	0.8964
48	n[43.02]SWNEAPR	0.9011	22.46	2	900.416	-0.8865
49	n[43.02]SWNEAPR	0.9118	22.05	2	900.417	0.1108
50	n[43.02]SWNEAPR	0.9876	33.75	2	900.417	0.4432
51	n[43.02]STPDGDIR	0.7688	17.99	2	901.422	-0.1107
52	n[43.02]SALSQAQR	0.9771	41.92	2	901.47	0.4427
53	n[43.02]SALSQAQR	0.9263	47.28	2	901.47	0.6641
54	AVQMLEGR	0.9727	32.55	2	902.472	-0.4422
55	LDEDSGLR	0.994	37.93	2	903.438	0.8835
56	n[29.04]ATTEVTVR	0.9541	34.27	2	903.509	-1.1043
57	n[43.02]NDYSLPR	0.7687	24.03	2	905.432	0.1102
58	VELYVGAR	0.8701	25.18	2	905.504	-1.3223
59	n[29.04]EILK[156.13]QPQ	0.8962	24.96	2	910.557	0.1096
60	n[29.04]IDGAPEER	0.9997	52.67	2	913.458	0.1092
61	MAPTEPLR	0.9806	31.29	2	913.477	0.4369
62	n[29.04]STLDTPPR	0.9794	35.35	2	913.495	0.5461
63	n[43.02]TPASDDIR	0.8162	19.64	2	915.438	0.109
64	n[29.04]TGAVGTVER	0.9896	48.34	2	916.505	-0.4355
65	n[29.04]IEAYQLR	0.7788	20.31	2	919.521	0.9766
66	n[43.02]SQADFK[156.13]R	0.9196	25.76	2	920.48	0.542
67	n[43.02]NYNLSNR	0.7653	20.6	2	921.439	0.8663
68	n[29.04]EVEVYTR	0.8355	22.44	2	922.485	1.298
69	n[29.04]SETDGMTR	0.8573	21.2	2	923.411	1.7289
70	LQDPNALR	0.7888	19.1	2	925.506	0.4313
71	n[43.02]MEPPTK[156.13]R	0.9603	30.8	2	927.493	0
72	n[43.02]AEPDVGSGR	0.9692	26.89	2	928.433	0.215
73	n[43.02]TDPANTLR	0.8291	35.75	2	928.47	0.4299
74	n[29.04]SAAVSASVGR	0.9967	42.47	2	931.516	-0.9641
75	n[29.04]HVHFLPR	0.8992	25	2	932.54	-2.0331
76	n[43.02]MDDISK[156.13]R	0.9644	30.6	2	933.468	0.8552
77	n[29.04]VK[156.13]AYELR	0.9552	26.59	3	933.573	0
78	n[43.02]ASLGVSFGR	0.8303	22.66	2	934.495	-0.2136
79	n[43.02]SYK[156.13]AGIAK[156.13]	0.9201	28.36	2	934.556	-0.2135
80	n[29.04]NFSYAGPR	0.8761	22.79	2	938.468	-0.4253
81	n[29.04]SAITGIHGR	0.9959	39.67	2	938.537	-0.4253
82	n[29.04]SAITGIHGR	0.9948	42.97	3	938.538	0.531
83	n[29.04]SAITGIHGR	0.9883	32.53	3	938.538	0.6372
84	n[43.02]GEK[156.13]NLGPR	0.8568	35.24	2	939.521	-0.4248
85	n[29.04]ASSGFPPPR	0.9999	56.92	2	942.5	-0.4235
86	n[29.04]ASSGFPPPR	0.9997	51.3	2	942.5	-0.1059
87	n[29.04]ASSGFPPPR	0.9685	29.06	2	942.5	0
88	n[29.04]ASSGFPPPR	0.9999	57.47	2	942.5	0.1059
89	n[29.04]ASSGFPPPR	0.9997	51.55	2	942.5	0.2117
90	n[29.04]ASSGFPPPR	0.9967	39.17	2	942.5	0.2117
91	n[29.04]ASSGFPPPR	0.9997	51.59	2	942.5	0.4235
92	n[29.04]ASSGFPPPR	0.9853	33.29	2	942.501	0.6352
93	n[43.02]AANQLETR	0.7938	21.25	2	943.48	-0.1058
94	n[43.02]GGAPEM[147.04]VAR	0.8049	27.85	2	944.447	0.317
95	TTTSGETPR	0.8377	22.93	2	948.46	0.5261
96	n[43.02]M[147.04]DDISK[156.13]R	0.776	21.42	2	949.463	1.1561
97	n[29.04]AFTSNVQR	0.7816	21.07	2	949.505	-0.4204
98	n[43.02]ADVEK[156.13]QAQ	0.8683	28.99	2	957.484	-0.3127
99	n[29.04]AALC[160.03]DNIR	0.7888	29.46	2	959.495	1.456
100	n[29.04]IDLDEATR	0.9848	35.44	2	959.499	-0.936
101	n[29.04]IDLDEATR	0.8983	25.48	2	959.5	0.208
102	n[29.04]TDVLALFR	0.9553	25.32	2	961.567	-0.2076
103	AYFLVTVR	0.9385	31.74	2	967.554	-3.1973
104	DAITPLWR	0.8447	29.51	2	970.527	-4.1129
105	DAITPLWR	0.75	24.09	2	970.529	-2.879
106	n[29.04]QAFIAAAPR	0.8737	24.73	2	971.564	1.0271
107	LDATTVLSR	0.8064	21.59	2	974.548	0.4096
108	n[29.04]AFLSPEER	0.9663	31.74	2	975.511	0.6138
109	n[43.02]VETTNK[156.13]GY	0.9923	41.87	2	980.489	0.1018
110	DEEDFATR	0.7735	17.79	2	981.411	-1.1185
111	n[43.02]VIVIVNER	0.8328	21.27	2	982.589	0.4063
112	n[29.04]DNSPPLTGR	0.9783	34.45	2	983.512	0.4059
113	n[29.04]AETPAEAIR	0.9968	38.39	2	984.533	0.7095
114	n[43.02]SSTSAIEPR	0.9302	40.46	2	988.491	0.7067
115	n[29.04]GSAAVSASVGR	0.9971	42.15	2	988.538	0.101
116	n[43.02]SNLLNGAIM[147.04]	0.894	26.02	2	989.492	-0.5043
117	n[29.04]GDDDLC[160.03]LR	0.8315	33.52	2	990.449	-2.7205
118	n[29.04]GDDDLC[160.03]LR	0.9761	35.07	2	990.451	-1.0076
119	n[29.04]TVVLNDPGR	0.9815	29.21	2	997.564	0.7003
120	n[43.02]AASSSK[156.13]LLR	0.9287	38.15	2	1001.6	1.1957
121	n[43.02]M[147.04]NNISGPGR	0.9995	47.58	2	1002.46	0.2987
122	n[29.04]DDEYIAPR	0.9299	32.99	2	1005.48	0.397
123	n[29.04]SSSWDEIR	0.9809	38.35	2	1006.48	-0.0992
124	n[43.02]AGGAK[156.13]AAAVAK[156.13]	0.9998	70.56	2	1011.62	-0.0987
125	n[43.02]ADNANLTVK[156.13]	0.9393	27.82	2	1014.54	-0.4919
126	n[29.04]AGNMEPVDR	0.8339	27.15	2	1015.48	-1.3759
127	n[29.04]AVVSEAEER	0.9479	33.46	2	1016.52	-0.5891
128	AEIDDVGSGR	0.9999	61.08	2	1017.48	0.4904
129	n[29.04]GTTTATVLAR	0.9961	37.54	2	1017.59	0.8827
130	n[43.02]M[147.04]DSAPSTPR	0.969	27.51	2	1018.45	-0.588
131	n[29.04]LPEPK[156.13]QPR	0.8994	24.1	3	1019.62	0.0978
132	n[43.02]SAEEVAK[156.13]AF	0.9182	31.65	2	1020.52	0.0978
133	n[43.02]SAEEVAK[156.13]AF	0.925	44.69	2	1020.52	0.7824
134	GDM[147.04]TEIGER	0.8965	21.57	2	1022.44	-0.0976
135	n[29.04]NTPGSGNVVR	0.8825	23	2	1027.55	0.1943
136	n[29.04]TDMGGLQER	0.977	35.97	2	1033.49	0
137	n[29.04]VALSQASNAF	0.7819	22.12	2	1034.55	0.9647
138	n[43.02]SEGK[156.13]DYIR	0.7639	31.85	2	1036.52	-1.8295
139	n[43.02]SAM[147.04]TGVDM[147.04]R	0.9763	25.88	2	1040.43	0.1919
140	AEEADILER	0.9998	76.48	2	1044.52	0.4778
141	n[43.02]SQGQTLQSR	0.9935	46.85	2	1045.52	0.4773
142	n[29.04]ASSTSAIEPR	0.9113	29.3	2	1045.55	-1.6228
143	AIASPGNDFR	0.9916	36.68	2	1046.52	0.1907
144	n[43.02]ANLNQAIIR	0.9955	46.78	2	1053.6	0.2842
145	n[29.04]AGDNVGILLR	0.9828	43.49	2	1054.62	0.5678
146	n[29.04]VTDAAVAEPR	0.85	25.34	2	1055.57	1.4183
147	n[29.04]SGGPLLDSAGR	0.7782	21.41	2	1056.57	1.2281
148	n[43.02]ASSTSAIEPR	0.9735	38.16	2	1059.53	-0.6594
149	n[29.04]AGESVPDGFR	0.944	30.38	2	1061.52	-1.5044
150	n[29.04]MSAITGIHGR	0.9982	40.95	3	1069.58	0.1865
151	n[29.04]AEEGAVTPLR	0.992	35.12	2	1069.58	-0.4666
152	n[29.04]AEEGAVTPLR	0.9988	43.84	2	1069.58	-0.28
153	n[29.04]AEEGAVTPLR	0.9998	52.41	2	1069.58	-0.0933
154	n[29.04]AEEGAVTPLR	0.9794	34.09	2	1069.59	0.6532
155	n[29.04]EK[156.13]RVVSAAK[156.13]	0.9903	32.64	3	1070.69	0
156	n[29.04]GAGNMEPVDR	0.9999	59.75	2	1072.51	0.4653
157	n[29.04]DDNAAATAAAR	1	74.17	2	1073.52	0.7438
158	n[29.04]SGSAAVSASVGR	1	79.56	2	1075.57	-1.2992
159	n[29.04]SGSAAVSASVGR	0.9999	76.34	2	1075.57	-1.2064
160	n[29.04]SGSAAVSASVGR	0.9872	35.22	2	1075.57	1.2064
161	n[29.04]NIDGDVFDR	0.7902	21.76	2	1077.52	-0.1853
162	n[43.02]SSIIHYYR	0.8024	21.56	2	1079.55	0.2774
163	AIHAM[147.04]R	0.7923	17.28	2	713.371	-1.1183
164	n[43.02]AEEGAVTPLR	0.8716	22.34	2	1083.56	-0.0921
165	n[29.04]M[147.04]SAITGIHGR	0.9941	34.88	3	1085.57	-0.2756
166	EDLVDVAVAR	0.7903	23.15	2	1085.58	-0.7356
167	n[29.04]TNVLLDEVR	0.9999	63.91	2	1085.62	0.6436
168	n[29.04]ATDTIVIGGGR	0.7716	22.37	2	1086.61	-0.4593
169	n[29.04]GAGNM[147.04]EPVDR	0.9856	31.85	2	1088.5	-0.2751
170	n[29.04]TSASSNELPR	0.9965	41.6	2	1088.55	-0.3668
171	ALEVETTGDR	0.9811	46.18	2	1089.54	-0.2748
172	n[43.02]SAPFTEELR	0.8932	39.57	2	1090.54	0.8238
173	n[29.04]ALTTQLSSSR	0.9859	39.52	2	1090.6	-1.0068
174	n[29.04]SEFQQGDVR	0.9968	41.94	2	1092.53	-0.9136
175	n[29.04]SSDTVTSDVR	0.7705	20.95	2	1093.53	0.1826
176	n[29.04]ATGMGVNGFGR	0.9807	38.71	2	1093.54	-0.7302
177	n[29.04]ATGMGVNGFGR	0.9288	26.68	2	1093.54	0.4564
178	n[29.04]SWGVIPPGTR	0.9838	32.38	2	1096.61	0.9102
179	n[29.04]TQLVVDGPSR	0.9898	38	2	1098.61	-0.5451
180	n[29.04]TK[156.13]GLPDEER	0.9962	44.66	3	1099.59	-0.4535
181	n[29.04]SVISVGDGIAR	0.9992	55.84	2	1100.63	0.3628
182	n[43.02]ADDLISSIAR	0.9992	57.05	2	1101.57	0.1812
183	n[43.02]SSQPDGAFPR	0.9355	25.79	2	1102.51	1.177
184	n[43.02]DQSVLTVGSR	0.7807	23.04	2	1102.57	-0.4527
185	n[29.04]TFNAVIGTPR	0.8872	25.95	2	1102.62	-1.0863
186	n[29.04]SAVVSEAEER	0.9997	54.87	2	1103.55	-0.995
187	n[29.04]TDLLTAC[160.03]ER	0.9446	28.63	2	1105.55	0.3612
188	n[29.04]VTC[160.03]AVNGFGR	0.9968	40.92	2	1107.56	1.1716
189	n[29.04]EPPQQVVER	0.9115	24.83	2	1108.6	1.3506
190	n[43.02]AVVLNY	0.7659	20.35	2	719.394	0.6931
191	n[29.04]ATGM[147.04]GVNGFGR	0.9994	48.3	2	1109.54	0.8996
192	n[29.04]ATGM[147.04]GVNGFGR	0.9311	26.23	2	1109.54	1.4394
193	n[29.04]GEVDVVVLPR	0.9999	57.97	2	1109.65	0
194	n[29.04]LDNLHSSAAR	0.8733	22.59	2	1110.59	0.2696
195	PSTFNR	0.7627	19.93	2	720.363	0.1384
196	n[29.04]GLAAGIASVATR	0.9547	36.29	2	1113.66	-0.3585
197	n[43.02]SDNNAAAAPSR	0.9503	24.61	2	1114.51	0
198	n[29.04]GEAGTTGLQVR	0.9869	35.65	2	1115.6	-0.179
199	n[29.04]AQTVTEATLR	0.9863	35.12	2	1116.62	-0.447
200	n[43.02]SAVVSEAEER	0.9998	63.49	2	1117.53	0.0893
201	n[29.04]GC[160.03]ALVDEDGR	0.9719	29.79	2	1118.51	-0.6247
202	n[29.04]ISGGGEFAPTR	0.9352	29.81	2	1118.58	-1.1601
203	n[29.04]SSSSDALEAAR	1	75.85	2	1120.54	0.6236
204	n[43.02]ADNQPTPSPR	0.8661	23.08	2	1123.53	0.0888
205	n[29.04]ASASAFEAGMR	0.9938	37.35	2	1124.54	-0.7101
206	n[29.04]ASASAFEAGMR	0.9923	36.1	2	1124.54	-0.3551
207	n[29.04]ASASAFEAGMR	0.9993	50.34	2	1124.54	0.3551
208	n[29.04]ASASAFEAGMR	0.9941	36.45	2	1124.54	0.8877
209	n[29.04]EQPPATTTPR	0.8856	29.04	2	1124.59	-0.2663
210	SAHEAAGVVEK[156.13]	0.8249	21.35	2	1124.59	-0.0888
211	SAHEAAGVVEK[156.13]	0.8673	22.97	2	1124.59	0.1775
212	SAHEAAGVVEK[156.13]	0.9227	25.31	2	1124.59	0.9764
213	SDYDVSTSVR	0.9807	30.81	2	1127.52	1.9477
214	DVEIEGAEGGR	0.9942	36.91	2	1130.53	-0.883
215	n[29.04]AISTDENTPR	0.9981	43.51	2	1130.56	0.0883
216	n[43.02]SSSSDALEAAR	0.9998	63.09	2	1134.52	0.176
217	n[29.04]TGAYEAVELR	0.9994	49.75	2	1135.6	0.0879
218	n[29.04]VNFTVDQMR	0.963	29.86	2	1136.57	0
219	n[43.02]AAYTILSSNR	0.9933	37.5	2	1136.59	0
220	n[43.02]M[147.04]DAIVQFTR	0.9961	39.41	2	1137.56	0.4388
221	IDDIGVQQPR	0.9804	33.41	2	1139.6	-1.4015
222	n[29.04]SPVIVQGGSLR	0.9903	33.38	2	1139.67	0
223	n[43.02]M[147.04]DDDDIFGR	0.7788	15.81	2	1140.45	1.1379
224	n[29.04]ASASAFEAGM[147.04]R	0.9972	41.56	2	1140.53	-1.5754
225	n[29.04]ASASAFEAGM[147.04]R	0.9997	61.68	2	1140.53	0.175
226	n[29.04]ASASAFEAGM[147.04]R	1	72.79	2	1140.53	0.6127
227	n[29.04]SGLTVGDPVLR	0.9192	25.21	2	1140.66	0.5251
228	n[29.04]TVNETNSPPR	0.996	38.73	2	1141.58	0.5247
229	n[43.02]SNVHGLSSFR	0.9719	30.86	2	1144.57	0.9594
230	n[43.02]K[156.13]STIGTALER	0.7963	17.83	3	1144.65	-0.2614
231	n[29.04]TGAAM[147.04]GEYFR	0.8509	21.16	2	1145.53	0.0871
232	SDQSVVVK[156.13]TR	0.8801	22.09	3	1145.65	-0.5223
233	n[43.02]VEGLNR	0.9391	28.68	2	728.391	1.6429
234	LALISGR	0.9182	27.38	2	728.462	-0.6845
235	n[29.04]VNFTVDQM[147.04]R	0.7735	20.72	2	1152.57	0.7795
236	n[29.04]TVLQVGDGIAR	0.9991	50.18	2	1155.67	-1.2093
237	n[29.04]VATVSAGDALAR	0.9944	39.07	2	1157.65	0.0862
238	n[29.04]VATVSAGDALAR	0.9885	35.82	2	1157.65	0.2587
239	n[29.04]VATVSAGDALAR	0.9992	47.74	2	1157.65	0.4312
240	n[29.04]VATVSAGDALAR	0.8403	40.81	3	1157.65	0.6031
241	n[29.04]LIAETGQEDR	0.9331	28.08	2	1158.6	0.1723
242	DIASIGR	0.7997	26.56	2	730.405	0.1365
243	n[43.02]SSIFIVAAK[156.13]R	0.9596	26.12	2	1160.7	0.086
244	n[43.02]SSIFIVAAK[156.13]R	0.9611	25.64	2	1160.7	0.43
245	n[29.04]SC[160.03]PSVDEGQR	0.7637	18.69	2	1161.52	-0.6016
246	n[29.04]ATEAETEVER	0.9847	34.02	2	1161.56	-0.2578
247	n[29.04]TDANGEEVFR	0.9306	26.48	2	1164.55	0.4286
248	n[43.02]SSSNPFNYGR	0.9841	40.72	2	1169.52	-0.6829
249	n[43.02]SDYDVSTSVR	0.9994	47.01	2	1169.53	-0.2561
250	n[43.02]SDYDVSTSVR	0.9821	30.27	2	1169.53	-0.1707
251	n[43.02]SDYDVSTSVR	1	70.46	2	1169.53	-0.1707
252	n[43.02]SDYDVSTSVR	0.9981	41.86	2	1169.53	-0.1707
253	n[43.02]SDYDVSTSVR	0.9999	61.05	2	1169.53	0
254	n[43.02]SDYDVSTSVR	0.9215	23.68	2	1169.53	0.5975
255	n[43.02]SDYDVSTSVR	0.9998	52.22	2	1169.53	0.7682
256	n[43.02]SDYDVSTSVR	0.9999	60.43	2	1169.53	1.195
257	n[43.02]TIAIGQNQER	0.9945	37.92	2	1170.61	0.597
258	n[43.02]TIAIGQNQER	0.9867	33.74	2	1170.61	1.2792
259	n[29.04]TNSDATVSPPR	0.999	46.23	2	1171.59	0.2556
260	n[43.02]SM[147.04]VYDEYGR	0.9798	27.41	2	1176.48	-0.1697
261	n[29.04]SAIFRI	0.8014	17.85	2	733.457	0.136
262	n[43.02]IASDNDTDER	0.8783	20.29	2	1176.5	1.8668
263	n[29.04]MK[156.13]NTFDPLR	0.7844	19.24	3	1176.64	0.8477
264	n[29.04]ATDGAAVADGFR	0.9999	62.02	2	1177.58	-0.8477
265	n[29.04]ATDGAAVADGFR	0.9095	27.24	2	1177.58	-0.8477
266	n[29.04]ATDGAAVADGFR	0.998	44.48	2	1177.58	-0.6782
267	n[29.04]ATDGAAVADGFR	1	73.34	2	1177.58	-0.2543
268	n[29.04]ATDGAAVADGFR	0.9888	35.18	2	1177.58	1.0173
269	n[29.04]TVAAYVSSVTR	0.9479	26.83	2	1180.65	-0.0846
270	ASAALK[156.13]F	0.7586	13.62	2	734.441	0.6789
271	EIFATR	0.9182	25.64	2	735.4	1.2205
272	n[43.02]SYNQNYNSR	0.9999	51.56	2	1186.51	1.0938
273	n[43.02]SDQSVVVK[156.13]TR	0.989	47.99	2	1187.66	-2.3536
274	n[43.02]SDQSVVVK[156.13]TR	0.9655	37.4	2	1187.66	-0.4203
275	n[43.02]SINIGINGFGR	0.9917	38.02	2	1188.63	-0.168
276	n[29.04]AGAGESVPDGFR	0.9798	33.9	2	1189.58	-0.9231
277	n[29.04]AGAGESVPDGFR	0.934	27.93	2	1189.58	-0.2518
278	n[29.04]AGAGESVPDGFR	0.9948	39.26	2	1189.58	-0.2518
279	n[29.04]AGAGESVPDGFR	0.9999	61.49	2	1189.58	0.2518
280	n[29.04]AGAGESVPDGFR	0.9997	52.38	2	1189.58	0.2518
281	n[29.04]AGAGESVPDGFR	0.9979	43.09	2	1189.58	0.3357
282	n[29.04]AGAGESVPDGFR	0.9306	27.08	2	1189.58	0.7553
283	n[43.02]MDAETVSELR	0.9912	40.4	2	1191.55	0.8378
284	M[147.04]AIASPGNDFR	0.9273	26.11	2	1193.56	0.2509
285	n[29.04]TGAYEAC[160.03]ELR	0.9772	30.1	2	1196.56	1.0012
286	n[29.04]DNIDVGAGGGSPL	0.7704	21.16	2	1198.59	1.7491
287	n[43.02]SNPIK[156.13]TATAAR	0.9278	33.77	2	1198.67	-0.4997
288	n[29.04]AEVDEEDDVR	0.9379	24.28	2	1203.53	0.4147
289	n[29.04]STAWDIASIGR	0.9993	49.94	2	1203.63	-0.1659
290	n[29.04]STAWDIASIGR	0.7957	32.02	3	1203.63	0
291	n[29.04]STAWDIASIGR	1	68.89	2	1203.63	0.1659
292	n[29.04]STAWDIASIGR	1	69.53	2	1203.63	0.4977
293	n[29.04]STAWDIASIGR	0.9999	61.31	2	1203.63	0.6635
294	n[29.04]MAIASPGNDFR	0.9224	27.29	2	1205.59	-0.1656
295	n[29.04]TIMNTEDAER	0.7564	26.22	2	1206.56	-2.565
296	n[43.02]M[147.04]DAETVSELR	1	64.54	2	1207.55	0.0827
297	n[29.04]SAPVIVQGGSLR	0.7824	18.44	2	1210.71	0.9895
298	n[43.02]SDSDSFTQQR	0.9905	33.29	2	1211.52	2.2249
299	n[29.04]SFETTEESVR	0.8328	21.36	2	1211.57	-0.0824
300	n[43.02]STTEHITEPR	0.9999	56.65	2	1211.59	-0.3296
301	n[29.04]EAVQQELTDR	0.82	23.18	2	1215.62	0.1643
302	n[43.02]AAAASSSAGIGK[156.13]R	0.9814	33.85	2	1215.67	0.2464
303	n[43.02]SSSSSNPILQR	0.9828	34.98	2	1216.61	-1.0668
304	n[29.04]TSNLDADEGIR	0.983	33.87	2	1217.6	-0.328
305	n[43.02]STAWDIASIGR	0.9995	57.15	2	1217.61	-0.246
306	n[43.02]STAWDIASIGR	0.9999	69.19	2	1217.61	-0.082
307	n[43.02]STAWDIASIGR	0.9999	70.78	2	1217.61	0.246
308	n[43.02]STAWDIASIGR	0.9954	39.83	2	1217.61	0.246
309	n[43.02]STAWDIASIGR	0.9999	58.71	2	1217.61	0.328
310	n[43.02]STAWDIASIGR	1	74.87	2	1217.61	0.492
311	n[43.02]STAWDIASIGR	0.9999	64.14	2	1217.61	0.6559
312	n[43.02]STAWDIASIGR	0.9981	46.38	2	1217.61	0.6559
313	n[43.02]STAWDIASIGR	1	67.22	2	1217.61	0.9019
314	n[43.02]STSSDIGSNK[156.13]R	0.9939	38.97	2	1220.61	0.2454
315	n[43.02]SLSLQSGGTSSR	0.93	27.41	2	1220.61	0.8997
316	n[29.04]TIM[147.04]NTEDAER	0.8869	23.45	2	1222.56	0.245
317	n[29.04]STGAYEAVELR	0.9976	43.44	2	1222.63	-0.9799
318	n[29.04]TYGNDEASPSR	0.8322	21.05	2	1223.55	0.0816
319	n[29.04]VLVELIIELR	0.8239	14.8	3	1223.79	0.0815
320	n[29.04]TSPSITYSSTR	0.9413	26.93	2	1226.62	0
321	n[29.04]SSPVIVQGGSLR	0.9672	29.99	2	1226.71	-0.1628
322	n[29.04]DGLAAGIASVATR	0.9936	38.24	2	1228.69	0.65
323	n[29.04]DGLAAGIASVATR	0.9684	31.13	2	1228.69	0.7313
324	n[29.04]VNASSTAK[156.13]ATPQ	0.991	43.48	2	1229.67	0.4059
325	n[29.04]GVSGAPVVEQLR	0.8994	21.13	3	1238.71	0.1611
326	n[29.04]SVLGGNIQTIPL	0.9755	28.04	2	1238.73	0.2418
327	n[43.02]TSPSITYSSTR	0.9998	53.17	2	1240.6	0.6438
328	n[29.04]ATINEEGGVK[156.13]GN	0.9273	30.79	3	1243.65	-0.2406
329	n[29.04]TGK[156.13]EVSVQADR	0.9522	28.24	3	1244.68	0.3206
330	n[29.04]TNEETAATPER	0.9841	32.77	2	1245.59	0
331	n[43.02]AEPDELYTLR	0.8256	23.16	2	1247.61	0
332	n[29.04]TATQAVVDSSSR	0.9193	27.58	2	1248.64	-0.2399
333	n[29.04]TVDEAQQNYR	0.9988	46.66	2	1250.6	-0.6387
334	n[29.04]TDGSSYPNGGLR	0.9689	30.3	2	1250.6	0.5588
335	n[43.02]SDYGTELLK[156.13]R	0.8684	24.12	2	1250.66	1.1974
336	n[29.04]TVM[147.04]FELNEAR	0.8859	24.75	2	1252.62	0.4782
337	GAPQEEQDDLR	0.8623	21.33	2	1256.57	0.1589
338	n[29.04]AEIGDSGVAFEH	0.9815	31.03	2	1258.59	0.7933
339	n[43.02]ASPNLSPGGVYR	0.9728	31.59	2	1258.64	0.6346
340	n[29.04]TGSVISVGDGIAR	0.999	59.55	2	1258.7	0.238
341	n[29.04]TGSVISVGDGIAR	0.9718	31.57	2	1258.7	0.4759
342	n[43.02]TTSTNLVLTNR	0.9859	35.35	2	1260.67	-0.396
343	n[43.02]MISAASSSVGK[156.13]R	0.9594	29.65	2	1262.67	1.1861
344	n[29.04]DEDSFESIAAR	1	65.25	2	1266.58	0.0788
345	LSLVGLR	0.7851	33.58	2	756.494	-0.1318
346	n[43.02]M[147.04]DPSSPATK[156.13]LH	0.7849	27.1	2	1268.61	-0.3148
347	n[43.02]M[147.04]NPSHPNYPR	0.8596	20.73	2	1269.56	0.0786
348	n[29.04]SSDASFDSSALR	0.9705	29.73	2	1269.59	-0.6291
349	n[29.04]SSDASFDSSALR	0.9432	26.17	2	1269.59	-0.0786
350	n[29.04]TATQLVVDGPSR	0.8038	22.74	2	1270.7	1.2572
351	n[29.04]TDVTVWSPEGR	0.9828	36.11	2	1273.64	-1.411
352	n[43.02]AAQQQQQYNR	0.9972	40.59	2	1275.6	0.4696
353	n[43.02]SK[156.13]NAVIVSYAR	0.9427	32.66	2	1276.72	0.0782
354	n[43.02]TSTVNNYINGR	0.8605	23.85	2	1279.62	0.3901
355	n[29.04]DIASIGR	0.817	34.08	2	758.435	-2.104
356	EGEEADTDFDR	0.945	30.39	2	1282.5	-0.4671
357	EGEEADTDFDR	0.8986	25.12	2	1282.5	0.4671
358	n[43.02]SSDASFDSSALR	0.9998	50.84	2	1283.57	0.3889
359	n[43.02]SSDASFDSSALR	0.9931	42.12	2	1283.57	0.4667
360	DGNPNVTPDVTR	0.9501	27.3	2	1283.62	0.4667
361	n[43.02]QILAATGQSEAR	0.9222	22.87	3	1285.67	0.1552
362	n[29.04]NK[156.13]VVGIDLGTTN	0.7902	27.38	2	1285.73	0.3106
363	n[29.04]ADTSGDIPQSIR	0.9836	33.64	2	1286.65	0
364	SGALQSTP	0.8492	24	2	759.384	-0.1313
365	DGEEPYYMTAN	0.9993	37.31	2	1288.5	0.4649
366	n[43.02]SNGVDYNPIIR	0.779	23.72	2	1288.65	1.7045
367	n[43.02]ASSSSSAATAQQR	0.8864	24.05	2	1292.6	0.2317
368	n[29.04]TADFAETATANR	0.9949	41.56	2	1294.62	0.0771
369	n[29.04]DAVQVTLGPK[156.13]GR	0.8703	20.3	3	1295.76	-1.0779
370	AIVETPGSGNVVR	0.9826	32.85	2	1297.71	1.231
371	n[29.04]MIDDIGVQQPR	0.9993	47.96	2	1298.67	-0.2306
372	n[29.04]GTQSGDDAK[156.13]PPTA	0.9986	46.03	2	1299.64	-0.9219
373	n[43.02]ADTSGDIPQSIR	0.9901	34.78	2	1300.63	0.3071
374	n[29.04]TDEELEAITVR	0.9996	53.02	2	1302.67	-0.4599
375	DGEEPYYM[147.04]TAN	0.9892	23.89	2	1304.5	1.5308
376	n[43.02]ASGTGGDK[156.13]	0.9503	30.66	2	761.363	-0.131
377	n[43.02]SSSSSSGASLNQR	0.9828	39.82	2	1308.6	-1.0682
378	n[43.02]SSSSSSGASLNQR	0.9964	46.32	2	1308.6	-0.2289
379	n[43.02]SSSSSSGASLNQR	0.9973	50.74	2	1308.6	0
380	n[43.02]SSSSSSGASLNQR	0.9358	27.8	2	1308.6	1.8312
381	TEGEEEGADFAR	0.8718	18.98	2	1309.55	0.3812
382	n[29.04]TVSTDYDESDR	0.9964	36.02	2	1314.56	-0.3798
383	n[29.04]M[147.04]IDDIGVQQPR	0.83	22.87	2	1314.67	0.6076
384	DDGLAAGIASVATR	1	70.44	2	1315.68	-0.2277
385	DDGLAAGIASVATR	0.9883	37.55	3	1315.68	0.0758
386	DDGLAAGIASVATR	0.9932	32.05	3	1315.68	0.1517
387	DDGLAAGIASVATR	0.9331	27.93	2	1315.68	0.2277
388	DDGLAAGIASVATR	0.9997	54.07	2	1315.68	0.7589
389	DDGLAAGIASVATR	0.9734	32.65	2	1315.68	1.2901
390	DDGLAAGIASVATR	0.9999	64.39	2	1315.68	1.5937
391	n[43.02]MENQLALVSDR	0.9461	34.32	2	1316.65	1.8959
392	n[43.02]STSTTPSQPTNR	0.8954	25.78	2	1317.62	-0.682
393	M[147.04]TGGIGGR	0.9116	28.93	2	763.376	4.0502
394	n[29.04]M[147.04]K[156.13]YSTTVSSSR	0.937	26.61	3	1317.67	0.8329
395	n[29.04]TIAMESTDGLVR	0.8873	25.55	2	1319.68	0.6053
396	DVLSVAFSVDNR	0.9614	30.35	2	1320.67	-0.1512
397	DVLSVAFSVDNR	0.9296	27.47	2	1320.68	0.378
398	DVLSVAFSVDNR	0.9943	38.78	2	1320.68	0.9828
399	DVLSVAFSVDNR	0.9988	50.95	2	1320.68	1.2097
400	DVLSVAFSVDNR	0.8093	23.86	2	1320.68	1.4365
401	DVLSVAFSVDNR	0.9045	22.22	3	1320.68	1.5109
402	DVLSVAFSVDNR	0.9988	47.66	2	1320.68	1.7389
403	DVLSVAFSVDNR	0.8142	25.22	2	1320.68	2.1169
404	SLMDGAAAEQSSR	0.9976	41.08	2	1321.6	1.1333
405	ATGDIQPEGVEAH	0.9794	31.98	2	1322.62	1.2079
406	n[29.04]AAPTADPVAASVAR	0.9988	44	2	1323.72	0.1509
407	n[29.04]NSAPVIVQGGSLR	0.9965	38.86	2	1324.76	1.1306
408	n[43.02]SAEEVAK[156.13]AFVAH	0.8912	30.49	2	1327.69	0.752
409	n[29.04]TDATALVNELTR	0.85	19.77	3	1330.72	0.4499
410	n[29.04]TDATALVNELTR	0.9998	56.91	2	1330.72	1.1255
411	n[29.04]TDENPNPEAYR	0.9835	39.9	2	1332.6	-0.7493
412	n[43.02]M[147.04]ENQLALVSDR	0.9893	35.21	2	1332.64	0.1499
413	n[29.04]STFNGVILDEGR	0.9919	37.86	2	1334.69	1.2718
414	n[29.04]TIAM[147.04]ESTDGLVR	0.942	29.04	2	1335.68	-0.3738
415	n[29.04]SYSVQSNPEGSR	0.9997	51.34	2	1337.63	0.0746
416	n[29.04]ASTC[160.03]SSGSITALR	0.9979	42.74	2	1337.67	0.8957
417	n[43.02]SFSSAC[160.03]K[156.13]RPSGS	0.9559	34.67	2	1339.63	-0.5217
418	DEDDNVFLYGR	0.9856	30.9	2	1341.59	-0.4466
419	n[29.04]ATTPPTAEEIER	0.9095	25.35	2	1341.69	0.2977
420	n[43.02]SSDPEAEAAK[156.13]LR	0.868	30.97	2	1342.68	-0.4462
421	n[43.02]SSDPEAEAAK[156.13]LR	0.9508	34.48	2	1342.68	0.5206
422	n[29.04]DDGLAAGIASVATR	0.8984	21.38	3	1343.71	0.891
423	n[29.04]SDGVANPSGEDNR	0.9999	54.52	2	1344.6	0.3713
424	n[29.04]TTAYGGTPSDGK[156.13]H	0.7887	17.73	3	1346.65	0.1482
425	n[29.04]SNDDNDDADLAR	1	76.97	2	1347.56	-0.2223
426	n[29.04]TGIINYDQLER	0.9696	35.49	2	1348.71	2.7393
427	n[43.02]ADLNTTEGLK[156.13]SH	0.9978	49.27	2	1354.68	0.0737
428	n[43.02]DTLELH	0.853	19.47	2	768.375	1.9471
429	VGISDTGAVGTVER	0.9988	47.96	2	1359.71	-0.7344
430	n[43.02]M[147.04]ETPFNSSIAGR	0.9988	45.46	2	1366.63	0.0731
431	n[43.02]M[147.04]ETPFNSSIAGR	0.9999	60.53	2	1366.63	0.6576
432	n[43.02]M[147.04]ETPFNSSIAGR	0.9999	59.21	2	1366.63	1.096
433	n[29.04]GEDFQNQEYGR	0.9996	47.88	2	1369.6	0.2187
434	n[29.04]SSTSPSNADETPR	1	69.1	2	1375.63	0.5081
435	n[43.02]ILGTLGR	0.8667	26.67	2	770.473	0.2589
436	n[43.02]ASSASTSEDK[156.13]PAR	0.8787	24.8	2	1375.67	0.0726
437	n[29.04]AVPLANGAMSFDR	0.9017	27.07	2	1375.7	-0.5807
438	n[29.04]AVPLANGAMSFDR	0.9124	22.13	3	1375.7	0.4352
439	n[43.02]SSDGSNEPTASER	0.9799	28.21	2	1377.57	-0.9423
440	n[43.02]VEGGVGGR	0.9821	37.62	2	771.396	0.7758
441	n[29.04]TVSTDYDEC[160.03]DR	0.9685	40.05	2	1387.56	-0.2159
442	n[29.04]TGEDDSYGYAQR	0.999	50.02	2	1388.59	-1.1506
443	n[29.04]AVPLANGAM[147.04]SFDR	0.99	37.73	2	1391.69	-0.7893
444	n[29.04]AVPLANGAM[147.04]SFDR	0.9984	44.63	2	1391.69	0
445	n[43.02]ANTNLHGEDLIR	0.9996	51.87	2	1393.7	0.2149
446	n[43.02]STPTK[156.13]PK[156.13]VVLAY	0.8944	28.27	2	1400.84	0
447	n[29.04]MTTYYTPAHEY	0.9771	27.93	2	1403.61	0.2134
448	n[29.04]TSDMNLPTLETR	0.9968	41.47	2	1404.7	0.1422
449	n[43.02]SSAGNVEVTK[156.13]TSR	0.9904	48.8	2	1404.73	-0.6398
450	n[43.02]ASQHTYETASNR	0.9998	53.97	2	1405.63	-0.4262
451	EEEEELLEMTR	0.9515	26.41	2	1406.63	0.9229
452	n[29.04]SVGAVPPVADGVK[156.13]R	0.9664	20.57	3	1406.83	0.8512
453	n[29.04]SDSVLAR	0.8535	29.55	2	774.431	-0.644
454	n[43.02]MDDEDETSNK[156.13]R	0.9981	37.5	2	1408.59	0.2836
455	n[43.02]SDK[156.13]ASSTTSSLTR	0.9688	38.94	2	1409.71	-0.1417
456	n[29.04]VLEK[156.13]PILIDC[160.03]R	0.7842	14.86	3	1410.84	0.778
457	n[29.04]GTQSGDDAK[156.13]PPTAL	0.9994	49.27	2	1412.72	-0.0707
458	n[29.04]GTQSGDDAK[156.13]PPTAL	0.9551	28.46	2	1412.72	0.7068
459	n[29.04]ATEK[156.13]QIWNQIQ	0.988	42.26	2	1413.77	1.2007
460	AVEELNNSELSGR	1	72.83	2	1416.69	0.9163
461	EEEC[160.03]VGGSDNAPR	0.7542	13.88	2	1418.58	-0.1408
462	n[29.04]M[147.04]TTYYTPAHEY	0.9676	26.13	2	1419.61	0.9144
463	MTLIWN	0.7504	32.49	2	776.394	-4.3679
464	n[29.04]ALTGTFDDTSSER	0.9997	55.09	2	1426.66	-1.1899
465	PSVPVTDQVGEGSR	0.9997	51.77	2	1426.71	0.35
466	n[29.04]TNDANEPSPSASGR	0.9997	58.01	2	1429.66	2.8638
467	n[29.04]TSEDPNLILSASR	1	66.32	2	1429.75	0.6286
468	n[29.04]TTYYTPAHEYC[160.03]	0.9958	40.62	2	1432.61	0.2091
469	n[43.02]ADINLSTTTTTVR	0.9997	54.55	2	1433.74	-0.0696
470	n[29.04]AAEGEFYIDQNR	0.9998	53.45	2	1439.68	0.8324
471	n[43.02]SMSMMQGPEFQH	0.9906	27.25	2	1450.58	1.0326
472	n[43.02]M[147.04]QSQSSSSGPELR	1	68.11	2	1450.64	-0.8261
473	n[43.02]M[147.04]ESNTSTASPTLR	0.9939	36.42	2	1451.67	0.8943
474	n[29.04]DNSSPVIVQGGSLR	0.9992	54.14	2	1455.78	1.1661
475	n[43.02]STNADLNTSSK[156.13]PR	0.9994	57.42	2	1459.73	-0.6841
476	n[29.04]TDASAEEEQPGFR	0.9992	45.37	2	1463.66	0.4776
477	n[43.02]SQSSSEAAK[156.13]NTER	0.9088	49.36	2	1463.69	0.4776
478	n[29.04]ILPESIAAGGPDAAR	0.7771	21.08	2	1464.8	0.1363
479	n[43.02]SMSMM[147.04]QGPEFQH	0.8448	31.34*	2	1466.57	0.8852
480	n[43.02]SSTGSAAGSGGGVYGGR	1	88.71	2	1468.66	-1.2239
481	n[29.04]TRYSVEPDAAVPH	0.9489	27.32	3	1468.74	0.0679
482	n[43.02]M[147.04]ITNPTTTQPK[156.13]R	0.9785	32.99	2	1472.77	0.6103
483	n[29.04]SAATQSSGLPSSISR	0.9996	54	2	1475.77	1.2857
484	n[29.04]TTLSC[160.03]PSVDEGQR	0.9995	49.06	2	1476.7	0.1353
485	n[29.04]SSSAGNVEVTK[156.13]TSR	0.9245	24.35	3	1477.78	-0.1351
486	n[29.04]ESK[156.13]DANMTDEER	0.9989	46.67	3	1479.66	-0.607
487	n[43.02]SSSSFDYLTFER	0.8433	21.33	2	1479.66	-0.3375
488	n[29.04]TLVLADNSPPLTGR	0.9784	30.87	2	1480.83	1.2139
489	n[29.04]SDLDAATQQQLNR	0.9893	37.46	3	1486.74	-0.3356
490	n[43.02]SSNGDSGVVK[156.13]GSGLR	0.9083	33.5	2	1488.76	-0.4696
491	n[43.02]SSSAGNVEVTK[156.13]TSR	1	77.78	2	1491.76	0.2008
492	n[43.02]ESK[156.13]DANMTDEER	0.9976	50.98	2	1493.64	0.1337
493	n[43.02]AEDSSHDEFYVR	0.9999	55.15	2	1495.63	-1.0683
494	n[43.02]SM[147.04]SM[147.04]M[147.04]QGPEFQH	0.9971	62.7	2	1498.56	-0.5331
495	n[29.04]SGSDPAIWQSVATR	0.99	37.39	2	1501.76	1.5295
496	n[29.04]TSVGAVPPVADGVK[156.13]R	0.9511	20.37	3	1507.88	-0.3309
497	IWHHTFYNELR	0.9873	28.63	3	1514.75	0.1977
498	n[43.02]M[147.04]NDEHDEENVAR	0.9988	56.44	2	1515.6	0.4613
499	n[29.04]ISQC[160.03]PPGSNNC[160.03]VR	0.9978	45.46	2	1515.7	-1.6472
500	n[29.04]ISQC[160.03]PPGSNNC[160.03]VR	0.8571	23.05	2	1515.7	-0.593
501	n[29.04]ISQC[160.03]PPGSNNC[160.03]VR	0.9981	36.25	3	1515.7	-0.3292
502	n[29.04]GIPSATGGTPSNFQR	0.999	50.29	2	1516.77	1.9753
503	n[43.02]SEQYDVDAPTLSR	0.9566	28.24	2	1521.7	0.4594
504	AVDVLNK[156.13]	0.8425	22.05	2	785.472	-0.381
505	n[29.04]SAAEGEFYIDQNR	0.9971	40.12	2	1526.71	-0.0654
506	n[29.04]SAAEGEFYIDQNR	0.9996	50.35	2	1526.71	0.6541
507	n[29.04]SAAEGEFYIDQNR	0.9999	61.78	2	1526.71	0.8504
508	n[29.04]SAAEGEFYIDQNR	1	91.26	2	1526.71	1.1775
509	n[29.04]TTSEDPNLILSASR	0.9919	37.31	2	1530.8	-0.1305
510	n[43.02]STK[156.13]EAVNYATPER	0.9998	64.23	2	1534.77	0.3254
511	n[29.04]GGPPSDDVK[156.13]IVIMR	0.9679	35.74	2	1538.86	-0.3245
512	n[29.04]SVDIVAR	0.8414	24.06	2	786.468	-0.2537
513	n[43.02]SAAEGEFYIDQNR	0.7891	19.53	2	1540.69	1.0371
514	n[43.02]SEEPK[156.13]DGAMITSGR	0.9939	44.45	2	1546.74	0.1291
515	n[29.04]ATTLSC[160.03]PSVDEGQR	0.9999	57.71	2	1547.73	0.5162
516	n[29.04]ATTLSC[160.03]PSVDEGQR	0.9935	37.23	3	1547.73	0.5804
517	n[29.04]SC[160.03]DATNAELYINR	1	82.02	2	1553.72	1.4141
518	n[29.04]YPVFAQQGYSNPR	0.858	21.25	3	1553.77	-0.9635
519	n[29.04]YPVFAQQGYSNPR	0.9564	29.87	2	1553.77	-0.3214
520	n[43.02]SIASTQLSGSGSIRR	0.7711	31.67	2	1560.83	-2.8794
521	n[43.02]ATTLSC[160.03]PSVDEGQR	0.995	37.08	2	1561.71	0.4476
522	n[43.02]SEEPK[156.13]DGAM[147.04]ITSGR	0.9965	47.57	2	1562.73	1.0225
523	n[43.02]SSSSLNPSSC[160.03]LQVK[156.13]	0.8003	24.28	2	1562.77	1.6616
524	n[29.04]SSAATQSSGLPSSISR	1	76.27	2	1562.8	0.3195
525	n[29.04]PFVMAAINM[147.04]DVVGR	0.8182	23	3	1562.8	-1.0857
526	K[156.13]DSGIEL	0.8059	22.96	2	788.437	0.8856
527	n[29.04]ANIEDEQNVDFSR	1	109.76	2	1563.72	0.1277
528	n[29.04]TADTTTAADASGTLSK[156.13]	0.9997	53.74	2	1565.79	-0.1276
529	n[29.04]STTGQIDYDEMER	1	72.64	2	1571.69	2.1605
530	n[29.04]ASNGEDNNTDNIQR	1	62.09	2	1574.7	0.444
531	n[43.02]SSAATQSSGLPSSISR	0.9999	69.17	2	1576.78	-0.3167
532	n[43.02]SSAATQSSGLPSSISR	0.9977	43.25	2	1576.78	0.38
533	n[43.02]SSAATQSSGLPSSISR	0.9999	67.24	2	1576.78	0.8234
534	n[43.02]SNAQPEQLEAEGDR	0.9969	38.45	2	1584.71	0.3781
535	n[29.04]AIFAAIR	0.9539	24.43	2	788.499	0
536	n[29.04]AEIGDSGVAFEHVAR	0.9999	52.84	3	1584.8	-0.6298
537	n[29.04]GTQSGDDAK[156.13]PPTALAT	0.9631	30.68	2	1584.81	-0.3151
538	n[29.04]SNTGEDDSYGYAQR	1	83.34	2	1589.67	-0.0628
539	n[29.04]ETNEGC[160.03]NSNQVC[160.03]R	0.9995	63.45	2	1594.65	-0.8768
540	n[43.02]TGPNPNK[156.13]QAVELNR	0.9999	68.49	2	1606.85	-0.4351
541	n[29.04]ATTSYDLANANSAER	0.9988	45.8	2	1610.76	-0.248
542	n[29.04]TAQDIDGK[156.13]SIAATIR	0.9005	22.47	3	1614.9	0.4327
543	n[29.04]ATSQTQQQEHFQR	0.9922	30.59	3	1615.78	0.0618
544	n[43.02]SSSNAHQQHQLQPL	0.9935	37.77	2	1615.78	0.989
545	n[29.04]AEC[160.03]PDGQC[160.03]LDPDGR	0.9998	66.92	2	1616.67	1.8534
546	n[43.02]TAQDIDGK[156.13]SIAATIR	0.9978	50.49	2	1628.88	0.7358
547	n[29.04]ASEDDDAQDNEIER	0.9021	14.81	3	1633.68	-0.1222
548	n[29.04]ASEDDDAQDNEIER	1	88.62	2	1633.68	0.9782
549	n[29.04]TIIYVR	0.8909	13.17	2	791.499	0.5041
550	n[29.04]SSISEDPAIQELYR	0.9868	35.54	2	1634.82	0.7942
551	n[43.02]SSLC[160.03]DDDSPLNQPR	0.9998	51.79	2	1644.71	0.7894
552	n[43.02]SSISEDPAIQELYR	0.9968	43.04	2	1648.8	1.4538
553	DDLSEEEAVELVK[156.13]R	0.9994	49.99	2	1658.84	-0.1204
554	n[43.02]MNDLNDPSAVQMQR	1	78.41	2	1659.74	0.7823
555	n[43.02]SANAVPLANGAMSFDR	0.9929	37.04	2	1661.79	0.5409
556	n[29.04]YSTSTSGEANTESFR	1	87.41	2	1663.74	0.2401
557	n[29.04]TEGTNEWFGVDDIR	0.9985	44.06	2	1665.77	0.8394
558	n[43.02]TGVESTTAWK[156.13]ALEAH	0.9536	35.81	2	1669.84	-0.2393
559	n[43.02]M[147.04]EM[147.04]TK[156.13]NASSEANTR	0.9166	25.2	3	1670.73	0.1195
560	n[43.02]M[147.04]NDLNDPSAVQMQR	1	63.17	2	1675.74	0.6556
561	n[43.02]MNDLNDPSAVQM[147.04]QR	0.9989	43.24	2	1675.74	0.9537
562	n[43.02]SANAVPLANGAM[147.04]SFDR	0.9706	30.61	2	1677.79	0.7739
563	n[29.04]SYATVTDANGEEVFR	1	74.26	2	1685.8	-0.237
564	n[29.04]TGDSIVVAPSQTLTNR	0.9977	51.6	2	1685.9	-0.237
565	n[43.02]M[147.04]NDLNDPSAVQM[147.04]QR	1	71.68	2	1691.73	-0.7675
566	n[43.02]M[147.04]NDLNDPSAVQM[147.04]QR	0.9998	49.81	2	1691.73	0.7085
567	PPEALLR	0.8712	17.62	2	794.473	0.6278
568	PPEALLR	0.981	26.06	2	794.473	0.7533
569	n[43.02]M[147.04]NSNNTNSPLC[160.03]NER	0.9987	60.94	2	1707.7	1.3453
570	n[43.02]ASSSNNNPVNNDGNLR	0.9997	52.15	2	1713.77	-0.2914
571	n[43.02]SDAPK[156.13]PSPSLLAGDTGR	0.9998	56.87	2	1737.9	0.9771
572	n[29.04]SYSTSTSGEANTESFR	0.9603	22.24	3	1750.77	-0.5702
573	n[29.04]SYSTSTSGEANTESFR	1	94.6	2	1750.77	0.1141
574	n[29.04]SYSTSTSGEANTESFR	1	95.13	2	1750.77	1.084
575	GNNYDEAVQQELTDR	0.9999	64.51	2	1750.78	-0.9128
576	n[29.04]QPLGSLGV	0.8181	15.33	2	797.473	0.6254
577	n[43.02]AASSTSNESTNQVK[156.13]NR	0.9999	66.43	2	1762.85	0.6233
578	n[43.02]SSSDDDSTQNNEEAAR	0.9974	59.76	2	1766.69	0.6219
579	n[29.04]ANQSGDEIPTVYPLSR	1	83.59	2	1773.9	1.0699
580	n[29.04]TSASASDDFFQMEK[156.13]R	0.9729	24.85	3	1774.83	0.0562
581	n[29.04]ADDNEPSASSNNFVER	0.9998	69.77	2	1778.79	3.8185
582	QNLDGVR	0.7907	28.49	2	800.426	5.1094
583	n[29.04]ASAGQSEVVLVGC[160.03]GAPNR	0.9941	32.43	3	1798.91	0.3885
584	n[29.04]TQQEGFNEVLIQPLR	0.8682	25.59	3	1798.97	-0.0555
585	n[29.04]TQQEGFNEVLIQPLR	1	71.92	2	1798.97	1.1105
586	n[29.04]VSDTVPR	0.9114	26.98	2	800.447	-0.6231
587	n[43.02]SSTAASSVPPSIESASER	0.9829	33.06	2	1803.86	0.6091
588	DDSDDATLIDAVEAGK[156.13]R	0.7581	19.33	3	1817.87	0.3295
589	DDSDDATLIDAVEAGK[156.13]R	0.9994	49.47	2	1817.87	0.4396
590	n[29.04]TGIVVER	0.9518	28.69	2	800.484	0.4984
591	n[43.02]STSESTATK[156.13]TASATSGIR	1	85.26	2	1824.91	-0.6021
592	n[43.02]STSESTATK[156.13]TASATSGIR	0.9845	30.81	3	1824.92	0.6018
593	n[43.02]MQNENGENVDLYIPR	0.8317	21.76	2	1832.84	0.1635
594	n[29.04]TTILAVR	0.8294	18.42	2	800.52	0
595	n[29.04]SDVNK[156.13]ADSPASSSVSVSR	0.9872	34.6	3	1847.93	-0.9725
596	n[29.04]AASAGQSEVVLVGC[160.03]GAPNR	0.9982	45.48	3	1869.94	-1.4416
597	n[29.04]AASAGQSEVVLVGC[160.03]GAPNR	1	93.19	2	1869.94	-0.2671
598	n[29.04]AASAGQSEVVLVGC[160.03]GAPNR	0.9994	45.41	3	1869.94	0.2136
599	n[29.04]AASAGQSEVVLVGC[160.03]GAPNR	1	62.18	3	1869.95	0.3203
600	n[29.04]AASAGQSEVVLVGC[160.03]GAPNR	0.9999	56.97	3	1869.95	0.5339
601	n[29.04]AASAGQSEVVLVGC[160.03]GAPNR	0.9522	24.37	3	1869.95	0.6407
602	n[29.04]AASAGQSEVVLVGC[160.03]GAPNR	1	128.86	2	1869.95	0.7479
603	n[29.04]AASAGQSEVVLVGC[160.03]GAPNR	1	94.15	2	1869.95	0.7479
604	n[29.04]AASAGQSEVVLVGC[160.03]GAPNR	0.9237	23.2	3	1869.95	1.0144
605	n[29.04]AASAGQSEVVLVGC[160.03]GAPNR	1	96.85	2	1869.95	1.6026
606	n[29.04]AASAGQSEVVLVGC[160.03]GAPNR	1	77.75	2	1869.95	1.8163
607	n[29.04]AASAGQSEVVLVGC[160.03]GAPNR	0.965	28.68	3	1869.95	1.8153
608	n[29.04]AASAGQSEVVLVGC[160.03]GAPNR	0.8605	23.67	3	1869.95	1.8687
609	n[29.04]AASAGQSEVVLVGC[160.03]GAPNR	1	89.48	2	1869.95	2.7778
610	n[43.02]SSVIPAESK[156.13]IDC[160.03]SK[156.13]VY	0.9896	44.44	2	1879.97	1.2221
611	n[43.02]SM[147.04]SM[147.04]M[147.04]QGPEFQHILR	0.9999	62.74	2	1880.83	1.8058
612	n[43.02]TDNDPSTADLAAQLEER	0.9987	37.02	3	1886.86	-0.2646
613	n[43.02]TDNDPSTADLAAQLEER	0.9997	51.65	2	1886.86	0.7412
614	n[43.02]STGDYK[156.13]VADISLADYGR	0.7572	27.59	2	1899.93	0.3155
615	n[43.02]STGDYK[156.13]VADISLADYGR	0.9995	58.72	2	1899.93	0.5258
616	n[43.02]STGDYK[156.13]VADISLADYGR	0.9796	29.69	3	1899.93	0.8408
617	n[43.02]ASSGSGYDLSSSTFSPDGR	0.9999	61.03	2	1918.83	1.1974
618	n[29.04]TAGDTNLGGDDFDK[156.13]ALVR	0.9095	24.67	3	1919.97	0.884
619	n[29.04]GPPIDPSVPVTDQVGEGSR	0.9936	33.06	3	1933.98	0.1033
620	n[29.04]GPPIDPSVPVTDQVGEGSR	1	74.74	2	1933.98	1.2913
621	n[29.04]AVVGK[156.13]PDTASTISIASSER	0.9869	29.16	3	1944.06	0.6163
622	n[29.04]GPPK[156.13]TDIVLSETYGEGSR	0.998	40.15	3	1961.02	0.0509
623	n[43.02]SSTEAVVESTANGVNK[156.13]GDR	0.996	37.23	3	1989.97	-0.4014
624	n[29.04]DNIDVGAGGGSPLYK[156.13]AGGTAR	0.8194	21.83	3	2031.05	0.7374
625	AEDEGDSLALVFESPGQDR	0.9942	43.17	2	2033.93	2.112
626	n[29.04]DIAVAQDVDLDK[156.13]ASSSPDR	0.9678	28.14	3	2057.04	0.3398
627	n[43.02]SSSSADHTLYDLPVSNNGAR	0.9986	61.13	2	2131.99	3.5145
628	AFVHWYVGEGMEEGEFSEAR	0.9897	29.86	3	2329.02	-0.9863
629	AFVHWYVGEGMEEGEFSEAR	0.9964	32.92	3	2329.02	1.2007
630	LTSAASLR	0.8028	21.73	2	817.473	-0.2441
631	n[29.04]AVDEFGR	0.9488	28.41	2	820.417	2.067
632	n[29.04]MQIFVK[156.13]	0.8964	22.52	2	820.496	0.2432
633	NPLLLVR	0.7703	15.11	2	823.536	0.3634
634	n[43.02]NDIPAAL	0.8989	20.43	2	754.394	-0.2644
635	n[43.02]AAYTILSSNR	0.8762	24.08	2	1136.59	0.7904
636	n[29.04]ASASAFEAGM[147.04]R	0.9765	29.4	2	1140.53	1.1378
637	n[29.04]VATVSAGDALAR	0.9748	32.57	2	1157.65	-0.1725
638	n[29.04]SNTILDDPTR	0.9799	33.47	2	1158.6	-0.0862
639	n[43.02]SDYDVSTSVR	0.9998	57.93	2	1169.53	1.6218
640	n[43.02]TIAIGQNQER	0.7961	21.83	2	1170.61	0.0853
641	n[29.04]TGNTGNVTQVR	0.9814	33.93	2	1173.62	0.4253
642	STAWDIASIGR	0.9024	26.51	2	1175.6	0.0849
643	n[29.04]GVDNSDVDSSR	0.9994	46.92	2	1177.53	0.9326
644	n[29.04]ATDGAAVADGFR	0.7664	23.13	2	1177.58	-1.1868
645	n[29.04]ATDGAAVADGFR	0.8335	23.77	2	1177.58	-0.1695
646	n[29.04]ATDGAAVADGFR	0.9968	41.42	2	1177.58	0.2543
647	EAADSLR	0.9107	26.4	2	760.379	-0.3935
648	LYDNGTLDNR	0.9195	25.68	2	1179.56	0.931
649	n[43.02]SDQSVVVK[156.13]TR	0.9781	38.95	2	1187.66	0.4203
650	n[29.04]AGAGESVPDGFR	0.9928	37.36	2	1189.58	0.1678
651	n[29.04]STAWDIASIGR	0.9752	32.62	2	1203.63	0.4977
652	n[43.02]M[147.04]DAETVSELR	0.9995	49	2	1207.55	0.0827
653	n[29.04]MATDDAFEER	0.8176	19.86	2	1211.52	-0.5768
654	n[43.02]QEIGTMFGYQ	0.9497	25.69	2	1214.54	1.9728
655	n[43.02]STAWDIASIGR	0.9584	30.01	2	1217.61	0
656	n[43.02]STAWDIASIGR	0.9979	45.35	2	1217.61	0.328
657	n[43.02]STAWDIASIGR	0.9682	31.13	2	1217.61	1.1479
658	n[43.02]STSSDIGSNK[156.13]R	0.8477	23.97	2	1220.61	0.1636
659	n[43.02]ASPNLSPGGVYR	0.9551	29.41	2	1258.64	0.3966
660	n[43.02]TTSTNLVLTNR	0.9438	31.09	2	1260.67	-0.2376
661	n[43.02]TSTVNNYINGR	0.9995	49.85	2	1279.62	0.4682
662	EGEEADTDFDR	0.965	24.9	2	1282.5	0.545
663	n[43.02]SSDASFDSSALR	0.8955	22.01	2	1283.57	0.3889
664	n[29.04]NK[156.13]VVGIDLGTTN	0.9385	33.29	2	1285.73	0.6212
665	n[29.04]SSSSSSGASLNQR	0.9626	26.22	3	1294.62	-0.3853
666	n[29.04]SSSSSSGASLNQR	1	73.63	2	1294.62	0.4627
667	n[43.02]SSSSSSGASLNQR	0.9999	60.29	2	1308.6	0.2289
668	DDGLAAGIASVATR	0.9946	40.12	2	1315.68	-0.4553
669	n[43.02]M[147.04]ENQLALVSDR	0.9852	33.75	2	1332.64	0.2997
670	n[29.04]SNDDNDDADLAR	0.886	21.37	2	1347.56	0.1482
671	n[43.02]ADLNTTEGLK[156.13]SH	0.9751	38.75	2	1354.68	1.4742
672	n[43.02]M[147.04]ETPFNSSIAGR	1	83.4	2	1366.63	0
673	n[43.02]AAPQSVDPEADLR	0.7518	21.17	2	1409.69	0.85
674	n[29.04]GTQSGDDAK[156.13]PPTAL	0.9996	51.73	2	1412.72	0.0707
675	n[29.04]SAATQSSGLPSSISR	1	77.77	2	1475.77	0.2707
676	n[43.02]SM[147.04]SM[147.04]M[147.04]QGPEFQH	0.9907	40.18	2	1498.56	0.1333
677	n[43.02]SEQYDVDAPTLSR	0.9977	41.43	2	1521.7	0.7219
678	n[29.04]SAAEGEFYIDQNR	0.9999	62.69	2	1526.71	-0.5233
679	n[43.02]SAAEGEFYIDQNR	0.999	48.53	2	1540.69	1.7502
680	n[29.04]ATTLSC[160.03]PSVDEGQR	0.9972	41.92	2	1547.73	-0.3872
681	n[29.04]ATTLSC[160.03]PSVDEGQR	0.9657	24.87	3	1547.73	0.4514
682	n[43.02]SEEAPTNDLK[156.13]SGPF	0.835	30.96	2	1560.74	-1.2158
683	n[29.04]SSAATQSSGLPSSISR	0.8406	20.07	3	1562.8	0
684	n[29.04]SSAATQSSGLPSSISR	1	68.76	2	1562.8	0.2556
685	n[43.02]SSAATQSSGLPSSISR	0.9985	48.77	2	1576.78	0.6334
686	n[29.04]SNTGEDDSYGYAQR	0.9917	31.99	2	1589.67	1.5707
687	n[29.04]ASEDDDAQDNEIER	0.9771	26.22	2	1633.68	1.1616
688	n[43.02]SSISEDPAIQELYR	0.9992	48.57	2	1648.8	0.8481
689	SYATVTDANGEEVFR	0.9999	74.39	2	1657.77	2.9522
690	n[43.02]SANAVPLANGAM[147.04]SFDR	0.8492	23.07	2	1677.79	0.4167
691	n[43.02]M[147.04]NDLNDPSAVQM[147.04]QR	0.9994	45.49	2	1691.73	-0.1181
692	n[29.04]TSSTDSDNM[147.04]TM[147.04]ESLR	0.8321	15.97	2	1733.72	0.749
693	n[29.04]SYSTSTSGEANTESFR	1	65.04	2	1750.77	1.1981
694	GNNYDEAVQQELTDR	0.9999	64.22	2	1750.79	2.1109
695	n[43.02]SYVSEDPLADM[147.04]SDER	0.9996	44.34	2	1770.73	0.6769
696	n[29.04]ASAGQSEVVLVGC[160.03]GAPNR	0.8809	20.95	3	1798.91	0.666
697	n[43.02]STSESTATK[156.13]TASATSGIR	0.837	22.82	3	1824.91	-0.3829
698	n[43.02]STSESTATK[156.13]TASATSGIR	0.952	35.53	2	1824.91	0.1095
699	n[43.02]M[147.04]QNENGENVDLYIPR	0.9998	53.03	2	1848.84	-0.054
700	n[29.04]VANATPGPNQSEVILVGC[160.03]	0.9275	23.03	3	1852.94	0.2694
701	n[29.04]VANATPGPNQSEVILVGC[160.03]	0.9871	35.32	2	1852.94	0.6469
702	n[29.04]AASAGQSEVVLVGC[160.03]GAPNR	0.9999	52.52	3	1869.94	0.2136
703	n[29.04]AASAGQSEVVLVGC[160.03]GAPNR	0.9999	54.87	3	1869.95	0.3203
704	n[29.04]AASAGQSEVVLVGC[160.03]GAPNR	1	110.64	2	1869.95	1.0684
705	TDSYATVTDANGEEVFR	0.9999	60.16	2	1873.84	-0.693
706	n[43.02]TDNDPSTADLAAQLEER	1	80.14	2	1886.86	0.3706
707	n[43.02]TDNDPSTADLAAQLEER	0.9078	20.81	3	1886.86	1.3228
708	n[43.02]ASSGSGYDLSSSTFSPDGR	0.9999	54.67	2	1918.83	0
709	n[43.02]ASSGSGYDLSSSTFSPDGR	1	70.22	2	1918.83	0.885
710	n[43.02]ASSGSGYDLSSSTFSPDGR	0.9989	42.81	2	1918.83	1.0933
711	GTDSYATVTDANGEEVFR	1	69.58	2	1930.86	0.8795
712	n[29.04]GPPIDPSVPVTDQVGEGSR	0.9999	63.3	2	1933.98	0.5165
713	n[43.02]ASPITDEIPSDATLDSDR	0.9984	49.42	2	1943.91	1.5931
714	n[43.02]SSTEAVVESTANGVNK[156.13]GDR	0.9992	43.98	3	1989.97	0.4516
715	n[29.04]GSNPNSSNPTPGTISLSDDR	0.9409	22.44	3	2042.96	0.1955
716	n[43.02]SETLSLR	0.9538	29.85	2	846.452	-0.7072
717	n[43.02]SETLSLR	0.984	50.28	2	846.453	0.3536
718	n[29.04]TTIMLNR	0.7851	21.99	2	875.498	-0.114
719	n[43.02]SFAVTASR	0.9631	28.48	2	879.453	0.4538
720	n[43.02]SHDLITR	0.9316	25.03	2	882.464	0
721	n[43.02]SWNEAPR	0.965	26.1	2	900.417	0.2216
722	n[43.02]K[156.13]DSQAQR	0.7785	24.31	2	901.471	1.1068
723	ANGEEVFR	0.7995	22.03	2	920.443	-0.3252
724	FDDEQIR	0.8175	21.85	2	921.427	-0.2166
725	n[29.04]ASSGFPPPR	0.9999	59.84	2	942.5	-0.2117
726	n[29.04]ASSGFPPPR	0.9999	60.34	2	942.5	0
727	n[29.04]ASSGFPPPR	0.996	38.47	2	942.5	0
728	n[29.04]ASSGFPPPR	0.9992	50.01	2	942.5	0
729	n[29.04]ASSGFPPPR	0.8286	21.47	2	942.5	0.1059
730	n[43.02]M[147.04]EPPTK[156.13]R	0.7601	21.87	2	943.487	-0.3173
731	ADQETFDR	0.9977	38.78	2	980.428	0.2036
732	n[29.04]GIQAGATANR	0.9241	26.02	2	985.538	0.1013
733	EDPHEDMR	0.9172	23.49	2	1027.41	3.8856
734	AEEADILER	0.9741	30.67	2	1044.52	-0.0956
735	RGSADNITVI	0.8862	25.65	2	1044.56	-0.3822
736	n[29.04]EAALSGR	0.9486	30.18	2	730.406	0.5461
737	n[29.04]SGSAAVSASVGR	0.9993	51.26	2	1075.57	0.1856
738	n[43.02]SGK[156.13]EEVSGAR	0.9657	43.76	2	1088.55	0.0917
739	n[43.02]SAPFTEELR	0.8639	36.23	2	1090.54	0.4576
740	n[43.02]ADDLISSIAR	0.9059	26.76	2	1101.57	0.4531
741	n[29.04]SAVVSEAEER	0.9219	27.15	2	1103.55	0.8141
742	n[29.04]ATGM[147.04]GVNGFGR	0.9993	47.03	2	1109.54	0.09
743	n[29.04]ATGM[147.04]GVNGFGR	0.9698	29.44	2	1109.54	0.09
744	AEEADILER	0.9954	38.91	2	1044.52	0.2867
745	AEEADILER	0.9284	25.34	2	1044.52	0.6689
746	n[29.04]SGGPLLDSAGR	0.8218	22.4	2	1056.57	0.8502
747	n[29.04]SASAFEAGM[147.04]R	0.7657	19.07	2	1069.49	-0.4666
748	n[29.04]AEEGAVTPLR	0.9984	42.02	2	1069.59	0.3733
749	n[29.04]SGSAAVSASVGR	1	71.95	2	1075.57	0.1856
750	n[29.04]SGSAAVSASVGR	0.8257	23.71	2	1075.57	0.7424
751	n[29.04]M[147.04]SAITGIHGR	0.776	17.58	3	1085.57	-0.1837
752	n[29.04]AALATAANEAR	0.9059	26.78	2	1085.59	-0.4597
753	n[29.04]ATDTIVIGGGR	0.9969	41.52	2	1086.61	0.643
754	n[43.02]SGK[156.13]EEVSGAR	0.9421	40.21	2	1088.55	0.2751
755	ALEVETTGDR	0.9943	45.22	2	1089.54	0.6413
756	n[29.04]SAVVSEAEER	0.9874	35.25	2	1103.55	0.4523
757	n[29.04]ATGM[147.04]GVNGFGR	0.9904	35.78	2	1109.54	-0.4498
758	n[29.04]ATGM[147.04]GVNGFGR	0.9983	42.57	2	1109.54	0.3599
759	n[29.04]GEVDVVVLPR	0.997	37.26	2	1109.65	0.2699
760	n[29.04]GLAAGIASVATR	0.9671	35.09	2	1113.66	0.7171
761	n[29.04]ASASAFEAGM[147.04]R	0.9703	28.74	2	1140.53	-0.2626
762	n[29.04]ASASAFEAGM[147.04]R	0.9658	38.54	3	1140.53	1.3117
763	n[29.04]ASASAFEAGM[147.04]R	0.9997	52.48	2	1140.53	1.4004
764	SDQSVVVK[156.13]TR	0.868	22.59	3	1145.65	-0.2612
765	n[29.04]TVLQVGDGIAR	0.9685	30.63	2	1155.67	-0.0864
766	n[29.04]VATVSAGDALAR	0.9992	48.2	2	1157.65	0.3449
767	n[29.04]VATVSAGDALAR	0.7769	21.87	2	1157.65	0.6036
768	n[29.04]VATVSAGDALAR	0.92	26.67	2	1157.65	0.8623
769	n[29.04]SNTILDDPTR	0.9153	26.74	2	1158.6	0.4308
770	n[29.04]TGNTGNVTQVR	0.8638	25.76	2	1173.62	-0.5954
771	n[29.04]ATDGAAVADGFR	0.9803	33.14	2	1177.58	0.3391
772	n[43.02]SDQSVVVK[156.13]TR	0.9309	37.62	2	1187.66	0.4203
773	n[29.04]AGAGESVPDGFR	0.7769	22.08	2	1189.58	-0.1678
774	n[29.04]AADEDQDFLR	0.9728	30.53	2	1206.56	-0.1655
775	n[43.02]M[147.04]DAETVSELR	0.9807	31.14	2	1207.55	0
776	VSDADGNETFR	0.9704	28.84	2	1209.53	-0.4952
777	n[43.02]STAWDIASIGR	0.951	29.29	2	1217.61	0.492
778	n[29.04]SSPVIVQGGSLR	0.9966	39.65	2	1226.71	1.2208
779	n[29.04]TTSTNLVLTNR	0.8554	23.27	2	1246.7	0.4805
780	n[29.04]DEALSPAVEAAR	0.9747	31.66	2	1255.65	1.5902
781	n[29.04]DEDSFESIAAR	0.9737	29.7	2	1266.58	0.473
782	n[29.04]SSDASFDSSALR	0.9536	28.27	2	1269.59	1.966
783	EGEEADTDFDR	0.8365	27.37	2	1282.5	-1.557
784	n[29.04]ADTSGDIPQSIR	0.9489	28.63	2	1286.66	0.4656
785	n[29.04]TISANNDAEIGR	0.9954	39.86	2	1287.65	-0.1551
786	AIVETPGSGNVVR	0.9865	33.46	2	1297.71	0.5386
787	DDGLAAGIASVATR	0.9998	56.53	2	1315.68	0.4553
788	n[29.04]AAPTADPVAASVAR	0.8516	22.19	2	1323.72	0.7543
789	n[43.02]M[147.04]ETPFNSSIAGR	0.9927	35.5	2	1366.63	0.2192
790	n[29.04]AVPLANGAM[147.04]SFDR	0.8657	24.66	2	1391.69	0
791	n[43.02]ANTNLHGEDLIR	0.9992	47.84	2	1393.7	0.2866
792	ASTATQLVVDGPSR	0.9865	42.27	2	1400.74	2.0674
793	n[29.04]GTQSGDDAK[156.13]PPTAL	0.9939	38.3	2	1412.72	-0.2827
794	n[29.04]M[147.04]TTYYTPAHEY	0.9397	24.9	2	1419.61	1.8289
795	EEEEELLEM[147.04]TR	0.9996	48.23	2	1422.63	0.0702
796	PSVPVTDQVGEGSR	0.9991	46.79	2	1426.71	1.0499
797	n[29.04]SAATQSSGLPSSISR	0.8761	25.3	2	1475.77	0.2707
798	n[43.02]SSSAGNVEVTK[156.13]TSR	0.9979	51.15	2	1491.76	0.9372
799	n[29.04]TSVGAVPPVADGVK[156.13]R	0.8126	14.99	3	1507.88	0.5957
800	n[29.04]DVSTSVR	0.9418	30.63	2	790.426	-0.2524
801	n[29.04]SAAEGEFYIDQNR	0.9976	40.73	2	1526.71	0.3925
802	n[29.04]SAAEGEFYIDQNR	0.9999	56.35	2	1526.71	0.785
803	n[43.02]SAAEGEFYIDQNR	0.999	53.75	2	1540.69	-0.1945
804	n[29.04]ATTLSC[160.03]PSVDEGQR	0.9969	40.94	2	1547.73	0.3872
805	n[29.04]SAGGDEPVLNK[156.13]YSR	0.7802	20.48	3	1547.8	0.1934
806	n[29.04]SSAATQSSGLPSSISR	0.998	44.24	2	1562.8	0.3195
807	n[43.02]SSISEDPAIQELYR	0.9991	47.89	2	1648.8	0.7875
808	n[29.04]VDQTPLIPTESGTGGR	0.915	26.5	2	1654.86	0
809	n[29.04]TGDSIVVAPSQTLTNR	0.9794	33.2	2	1685.9	0
810	AAEDPEFETFYTK[156.13]N	0.9854	33.63	2	1688.77	1.4786
811	n[29.04]GTQSGDDAK[156.13]PPTALATL	0.7753	22.11	2	1697.89	0.0588
812	n[43.02]ADVEK[156.13]QAQAAEAK[156.13]SR	0.7818	19.87	3	1698.9	0.1763
813	n[43.02]SDAPK[156.13]PSPSLLAGDTGR	0.9396	28.58	2	1737.9	0.7472
814	n[29.04]SYSTSTSGEANTESFR	0.9688	22.06	3	1750.77	0.1711
815	n[29.04]SYSTSTSGEANTESFR	1	67.41	2	1750.77	1.141
816	n[29.04]SYSTSTSGEANTESFR	0.9999	64.87	2	1750.78	2.4532
817	n[43.02]SYVSEDPLADM[147.04]SDER	0.9998	68.07	2	1770.73	-1.5231
818	n[43.02]M[147.04]QNENGENVDLYIPR	0.9482	28.28	2	1848.84	1.4588
819	n[29.04]GTQSGDDAK[156.13]PPTALATLY	0.9023	27.02	2	1860.96	0.6978
820	n[29.04]AASAGQSEVVLVGC[160.03]GAPNR	0.9116	22.47	3	1869.94	-0.1602
821	n[29.04]AASAGQSEVVLVGC[160.03]GAPNR	0.9999	60.9	2	1869.95	0.4274
822	n[29.04]AASAGQSEVVLVGC[160.03]GAPNR	0.9999	57.25	3	1869.95	0.5339
823	n[29.04]AASAGQSEVVLVGC[160.03]GAPNR	0.9953	33.52	3	1869.95	0.5339
824	n[29.04]AASAGQSEVVLVGC[160.03]GAPNR	1	78.97	2	1869.95	1.0684
825	TDSYATVTDANGEEVFR	0.9881	35.22	2	1873.84	1.6526
826	n[43.02]TDNDPSTADLAAQLEER	0.9999	59.37	2	1886.86	1.5353
827	n[43.02]STGDYK[156.13]VADISLADYGR	0.9143	23.87	3	1899.93	0.2627
828	n[43.02]STGDYK[156.13]VADISLADYGR	0.992	43.94	2	1899.93	0.4206
829	n[43.02]ASSGSGYDLSSSTFSPDGR	0.9756	30.41	2	1918.83	1.6659
830	n[29.04]GPPIDPSVPVTDQVGEGSR	0.9964	35.42	3	1933.98	0.2065
831	M[147.04]NLFDR	0.8096	22.33	2	810.377	-0.3693
832	n[43.02]ASPITDEIPSDATLDSDR	0.9507	30.29	2	1943.91	1.5931
833	n[43.02]SSTEAVVESTANGVNK[156.13]GDR	0.9896	33.69	3	1989.97	1.2042
834	n[43.02]SSSSADHTLYDLPVSNNGAR	0.9966	35.66	3	2131.99	0.8431
835	n[29.04]DDAAPSSTATK[156.13]VVVAGATGQTGR	0.9926	34.43	3	2215.15	0.0902
836	n[43.02]SSSSSADHTLYDLPVSNNGAR	0.7537	17.48	3	2219.02	1.1251
837	AFVHWYVGEGMEEGEFSEAR	0.9922	27.39	3	2329.02	-0.0429
838	SSIILD	0.958	27.36	2	646.362	0.1542
839	n[43.02]SETLSLR	0.7992	32.3	2	846.453	0.4714
840	MDLDILR	0.8322	29.58	2	874.465	-0.9127
841	n[43.02]SHDLITR	0.8265	20.76	2	882.464	0.5653
842	n[29.04]ATTEVTVR	0.8269	22.25	2	903.51	-0.3313
843	n[29.04]IDGAPEER	0.968	27.42	2	913.458	-0.1092
844	n[29.04]SAITGIHGR	0.9698	23.42	3	938.538	0.2124
845	n[29.04]ASSGFPPPR	1	63.82	2	942.5	-0.2117
846	n[29.04]ASSGFPPPR	0.9999	60.42	2	942.5	-0.2117
847	n[29.04]ASSGFPPPR	0.9997	51.34	2	942.5	-0.1059
848	n[29.04]ASSGFPPPR	0.9998	58.87	2	942.5	0.1059
849	n[29.04]ASSGFPPPR	0.9241	25.19	2	942.5	0.1059
850	n[29.04]ASSGFPPPR	0.9993	46.71	2	942.5	0.2117
851	n[43.02]M[147.04]EPPTK[156.13]R	0.8483	26.5	2	943.487	-0.1058
852	n[43.02]GEADTIRR	0.8363	24.82	2	958.494	2.7069
853	n[29.04]IDLDEATR	0.996	47.2	2	959.5	-0.104
854	MQVDVLDR	0.7682	32.05	2	974.49	-3.0722
855	LDATTVLSR	0.8048	21.54	2	974.548	0.7168
856	n[29.04]M[147.04]NGGLGV	0.8142	21.3	2	690.345	0.5777
857	ADQETFDR	0.9994	45.53	2	980.428	0.1018
858	ALYIVN	0.7616	18.77	2	691.398	-0.2884
859	n[43.02]EGILQIIR	0.9254	29.66	2	982.589	-0.3047
860	n[29.04]ALYEALPPV	0.7724	21.9	2	999.573	0.6989
861	AEIDDVGSGR	0.9446	26.96	2	1017.48	1.079
862	n[43.02]SYK[156.13]AGIAK[156.13]	0.7867	21.69	2	934.557	0.4271
863	n[29.04]SAITGIHGR	0.9983	39.75	2	938.537	-0.319
864	n[29.04]SAITGIHGR	0.9284	22.68	3	938.538	0.2124
865	n[29.04]SAITGIHGR	0.9945	33.32	3	938.538	0.6372
866	n[29.04]GIDLK[156.13]AGGR	0.9474	32.76	2	941.573	-0.212
867	n[29.04]ASSGFPPPR	0.9993	47.05	2	942.5	-0.3176
868	n[29.04]ASSGFPPPR	0.995	37.63	2	942.5	-0.2117
869	n[29.04]ASSGFPPPR	0.9993	52.2	2	942.5	-0.1059
870	n[29.04]ASSGFPPPR	0.9918	35.13	2	942.5	0
871	n[29.04]ASSGFPPPR	0.9634	28.51	2	942.5	0
872	n[29.04]ASSGFPPPR	0.9653	29.51	2	942.501	0.6352
873	n[29.04]NAK[156.13]ARGAPD	0.7972	16.04	3	954.533	0.3133
874	n[29.04]IDLDEATR	0.8756	24.57	2	959.5	0.104
875	n[29.04]LDDEEK[156.13]R	0.7532	21.22	2	959.501	0.624
876	IGPLLK[156.13]	0.8764	9.18	2	667.471	-0.1494
877	TVAALASALR	0.8825	22.8	2	971.584	0.1027
878	LDATTVLSR	0.9725	30.34	2	974.548	0
879	ADQETFDR	0.8884	21.31	2	980.428	-0.1018
880	n[43.02]AAATATNAVR	0.9562	29.79	2	986.522	-0.1012
881	n[29.04]ADVSVEHGR	0.9985	38.76	3	996.507	0
882	n[29.04]ADVLLPPTR	0.8773	13.95	3	1008.6	-0.1977
883	n[43.02]ADVSVEHGR	0.9016	23.83	2	1010.49	0.0988
884	K[156.13]NHGINFR	0.8753	19.01	3	1012.56	0.0985
885	LATPASLGHR	0.7806	14.17	3	1021.57	0.0976
886	AEEADILER	0.9866	34.28	2	1044.52	1.3378
887	AIASPGNDFR	0.799	22.55	2	1046.52	0.4769
888	M[147.04]SAITGIHGR	0.984	48.11	3	1057.55	9.4289
889	AALATAANEAR	0.9951	38.19	2	1057.56	0.1888
890	n[29.04]SASAFEAGM[147.04]R	0.9745	28.16	2	1069.49	0.4666
891	n[29.04]AEEGAVTPLR	0.9943	36.01	2	1069.58	0.1866
892	n[29.04]EK[156.13]RVVSAAK[156.13]	0.7919	17.21	3	1070.69	0.2794
893	n[29.04]SGSAAVSASVGR	0.8636	24.76	2	1075.57	0.2784
894	n[29.04]M[147.04]SAITGIHGR	0.9906	35.73	2	1085.57	0.9195
895	n[29.04]M[147.04]SAITGIHGR	0.8831	25.91	3	1085.57	1.1023
896	n[29.04]TNVLLDEVR	0.7602	21.56	2	1085.62	-0.3678
897	n[29.04]ATDTIVIGGGR	0.8135	23.66	2	1086.61	1.8372
898	n[29.04]TLTAELHQR	0.9788	28.23	3	1095.61	-0.7282
899	n[29.04]TFNAVIGTPR	0.9305	27.01	2	1102.62	0.2716
900	n[29.04]SAVVSEAEER	0.9458	28.31	2	1103.55	0
901	n[29.04]ATGM[147.04]GVNGFGR	0.9991	45.95	2	1109.54	0.3599
902	n[29.04]ATGM[147.04]GVNGFGR	0.9997	50.9	2	1109.54	0.4498
903	n[29.04]ATGM[147.04]GVNGFGR	0.923	25.32	2	1109.54	1.0796
904	n[29.04]GEVDVVVLPR	0.9998	56.43	2	1109.65	0.3598
905	n[29.04]SDLLTLDVAH	0.7589	18.61	2	1110.6	-0.0899
906	n[29.04]GLAAGIASVATR	0.9861	43.89	2	1113.66	-0.2689
907	GGVSVFGGVGER	0.971	31.42	2	1119.58	0.8024
908	n[29.04]TGAYEAVELR	0.9901	35.78	2	1135.6	0.3516
909	n[29.04]SPVIVQGGSLR	0.7972	26.88	2	1139.67	0.4379
910	n[29.04]ASASAFEAGM[147.04]R	1	71.41	2	1140.53	-0.9628
911	n[29.04]ASASAFEAGM[147.04]R	0.8092	16.45	3	1140.53	-0.1749
912	n[29.04]ASASAFEAGM[147.04]R	0.9774	33.5	2	1140.53	0.7877
913	n[29.04]ASASAFEAGM[147.04]R	0.9998	55.87	2	1140.53	1.5754
914	DIEEELENR	0.9953	37.08	2	1145.53	0.7843
915	n[29.04]TVLQVGDGIAR	0.9977	51.92	2	1155.67	-0.2591
916	n[29.04]VATVSAGDALAR	0.9959	39.84	2	1157.65	0.7761
917	n[29.04]TGK[156.13]VVSVAADR	0.9698	33.07	3	1157.68	-1.3785
918	n[43.02]SDYDVSTSVR	0.9995	47.65	2	1169.53	-0.0854
919	DILEGDTVK[156.13]R	0.9541	30.8	2	1172.65	0
920	n[29.04]ATDGAAVADGFR	0.9882	34.98	2	1177.58	0.6782
921	n[29.04]ATDGAAVADGFR	0.8642	24.17	2	1177.58	0.9325
922	n[29.04]TVAAYVSSVTR	0.9435	26.36	2	1180.65	0.2537
923	LALISGR	0.9704	35.37	2	728.463	1.0952
924	n[43.02]SLLSSVPSISR	0.7576	26.35	2	1186.66	0
925	n[43.02]SDQSVVVK[156.13]TR	0.8506	29.94	2	1187.66	0.5043
926	n[29.04]AGAGESVPDGFR	0.9906	36.15	2	1189.58	0.3357
927	n[29.04]AGAGESVPDGFR	0.9981	43.53	2	1189.58	1.1749
928	n[29.04]GK[156.13]GDIASTETR	0.8135	23.86	3	1189.64	-0.5031
929	n[29.04]STAWDIASIGR	0.9976	43.66	2	1203.63	-0.2488
930	GASRSGSGNSAVR	0.7968	21.29	3	1204.6	-0.0828
931	n[29.04]DLSK[156.13]QAVAYR	0.951	24.02	3	1205.68	-0.6619
932	n[29.04]AADEDQDFLR	0.9092	24.91	2	1206.56	0.8274
933	VSDADGNETFR	0.9963	38.02	2	1209.53	-0.2476
934	n[29.04]TIPIPEDGSTR	0.9646	29.62	2	1212.64	0.5763
935	n[29.04]DGLAAGIASVATR	0.9952	40.46	2	1228.68	-0.5688
936	n[29.04]TVM[147.04]FELNEAR	0.7727	21.45	2	1252.62	0.9565
937	n[29.04]TGSVISVGDGIAR	0.9991	49.99	2	1258.7	0.8725
938	n[29.04]GAVVIDNSSAFR	0.913	29.1	2	1262.67	0.2372
939	LLGGLALP	0.9017	12.76	2	752.487	-0.3976
940	n[29.04]DEDSFESIAAR	0.9987	43.72	2	1266.58	0.1577
941	n[29.04]SSDASFDSSALR	0.9914	34.39	2	1269.59	0.7078
942	n[29.04]TTQSILDHTAR	0.9962	33.59	3	1269.68	1.1786
943	EGEEADTDFDR	0.7705	12.58	2	1282.5	0.4671
944	WESLVAFGVQAP	0.9546	29.88	2	1302.67	0.3832
945	ATLAIIGSATAAPR	0.99	28.55	3	1311.76	0.7606
946	DDGLAAGIASVATR	0.9298	30.02	2	1315.68	-1.0625
947	DDGLAAGIASVATR	0.9664	28.46	3	1315.68	-0.455
948	DDGLAAGIASVATR	0.9989	46.94	2	1315.68	0.683
949	n[29.04]TAHVEYETADR	0.8391	18.58	3	1318.62	-0.3783
950	EEQIEFIEQR	0.9755	33.87	2	1319.64	0.6053
951	n[29.04]TTVLTPEQVK[156.13]R	0.8392	17.81	3	1326.8	0.2256
952	n[43.02]SAEEVAK[156.13]AFVAH	0.8236	28.14	2	1327.69	0.3008
953	DEDDNVFLYGR	0.995	34.9	2	1341.59	0.6698
954	n[43.02]SSDPEAEAAK[156.13]LR	0.9516	34.54	2	1342.68	0.7437
955	n[29.04]DDGLAAGIASVATR	0.9998	55.97	2	1343.71	0.966
956	n[29.04]AIDAGADPHDIAR	0.9607	24.99	3	1348.68	0
957	n[29.04]SFK[156.13]DGR	0.9032	29.25	2	764.426	-0.2609
958	n[29.04]AVPLANGAM[147.04]SFDR	0.9995	50.97	2	1391.7	0.5023
959	n[43.02]ANTNLHGEDLIR	0.9997	53.95	2	1393.7	1.218
960	n[29.04]SDK[156.13]ASSTTSSLTR	0.9619	26.91	3	1395.73	-0.5719
961	n[29.04]SVGAVPPVADGVK[156.13]R	0.9966	36.37	3	1406.83	0
962	n[29.04]SVSDLPEPK[156.13]QPR	0.9945	33.09	3	1407.78	0.0709
963	n[29.04]YTTFSSSDHADR	0.9993	50.47	3	1413.62	0.4235
964	EEEEELLEM[147.04]TR	0.9999	56.53	2	1422.63	0.4914
965	n[29.04]ALTGTFDDTSSER	0.9982	42.68	2	1426.67	1.1899
966	PSVPVTDQVGEGSR	0.9824	32.26	2	1426.71	0.42
967	n[29.04]TSEDPNLILSASR	0.924	27.47	2	1429.75	0.6984
968	SVSNGDNGGRPPM[147.04]R	0.7913	19.54	3	1458.67	2.4629
969	DDLEIISISDDLR	0.9461	28.94	2	1502.76	0.8639
970	n[29.04]AK[156.13]LTTGGASTLQSGR	0.9978	38.38	3	1502.85	0.6641
971	n[29.04]GPTHQPVETVSGLR	0.8468	19.79	3	1504.81	0.7958
972	n[29.04]GPTHQPVETVSGLR	0.8147	23.92	2	1504.81	1.3937
973	n[29.04]TSVGAVPPVADGVK[156.13]R	0.9079	17.81	3	1507.88	0.3971
974	n[29.04]TSVGAVPPVADGVK[156.13]R	0.87	16.52	3	1507.88	1.1913
975	n[29.04]TSVGAVPPVADGVK[156.13]R	0.8092	21	2	1507.88	1.9869
976	n[29.04]TK[156.13]PLNLTSSANNAH	0.9625	24.44	3	1522.82	0.5898
977	n[29.04]SAAEGEFYIDQNR	0.8689	19.2	3	1526.71	0.3269
978	n[29.04]SAAEGEFYIDQNR	0.9999	58.68	2	1526.71	0.6541
979	n[29.04]SAAEGEFYIDQNR	1	94.94	2	1526.71	0.7196
980	DDLAK[156.13]DTDIALGER	0.8828	31.72	2	1558.79	0.8329
981	n[43.02]SAGGDEPVLNK[156.13]YSR	0.8079	29.39	2	1561.78	0.0639
982	n[29.04]VADDAK[156.13]VILVTGASR	0.7733	17.49	3	1569.92	-0.2543
983	ASDLDEATQK[156.13]QLAR	0.7862	20.55	3	1572.82	0.1904
984	n[29.04]AEIGDSGVAFEHVAR	1	87.09	3	1584.8	0.1889
985	n[29.04]SGNTTVLTPEQVK[156.13]R	0.7963	17.67	3	1584.89	0.2519
986	n[43.02]TAQDIDGK[156.13]SIAATIR	0.9398	34.25	2	1628.88	0.5518
987	n[43.02]ATVHHDDDESLPTR	0.766	17.16	3	1633.74	-0.1222
988	n[29.04]SSISEDPAIQELYR	0.997	42.15	2	1634.82	0.1222
989	n[43.02]ATK[156.13]PPSHGGTFQPLR	0.9742	26.45	3	1662.89	0.3602
990	n[43.02]ADVEK[156.13]QAQAAEAK[156.13]SR	0.9996	48.65	3	1698.9	1.1751
991	n[29.04]SNAK[156.13]LTTGGASTLQSGR	0.9939	36.43	3	1703.93	0.703
992	n[29.04]SDAPK[156.13]PSPSLLAGDTGR	0.783	18.84	3	1723.92	1.1581
993	n[29.04]EQGDVVVDQTLPIHR	0.9242	22.69	3	1732.92	0.0576
994	n[43.02]SDAPK[156.13]PSPSLLAGDTGR	0.822	24.1	2	1737.9	1.0345
995	n[29.04]SYSTSTSGEANTESFR	0.9897	26.27	3	1750.77	0.5132
996	n[29.04]SYSTSTSGEANTESFR	0.9995	61.05	2	1750.78	3.252
997	n[29.04]ANQSGDEIPTVYPLSR	0.9994	51.66	2	1773.9	1.0699
998	n[29.04]SVLGEVR	0.8571	28.01	2	786.467	-0.3805
999	n[29.04]TQQEGFNEVLIQPLR	0.9974	39.59	3	1798.97	-0.222
1000	n[29.04]TQQEGFNEVLIQPLR	1	81.32	2	1798.97	0.9439
1001	n[29.04]HNQSDEDTATSLAGVSR	0.9581	23.18	3	1814.85	0.275
1002	DDSDDATLIDAVEAGK[156.13]R	0.9731	33.33	2	1817.87	-0.7693
1003	DDSDDATLIDAVEAGK[156.13]R	0.996	33.98	3	1817.87	-0.1098
1004	DDSDDATLIDAVEAGK[156.13]R	0.926	22.42	3	1817.87	0.7139
1005	n[29.04]AASAGQSEVVLVGC[160.03]GAPNR	0.9984	38.61	3	1869.95	0.8009
1006	n[29.04]AASAGQSEVVLVGC[160.03]GAPNR	1	70.17	2	1869.95	1.015
1007	n[29.04]AASAGQSEVVLVGC[160.03]GAPNR	0.9694	27.62	3	1869.95	1.3882
1008	n[43.02]SM[147.04]SM[147.04]M[147.04]QGPEFQHILR	0.7742	14.59	3	1880.83	0.1592
1009	n[43.02]SM[147.04]SM[147.04]M[147.04]QGPEFQHILR	0.9959	38.13	2	1880.83	1.1684
1010	n[43.02]STGDYK[156.13]VADISLADYGR	0.9099	23.92	3	1899.93	-0.1051
1011	n[43.02]STGDYK[156.13]VADISLADYGR	0.977	43.82	2	1899.93	1.998
1012	n[29.04]GPPIDPSVPVTDQVGEGSR	0.9728	27.36	3	1933.98	0.2581
1013	n[29.04]GPPIDPSVPVTDQVGEGSR	0.9987	51.89	2	1933.99	1.9112
1014	n[29.04]SK[156.13]TNDIAGDGTTTATVLAR	0.9933	34.46	3	1947.04	0.5641
1015	n[29.04]GPPK[156.13]TDIVLSETYGEGSR	0.9838	31.13	3	1961.02	0.5092
1016	n[29.04]GPPK[156.13]TDIVLSETYGEGSR	0.9993	45.48	3	1961.02	0.611
1017	n[29.04]QLYDAR	0.8418	24.13	2	792.42	-0.6294
1018	n[29.04]TTTTWR	0.8667	23.68	2	792.421	0.6294
1019	n[29.04]TTSSTLR	0.8404	21.48	2	792.441	-1.3846
1020	DNIDVGAGGGSPLYK[156.13]AGGTAR	0.964	28.02	3	2003.02	0.0997
1021	AEDEGDSLALVFESPGQDR	0.9933	30.14	3	2033.93	0.7855
1022	AEDEGDSLALVFESPGQDR	0.9955	43.19	2	2033.93	1.9647
1023	EDEEK[156.13]LDDVGYDDVGGC[160.03]R	0.9989	36.04	3	2097.89	0.476
1024	n[29.04]SSSSADHTLYDLPVSNNGAR	0.9456	30.08	3	2118.01	2.263
1025	n[43.02]SSSSADHTLYDLPVSNNGAR	0.9906	29.85	3	2131.98	-0.281
1026	n[29.04]DDAAPSSTATK[156.13]VVVAGATGQTGR	0.9952	36.39	3	2215.15	0.2254
1027	n[29.04]DDAAPSSTATK[156.13]VVVAGATGQTGR	0.9587	25.43	4	2215.15	0.2253
1028	n[29.04]DDAAPSSTATK[156.13]VVVAGATGQTGR	0.9988	43.15	3	2215.15	0.6762
1029	n[29.04]ALVGPGLR	0.7856	13.71	2	809.521	0.6161
1030	n[29.04]GGLFGAGGR	0.9825	45.64	2	818.448	0.2438
1031	LQEHM[147.04]R	0.8193	19.55	2	828.399	0.2408
1032	n[29.04]M[147.04]NLFDR	0.9648	28.65	2	838.409	0.357
1033	n[29.04]M[147.04]NLFDR	0.7548	19.78	2	838.409	0.7139
1034	n[43.02]LDLALRT	0.8432	33.43	2	842.494	-0.2368
1035	n[29.04]STAATPRD	0.8732	30.26	2	845.436	4.838
1036	n[29.04]VNPLEIR	0.7704	15.84	2	867.526	0.115
1037	n[29.04]TFVK[156.13]VTK[156.13]	0.8801	18.44	2	905.603	0
1038	n[29.04]K[156.13]AAVVL	0.7755	17.76	2	655.471	0.6084
1039	n[29.04]AIELNNGR	0.7543	19.43	2	913.506	0.1092
1040	AVQM[147.04]LEGR	0.9484	28.62	2	918.468	0.8691
1041	n[43.02]NYNLSNR	0.76	20.32	2	921.438	0.3249
1042	n[29.04]ELGAQAPLGFFDPLGM[147.04]LDDADQER	0.9998	51.09	3	2648.25	0.8675
1043	n[29.04]ETSPLIEIQQQTQQYTEEDSIR	0.9991	43.7	3	2663.3	0.9751
1044	n[29.04]TTAEASIDDK[156.13]NTPLFESPFK[156.13]GIAR	0.9885	36.2	3	2691.42	1.2619
1045	n[43.02]STPDDSNSFVDTLTK[156.13]GYESFNSAR	0.9999	70.66	2	2707.23	0.5167
1046	n[29.04]APLPLTTQSTDGSLIGIHDTSSSIIR	0.964	30.89	3	2707.45	1.5864
1047	n[29.04]SAAAQDATSSSGGGGSSSK[156.13]SNPFGAAK[156.13]PR	0.9916	35.24	4	2721.34	1.2475
1048	n[29.04]K[156.13]STDAGDVIGIDLGTTNSC[160.03]VAIMEGR	0.9987	54.35	3	2735.36	2.3371
1049	n[43.02]ATQDSLPITIEPISSNEAPPTNK[156.13]SR	0.8975	25.88	3	2735.41	0.9494
1050	n[43.02]ASETDYK[156.13]EGAFADEQPTDIPVK[156.13]VH	0.9757	36.37	3	2744.33	1.7471
1051	n[43.02]TEAK[156.13]NYGAVNVPK[156.13]GNDEFDESNTR	0.997	35.12	4	2752.3	0.2177
1052	n[43.02]TEAK[156.13]NYGAVNVPK[156.13]GNDEFDESNTR	0.8838	26.85	3	2752.31	1.4517
1053	n[29.04]SAPDSNNVNTPQSSNAQLK[156.13]TELLNR	0.9286	25.77	3	2753.4	0.2902
1054	n[29.04]TGIESPK[156.13]VFDPLNLSDYVPVDWAR	0.9883	32.87	3	2773.44	-0.036
1055	n[29.04]YNFASSQYASAFTEIPTPDVDK[156.13]IR	0.979	33.77	3	2775.38	-0.7558
1056	n[29.04]TAYPSELYGPTGPEASQSQAFTFLVR	0.9998	48.72	3	2844.41	0.2458
1057	n[43.02]AQVTGESVGIDLGTTYSC[160.03]VGVWQNDR	0.9676	25.19	3	2853.33	0.4201
1058	n[43.02]AQVTGESVGIDLGTTYSC[160.03]VGVWQNDR	0.9998	87.32	2	2853.35	6.7942
1059	n[29.04]STSTTGDYTIVDHTYDALVIGAGGSGLR	0.9996	63.72	3	2854.4	-1.7848
1060	n[43.02]AATLDETTASSSSSGTTQTVEEYVK[156.13]AR	1	120.91	2	2859.37	1.2931
1061	n[43.02]AATLDETTASSSSSGTTQTVEEYVK[156.13]AR	0.9713	34.39	3	2859.37	1.5372
1062	n[29.04]ESIFK[156.13]K[156.13]ISNLDLWAPVADSNDYGAR	0.9989	44.85	3	2892.51	0.7943
1063	n[29.04]AVK[156.13]YSDIGK[156.13]SAK[156.13]DLLNDDYTNSISLK[156.13]	0.8198	20.73	4	2997.64	0.5664
1064	n[43.02]M[147.04]DAYNAAM[147.04]DK[156.13]IGAAIIDWSDPDGK[156.13]FR	0.9997	49.83	3	3000.41	0.6326
1065	n[29.04]EK[156.13]SASLPFLEAPPNLDGGVGDLGFDPFR	0.8497	43.59	5	3000.53	-0.9981
1066	n[29.04]EK[156.13]SASLPFLEAPPNLDGGVGDLGFDPFR	0.9761	28.43	4	3000.53	-0.1997
1067	n[29.04]EK[156.13]SASLPFLEAPPNLDGGVGDLGFDPFR	0.9997	51.41	3	3000.53	-0.0666
1068	n[29.04]EK[156.13]SASLPFLEAPPNLDGGVGDLGFDPFR	0.9999	55.86	3	3000.53	0.5993
1069	n[29.04]EK[156.13]SASLPFLEAPPNLDGGVGDLGFDPFR	0.9991	66.71	2	3000.54	1.5653
1070	n[29.04]ASTPLSTGDFNPDSFRPVC[160.03]SASDSFYR	0.9567	22.71	3	3008.37	0.1992
1071	n[29.04]ANFIK[156.13]PYNDDPFVGHLATPITSSSLTR	0.9946	37.04	3	3016.58	1.0266
1072	n[43.02]AFENELGAQPPLGFFDPLGMLDEAGQAR	0.9999	51.59	3	3031.45	-0.1648
1073	n[43.02]ADEEDIAALVIDNGSGMC[160.03]K[156.13]AGFAGDDAPR	1	74.99	2	3034.37	0.2635
1074	n[43.02]AFENELGAQPPLGFFDPLGM[147.04]LDEAGQAR	0.9997	61.27	2	3047.44	-1.0494
1075	n[43.02]AFENELGAQPPLGFFDPLGM[147.04]LDEAGQAR	1	62.05	3	3047.44	0.0328
1076	n[43.02]AFENELGAQPPLGFFDPLGM[147.04]LDEAGQAR	0.9793	28.24	3	3047.44	0.6556
1077	n[43.02]AFENELGAQPPLGFFDPLGM[147.04]LDEAGQAR	1	66.22	3	3047.44	1.1146
1078	n[43.02]AFENELGAQPPLGFFDPLGM[147.04]LDEAGQAR	0.9967	43.64	3	3047.45	1.6719
1079	n[43.02]ADEEDIAALVIDNGSGM[147.04]C[160.03]K[156.13]AGFAGDDAPR	0.999	40.25	3	3050.37	0.4913
1080	AFENELGAQAPLGFFDPLGM[147.04]LDDADQER	0.9988	38.57	3	3081.41	0.616
1081	n[43.02]AFENELGAQAPLGFFDPLGMLDDADQER	1	72.28	3	3107.43	0.4822
1082	n[29.04]GNLTNIIR	0.9187	24.91	2	927.558	-0.4303
1083	n[43.02]AFENELGAQAPLGFFDPLGMLDDADQER	0.9999	62.9	3	3107.43	1.1895
1084	n[43.02]AFENELGAQAPLGFFDPLGM[147.04]LDDADQER	0.9891	33.89	2	3123.42	0
1085	n[43.02]AFENELGAQAPLGFFDPLGM[147.04]LDDADQER	1	68.36	3	3123.42	0.2559
1086	n[43.02]AFENELGAQAPLGFFDPLGM[147.04]LDDADQER	1	74.62	3	3123.42	0.3838
1087	n[43.02]AFENELGAQAPLGFFDPLGM[147.04]LDDADQER	1	62.65	3	3123.42	0.6077
1088	n[43.02]AFENELGAQAPLGFFDPLGM[147.04]LDDADQER	0.9999	55.56	3	3123.42	1.0875
1089	n[43.02]AFENELGAQAPLGFFDPLGM[147.04]LDDADQER	0.9999	72.07	3	3123.43	1.5353
1090	n[43.02]AFENELGAQAPLGFFDPLGM[147.04]LDDADQER	1	78.71	3	3123.43	1.5353
1091	n[43.02]SK[156.13]EPNNQTMEASPPEAHADTSAK[156.13]NDDTR	0.9865	31.02	4	3138.43	1.1456
1092	n[29.04]ATSDDDK[156.13]DLDSLLDNDEDSSSTTPLAPQR	1	76.79	3	3176.46	0.629
1093	n[43.02]AFEDELGAQAPLGFFDPFGM[147.04]LSGDC[160.03]TQER	0.9965	33.24	3	3262.43	0.9493
1094	n[43.02]AFEDELGAQAPLGFFDPFGM[147.04]LSGDC[160.03]TQER	0.9982	56.24	3	3262.44	3.3992
1095	n[43.02]TTTSPDGDIVGVNMPIATVVDLRPSSSSPPQR	0.9972	55.55	3	3335.67	-2.1565
1096	n[29.04]EIEVPAQSTEYTFPSDWGLTYNYEADAAR	0.8552	20.27	4	3350.53	-0.1789
1097	n[29.04]EIEVPAQSTEYTFPSDWGLTYNYEADAAR	0.9999	49.7	3	3350.53	0.0298
1098	n[43.02]TTTSPDGDIVGVNM[147.04]PIATVVDLRPSSSSPPQR	0.9974	50.4	3	3351.68	1.9078
1099	n[29.04]NK[156.13]VVGIDLGTTNSVVAAIEGGQPTVITNAEGFR	0.9857	29.86	4	3382.82	-0.3248
1100	n[29.04]ATIAVFGASGLTASEC[160.03]VYQALK[156.13]EGDK[156.13]VVGLTR	0.9905	33.77	4	3394.83	1.0003
1101	n[43.02]TDM[147.04]EVDGGFAALESK[156.13]GEVATLVLADNSPPLTGR	0.9526	27.47	3	3445.7	0.348
1102	n[43.02]SEEPESESSSVSEEFNPQELASEQPPATTTPR	1	63.88	3	3517.56	0.9373
1103	n[29.04]VDLDYGMK[156.13]NSYVPATGGDGGQGQFGAQSPNDWR	0.9982	46.89	3	3542.63	1.2974
1104	n[29.04]VDLDYGM[147.04]K[156.13]NSYVPATGGDGGQGQFGAQSPNDWR	0.9985	53.85	3	3558.63	1.825
1105	AFENEIGVLPPTGFFDPAGLSDGISQEK[156.13]FDSYR	0.961	36.82	3	3630.77	1.5411
1106	n[43.02]SSLSSLNEPTLFTTTDTSSTNPTTDDQSDDALLR	1	94.54	3	3671.69	0.4626
1107	n[43.02]AFENEIGVLPPTGFFDPAGLSDGISQEK[156.13]FDSYR	0.9997	52.06	3	3672.77	-0.2448
1108	FENEPGVIAPTGFFDPLGFTDDIDQEK[156.13]FDQYR	0.9996	47.97	3	3734.75	-0.214
1109	n[29.04]ADFSGEIGAANAELGC[160.03]WDPLNFC[160.03]TDQASFDK[156.13]M[147.04]R	0.9983	108.42	3	3764.65	-2.9461
1110	n[29.04]ADFSGEIGAANAELGC[160.03]WDPLNFC[160.03]TDQASFDK[156.13]M[147.04]R	0.9942	29.32	4	3764.66	0.5572
1111	GFENEPGVIAPTGFFDPLGFTDDIDQEK[156.13]FDQYR	0.8504	28.18	3	3791.78	1.3439
1112	n[29.04]GLFDDEEESTGNEIPAELRDEIYAAEANTPAAQGR	0.9904	29.78	4	3805.77	0.4987
1113	n[29.04]GLFDDEEESTGNEIPAELRDEIYAAEANTPAAQGR	0.9998	65.02	3	3805.77	1.444
1114	n[43.02]GFENELGVIAPTGFFDPLGLSK[156.13]NISQEK[156.13]FDEYR	0.9723	40.76	3	3814.91	-1.2834
1115	AALFDR	0.7694	26.23	2	691.373	-0.1442
1116	n[43.02]GFENEPGVIAPTGFFDPLGFTDDIDQEK[156.13]FDQYR	0.9298	22.05	4	3833.78	0.4169
1117	n[43.02]GFENEPGVIAPTGFFDPLGFTDDIDQEK[156.13]FDQYR	0.9987	41.68	3	3833.78	0.4952
1118	n[43.02]GFENEPGVIAPTGFFDPLGFTDDIDQEK[156.13]FDQYR	0.9999	57.21	3	3833.78	0.7819
1119	n[29.04]EMSK[156.13]SIPFLTVPEK[156.13]LDGSM[147.04]AGDVGFDPM[147.04]GLSDIQTDLNYAR	0.9733	59.88*	4	4560.22	0.6792
1120	n[29.04]EM[147.04]SK[156.13]SIPFLTVPEK[156.13]LDGSM[147.04]AGDVGFDPM[147.04]GLSDIQTDLNYAR	0.9791	56.72	4	4576.2	-3.2313
1121	n[29.04]SIDIDEGR	0.892	24.97	2	931.47	0.6428
1122	n[29.04]LLSK[156.13]HEK[156.13]	0.7824	17.38	2	937.606	1.9157
1123	n[29.04]NFSYAGPR	0.939	25.51	2	938.469	0.2127
1124	n[29.04]GIDLK[156.13]AGGR	0.8758	29.45	2	941.574	0.6359
1125	n[43.02]GTLLPR	0.8715	21.71	2	697.421	1.0008
1126	n[29.04]AK[156.13]PMLPSR	0.8506	22.83	3	954.576	-0.1044
1127	n[29.04]TTIPIAK[156.13]R	0.8226	13.32	3	954.632	1.7752
1128	n[29.04]GGGGEWLVR	0.7922	24.21	2	957.514	2.7097
1129	n[29.04]SAGDPVQLR	0.8272	21.49	2	969.531	-0.8234
1130	PALVGTEER	0.9107	23.7	2	970.516	0.3085
1131	n[29.04]AK[156.13]PM[147.04]LPSR	0.9086	28.84	3	970.572	0.8217
1132	n[43.02]C[160.03]PTADDVR	0.9044	20.38	2	974.421	0.6145
1133	n[29.04]TITLSTTGR	0.7629	17.75	2	976.564	0.7153
1134	ATAPLELIR	0.8935	28.29	2	982.59	1.1172
1135	M[147.04]NDFQK[156.13]Y	0.9595	28.03	2	988.44	0
1136	PLVNDR	0.8113	24.84	2	712.396	1.3998
1137	n[43.02]SNLLNGAIM[147.04]	0.9906	36.49	2	989.493	-0.2017
1138	n[29.04]DQVFDDAR	0.9667	29.34	2	992.465	0.5028
1139	n[29.04]EVEIMHGR	0.973	33.89	3	997.511	1.6991
1140	n[29.04]TVVLNDPGR	0.9973	38.08	2	997.564	0.2001
1141	n[29.04]ISRLLSLAT	0.7744	12.29	3	1000.64	0.8967
1142	n[43.02]M[147.04]NNISGPGR	1	63.01	2	1002.46	0.4978
1143	n[29.04]SLVTSSLIR	0.9345	21.4	2	1002.62	0.8959
1144	n[29.04]AGFAGDDAPR	0.994	39.91	2	1003.48	1.6907
1145	n[43.02]TDTIAYER	0.9787	30.32	2	1009.48	0.7909
1146	n[43.02]ADVSVEHGR	0.9978	42.02	2	1010.49	-0.5926
1147	n[29.04]DFNFEVGR	0.9897	40.17	2	1010.49	1.2839
1148	n[29.04]LAVSELSGGR	0.9692	31.62	2	1015.57	0.5896
1149	n[43.02]M[147.04]DSAPSTPR	0.9817	29.07	2	1018.45	0
1150	n[29.04]SGGSTGERPF	0.9451	27.33	2	1021.49	0.5862
1151	n[29.04]TDVTGK[156.13]VVR	0.8608	18.37	3	1029.63	0.0968
1152	n[29.04]AFLTLGINR	0.8436	21.23	2	1031.62	0.5805
1153	n[29.04]AFLTLGINR	0.9829	44.38	2	1031.62	0.6772
1154	AGESVPDGFR	0.8926	24.7	2	1033.49	0.4829
1155	n[29.04]TSSLEEVSR	0.9997	61.71	2	1034.53	0.7718
1156	n[29.04]LLQTEPGTR	0.9838	31.82	2	1041.59	0.0958
1157	n[29.04]TWAPGGGDVR	0.9004	24.51	2	1042.53	1.1488
1158	n[29.04]GDQVFDDAR	0.898	23.76	2	1049.49	0.1902
1159	n[43.02]ATVLQPLIR	0.8652	31.41	2	1051.65	-0.8542
1160	AFIGFLETR	0.964	28.69	2	1052.57	-0.5689
1161	n[29.04]IVSGTAAPPGR	0.9711	26.98	2	1052.61	0.4741
1162	n[29.04]LK[156.13]PTYGYR	0.9456	19.69	3	1052.61	0.9473
1163	n[29.04]SASAFEAGMR	0.999	51.14	2	1053.5	0.8527
1164	n[29.04]AGESVPDGFR	0.9993	51.1	2	1061.52	-0.3761
1165	FQHLSEFR	0.9129	21.65	3	1062.53	0.3754
1166	n[29.04]SASAFEAGM[147.04]R	0.9966	38.88	2	1069.49	-0.6533
1167	n[29.04]AAGQAVEGIAR	0.977	30.72	2	1069.6	1.5864
1168	n[43.02]SDGLVGR	0.9933	44.67	2	744.385	0.9378
1169	LLDNADQER	0.9995	48.29	2	1072.52	0.0931
1170	n[29.04]SGSAAVSASVGR	1	101.54	2	1075.57	0.1856
1171	n[29.04]ALQELQHGR	0.9419	24.01	3	1078.59	-1.5717
1172	DYHQVIPGR	0.8796	24.06	2	1083.56	1.9345
1173	n[29.04]ATDTIVIGGGR	0.9999	60.26	2	1086.61	-0.1837
1174	n[29.04]TATSPYAPPR	0.9729	32.52	2	1087.58	1.5602
1175	n[29.04]ALTTQLSSSR	0.9746	42.74	2	1090.61	0.3661
1176	n[29.04]GGGAANTLLHR	0.9558	33	3	1093.61	0.6383
1177	n[43.02]MNAAFR	0.9653	33.78	2	750.356	0.3987
1178	n[43.02]AFSSHPQQR	0.8506	21.91	2	1098.53	-0.3635
1179	n[29.04]SAVVSEAEER	0.7758	23.17	2	1103.55	-0.5427
1180	n[29.04]SAVVSEAEER	0.9999	58.85	2	1103.55	0.995
1181	n[29.04]ELGTDFDER	0.9573	27.91	2	1108.51	0.6303
1182	n[29.04]ATGM[147.04]GVNGFGR	0.9347	26.06	2	1109.54	0.9896
1183	n[29.04]GEVDVVVLPR	0.9882	32.04	2	1109.65	1.4393
1184	NAHNFPLDLA	0.9655	28.79	2	1110.55	0.6292
1185	NAHNFPLDLA	0.9955	50.16	2	1110.55	0.7191
1186	DAHQSLLATR	0.8371	27.91	3	1110.59	0.6286
1187	ASASAFEAGM[147.04]R	0.9998	52.85	2	1112.5	-1.2562
1188	n[29.04]SK[156.13]AM[147.04]PFLPR	0.9887	32.85	3	1117.64	0.0892
1189	n[29.04]VYVAGTNTDR	0.8633	23.52	2	1122.58	0.5335
1190	LK[156.13]PFGYSAGR	0.8091	19.41	3	1122.63	1.4214
1191	PSALGASR	0.9639	29.66	2	757.416	0.395
1192	n[29.04]ASASAFEAGMR	0.9888	33.52	2	1124.54	0.4438
1193	n[29.04]ASASAFEAGMR	0.9671	28.78	2	1124.54	0.7101
1194	SDYDVSTSVR	0.8766	21.87	2	1127.52	-0.4427
1195	n[29.04]EWAGAYHLR	0.9933	33.44	3	1129.58	0.618
1196	n[29.04]AISTDENTPR	0.8895	25.18	2	1130.57	0.4415
1197	n[29.04]TK[156.13]ISQIDDR	0.9169	35.08	3	1130.64	0
1198	GEFYIDQNR	0.967	27.84	2	1140.53	0.2626
1199	n[29.04]ASASAFEAGM[147.04]R	0.9995	53.44	2	1140.53	2.2756
1200	n[29.04]EELATTTPPR	0.9617	29.38	2	1141.61	1.1367
1201	PVTDQVGEGSR	1	74.33	2	1143.56	1.9204
1202	n[29.04]TSHASMFALR	0.9864	29.24	3	1147.59	0.4346
1203	GMLDDADQER	0.9995	54.17	2	1148.49	1.043
1204	n[29.04]VNFTVDQM[147.04]R	0.8802	24.31	2	1152.57	0.0866
1205	n[29.04]TIAIGQNQER	0.9461	28.73	2	1156.63	-0.4315
1206	n[29.04]TGNEHVGDFR	0.9736	25.79	3	1158.55	0.2583
1207	n[29.04]TGNEHVGDFR	0.9935	35.73	2	1158.55	0.6893
1208	n[29.04]SNTILDDPTR	0.9976	43.29	2	1158.6	-0.6893
1209	GM[147.04]LDDADQER	0.9997	46.01	2	1164.48	0.6858
1210	PNEYFTQDR	0.9968	39.79	2	1168.53	2.2212
1211	n[43.02]NPILTAETIR	0.9102	24.36	2	1168.65	1.0251
1212	n[43.02]SDYDVSTSVR	1	63.84	2	1169.53	0.7682
1213	n[43.02]TIAIGQNQER	0.9181	26.33	2	1170.61	-0.6822
1214	n[43.02]TIAIGQNQER	0.9967	48.19	2	1170.61	1.1939
1215	n[29.04]TNSDATVSPPR	0.9999	57.58	2	1171.59	1.0225
1216	SVDPNNM[147.04]LNR	0.9862	32.48	2	1174.55	0.7649
1217	n[29.04]IDTDEVYHR	0.9725	26.1	3	1174.57	-0.2548
1218	n[29.04]SQYAPTGAVVR	0.8041	23.53	2	1175.64	-0.7642
1219	n[29.04]GMLDDADQER	0.9756	28.16	2	1176.52	1.1031
1220	n[29.04]ATDGAAVADGFR	0.9993	49.58	2	1177.58	-0.6782
1221	n[29.04]ATDGAAVADGFR	1	67.94	2	1177.58	-0.1695
1222	n[29.04]ATDGAAVADGFR	0.9998	55.31	2	1177.58	1.2716
1223	n[43.02]SDQSVVVK[156.13]TR	0.7753	37.76	2	1187.66	-0.1681
1224	n[29.04]AGAGESVPDGFR	1	71.88	2	1189.58	-0.5874
1225	n[29.04]AGAGESVPDGFR	0.9984	44.37	2	1189.58	0.2518
1226	n[29.04]AGAGESVPDGFR	0.9998	54.96	2	1189.58	0.9231
1227	GGESVGQSTLTR	0.9982	44.49	2	1190.6	-0.1677
1228	PAM[147.04]YGDQELR	0.9988	44.15	2	1194.54	0.585
1229	n[29.04]AYSEAM[147.04]VIATV	0.9729	31.33	3	1197.6	-2.9152
1230	ISHSAEIGAC[160.03]R	0.9657	28.9	2	1199.58	-0.1664
1231	n[29.04]AEVDEEDDVR	0.9693	27.36	2	1203.53	0.0829
1232	n[29.04]STAWDIASIGR	0.9999	62.75	2	1203.63	1.2441
1233	n[29.04]SAM[147.04]SSVDFYR	0.996	37.81	2	1205.55	0.5797
1234	n[29.04]AADEDQDFLR	0.9991	46.05	2	1206.56	0.8274
1235	n[43.02]M[147.04]DAETVSELR	0.9525	27.12	2	1207.55	0.7441
1236	n[29.04]ASGPPVISNWR	0.9997	51.51	2	1210.65	1.072
1237	n[29.04]TVNAIHIFDR	0.9994	50.22	3	1212.67	0.5758
1238	n[29.04]DAGAISGLNVLR	0.9978	47.7	2	1212.69	1.5642
1239	AGPVGVTVETER	0.9999	58.45	2	1213.64	1.1516
1240	n[43.02]SEGASSTAAAAPK[156.13]	0.9994	49.43	2	1216.6	0.4103
1241	n[43.02]STAWDIASIGR	0.9971	47.51	2	1217.61	-1.6398
1242	n[29.04]GGESVGQSTLTR	1	70.15	2	1218.63	-0.5735
1243	n[29.04]YLDALPVGEAR	0.9455	29.09	2	1230.67	1.1357
1244	n[29.04]AGPDWGLFEGR	0.9788	31.97	2	1231.61	0.4053
1245	n[43.02]ASVETGK[156.13]AEDR	0.9777	43.2	2	1231.61	0
1246	n[43.02]AYGSGK[156.13]PAWAR	0.8377	23.55	2	1232.64	0.648
1247	n[29.04]VHTVVLNDPGR	0.8381	18.53	3	1233.69	0.6469
1248	GGVGDLGFDPFR	0.985	33.87	2	1235.6	0.0808
1249	n[29.04]SDFVPIDFLR	0.7968	21.59	2	1235.66	0.6464
1250	n[29.04]AGPVGVTVETER	0.782	22.36	2	1241.67	1.5277
1251	VPVTDQVGEGSR	0.901	25.17	2	1242.63	0.8838
1252	n[29.04]DAK[156.13]PSVSAEER	0.8993	25.2	3	1243.65	-0.5615
1253	n[29.04]ATINEEGGVK[156.13]GN	0.9081	26.31	3	1243.65	0.0802
1254	LATPITSSSLTR	0.9756	31.08	2	1245.7	0.561
1255	n[43.02]AEPDELYTLR	0.9947	38.77	2	1247.61	0.8002
1256	n[29.04]TAPDC[160.03]SGGTLSR	0.8902	25.02	2	1248.58	-0.4798
1257	NASNTVFDAK[156.13]R	0.8045	19.21	3	1249.65	-0.479
1258	GMLSGDC[160.03]TQER	0.9991	43.83	2	1252.53	0
1259	n[29.04]TVNAGLDDHER	0.9982	36.32	3	1253.61	0.0796
1260	n[29.04]SLDIHDLEER	0.9916	43.92	3	1253.63	1.5915
1261	n[29.04]SLTVDNVPINR	0.9987	44.63	2	1254.7	-0.0796
1262	ILHGFTEALVR	0.9659	40.78	3	1254.72	-0.2385
1263	n[29.04]DEALSPAVEAAR	0.9995	49.46	2	1255.65	0.0795
1264	n[29.04]VEIIANDQGNR	0.9946	37.87	2	1255.66	0.3976
1265	n[29.04]DAWDAENPGVR	0.9936	35.55	2	1256.59	0.2384
1266	PLGMLDEAGQAR	0.9968	40.13	2	1256.63	0.9534
1267	n[43.02]ATINEEGGVK[156.13]GN	0.9877	40.89	2	1257.63	0.9527
1268	n[29.04]DEDSFESIAAR	0.971	30.17	2	1266.58	1.5765
1269	n[43.02]M[147.04]DPAHQDAVAR	0.8657	21.67	2	1267.57	0.6301
1270	n[43.02]DPAAK[156.13]ATVAAER	0.8371	23.78	3	1268.68	0.1573
1271	n[43.02]M[147.04]NPSHPNYPR	0.8516	20.51	2	1269.57	0.9437
1272	n[29.04]SLLIVGGTGTLGR	0.9982	40.75	2	1270.77	0.6285
1273	n[29.04]TVSALTLEEQR	0.9997	54.03	2	1273.7	1.6461
1274	n[29.04]GMLSGDC[160.03]TQER	0.9958	37.26	2	1280.56	1.6373
1275	n[29.04]K[156.13]ELSYDSATGR	0.9396	22.12	3	1281.66	0.2335
1276	n[29.04]SNTQPPPYPVR	0.9379	27.25	2	1282.67	-0.3892
1277	n[29.04]PGQIVTR	0.985	34.87	2	797.485	1.3759
1278	AIGAVDVR	0.816	22.13	2	799.463	0.1248
1279	n[29.04]YQK[156.13]STDLLIR	0.9972	40.55	3	1291.76	0.5406
1280	ASHGLLSGPGNER	0.9538	24.92	3	1293.65	-0.6941
1281	n[43.02]M[147.04]EAATPPPTAVR	0.9985	43.82	2	1297.64	0.6925
1282	n[29.04]ARPLTQTSPFR	0.922	21.8	3	1300.73	0.0767
1283	n[29.04]MK[156.13]YSTTVSSSR	0.8788	22.58	3	1301.67	0.3066
1284	n[29.04]TVYTPGPNDK[156.13]R	0.9942	37.15	3	1302.7	-0.2298
1285	SNLLNGAIM[147.04]TIF	0.9997	53.35	2	1308.68	0.9155
1286	IVLSETYGEGSR	0.9997	51.93	2	1309.66	1.0673
1287	n[29.04]GNDEFDESNTR	0.9982	38.79	2	1310.54	-0.3809
1288	n[43.02]TASGIDQHTDAR	0.79	20.28	2	1312.61	-0.2282
1289	n[29.04]TLITALDTGLLR	0.8458	19.94	2	1313.8	-0.304
1290	n[29.04]ADLGMEVMHER	0.841	17.81	3	1314.62	1.2902
1291	n[29.04]EVQPASTTTTPR	0.9961	40.45	2	1314.69	0.4557
1292	DDGLAAGIASVATR	1	65.53	2	1315.68	1.2901
1293	n[29.04]TRSETIQGGALR	0.7561	23.63	3	1315.73	-2.1232
1294	n[29.04]AK[156.13]TEADMIDLR	0.7502	29.03	3	1317.71	0.8329
1295	n[29.04]TVYTHDDWVR	0.927	22.72	3	1318.64	-0.5296
1296	TSHIEYETANR	0.984	27.11	3	1319.62	-0.0756
1297	n[29.04]SDIQTDLNYAR	0.9948	38.5	2	1322.66	0.5284
1298	n[29.04]AATSASSSSALSTR	0.7744	26.18	2	1323.67	3.0927
1299	M[147.04]ETPFNSSIAGR	0.999	45.36	2	1324.62	0.6784
1300	n[29.04]TK[156.13]NILLNEGIR	0.7696	28.77	3	1325.81	1.2793
1301	LAHGVSNEEFAR	0.9737	30.41	2	1328.66	0.2255
1302	LAHGVSNEEFAR	0.9996	50.35	3	1328.66	0.6758
1303	n[29.04]SSDPEAEAAK[156.13]LR	0.9993	60.41	2	1328.7	-1.2775
1304	SVPVTDQVGEGSR	0.9669	30.15	2	1329.66	0.6758
1305	n[43.02]M[147.04]ENQLALVSDR	0.9958	40.48	2	1332.64	1.3487
1306	VYGQM[147.04]NEPPGAR	0.978	30.77	2	1333.62	0.2995
1307	n[43.02]TTPPSAFAPTM[147.04]R	0.9697	31.07	2	1333.64	0.9733
1308	n[43.02]SNLLNGAIMTIF	0.9993	50.59	2	1334.7	-0.8229
1309	n[43.02]SNLLNGAIMTIF	1	73.32	2	1334.7	-0.3741
1310	n[29.04]SNLLNGAIM[147.04]TIF	0.789	21.32	2	1336.71	0.0747
1311	n[29.04]SSVAFVGLGNM[147.04]GR	0.9816	34.11	2	1337.69	1.4929
1312	n[29.04]SAPNGEDIDASSR	0.9999	58	2	1345.62	-0.5936
1313	n[43.02]TK[156.13]NTPSC[160.03]VVDR	0.9394	35.47	2	1345.67	-0.5936
1314	n[43.02]TSIVELFPK[156.13]SR	0.9138	31.28	2	1345.77	-0.371
1315	n[43.02]SIQSSSK[156.13]PLTPH	0.9856	33.72	2	1350.72	1.0349
1316	n[43.02]SDLLNGAIM[147.04]TIF	0.9233	30.35	2	1351.67	-1.6252
1317	n[43.02]SDLLNGAIM[147.04]TIF	0.8125	24.51	2	1351.68	-0.9603
1318	n[43.02]SDLLNGAIM[147.04]TIF	0.9786	33.86	2	1351.68	-0.8126
1319	n[29.04]SVPVTDQVGEGSR	0.9789	33.41	2	1357.69	-0.4413
1320	n[29.04]SDSLAWELVK[156.13]R	0.9462	34.44	3	1358.77	1.2484
1321	VGISDTGAVGTVER	0.9933	38.11	2	1359.71	0.5141
1322	GYEIDDSSAPK[156.13]R	0.8219	19.75	3	1364.67	1.5354
1323	n[29.04]VTIQSSSNYANR	1	68.79	2	1366.69	0.0731
1324	VM[147.04]IDATGESQFR	0.8108	21.88	2	1368.64	1.2403
1325	n[29.04]AGLEPASEEGGGDR	0.9992	45.25	2	1371.64	0.8008
1326	PLGM[147.04]LDDADQER	0.9994	50.95	2	1374.62	2.3245
1327	n[29.04]DAYVGDEAQAK[156.13]R	0.931	24.03	3	1377.7	1.3761
1328	n[29.04]AVK[156.13]YSDIGK[156.13]SAK[156.13]	0.9973	45.5	2	1377.83	-0.9421
1329	n[29.04]AVK[156.13]YSDIGK[156.13]SAK[156.13]	0.8905	23.71	3	1377.83	-0.2897
1330	SALATEDPDAVAAR	0.9999	57.98	2	1385.69	-0.3603
1331	n[43.02]LFDSLLQK[156.13]TTR	0.9993	60.93	2	1390.79	0.5744
1332	n[29.04]AVPLANGAM[147.04]SFDR	0.9291	27.4	2	1391.69	0.2153
1333	n[43.02]AVK[156.13]YSDIGK[156.13]SAK[156.13]	0.9891	28.95	3	1391.81	0.5019
1334	n[43.02]AVK[156.13]YSDIGK[156.13]SAK[156.13]	0.9736	33.74	2	1391.81	0.7892
1335	n[29.04]VM[147.04]IDATGESQFR	0.8012	21.42	2	1396.67	0.7865
1336	n[43.02]GK[156.13]VYDWFEER	0.9978	49.52	2	1397.67	0.0714
1337	n[29.04]AEVTTALIK[156.13]ELR	0.9473	29.72	3	1398.85	0.1427
1338	n[29.04]ESVNDQSEELAR	0.9999	60.5	2	1403.66	1.3517
1339	n[43.02]M[147.04]NPEYDYLFK[156.13]	0.9689	32.77	2	1404.64	2.6304
1340	n[29.04]TEINSVNYVSPR	0.9991	48.04	2	1405.73	0.9235
1341	n[43.02]SDK[156.13]ASSTTSSLTR	0.8074	25.43	3	1409.71	0.7078
1342	n[43.02]SDK[156.13]ASSTTSSLTR	0.9818	40.73	2	1409.71	1.5584
1343	n[29.04]EITASDESK[156.13]GYR	0.9951	37.41	3	1410.71	1.5562
1344	GYDADLPIIGHLQ	0.9567	29.01	2	1410.72	0.9202
1345	PIIIDVR	0.9746	23.61	2	824.52	0.363
1346	n[29.04]SALATEDPDAVAAR	0.9998	55.74	2	1413.72	1.1302
1347	M[147.04]FHWEGETAAAK[156.13]	0.8601	27.39	3	1420.65	0.1405
1348	IPGALLSR	0.9568	29.74	2	825.516	1.4501
1349	n[29.04]ALTGTFDDTSSER	0.9968	39	2	1426.67	0.42
1350	PSVPVTDQVGEGSR	0.9998	56.17	2	1426.71	0.21
1351	PSVPVTDQVGEGSR	1	91.37	2	1426.71	0.8399
1352	PSVPVTDQVGEGSR	0.9966	40.85	3	1426.71	0.9792
1353	IPGALLSR	0.9368	22.22	2	825.517	2.296
1354	n[29.04]NVSSTVSASTPSLR	0.9999	59.24	2	1432.76	-0.1394
1355	NLSDYVPVDWAR	0.9493	29.03	2	1433.7	0.209
1356	n[43.02]SK[156.13]QTM[147.04]LSEK[156.13]DR	0.8185	22.92	3	1435.74	0.6255
1357	n[29.04]AIGDLSEGK[156.13]LSHR	0.9444	29.3	4	1437.8	1.1097
1358	n[43.02]K[156.13]MWGLNINHTR	0.9883	31.25	3	1438.76	2.0808
1359	n[29.04]AAEGEFYIDQNR	1	67.64	2	1439.68	1.0404
1360	n[29.04]AIAGIISR	0.8153	20.66	2	827.531	0.4822
1361	n[43.02]M[147.04]QSQSSSSGPELR	0.9985	45.28	2	1450.65	2.134
1362	n[29.04]TM[147.04]TLPQQQPVLR	0.9921	35.8	2	1454.8	0.3432
1363	n[43.02]ADVEK[156.13]QAQAAEAK[156.13]	0.9755	28.93	3	1455.76	-0.4113
1364	n[43.02]ADVEK[156.13]QAQAAEAK[156.13]	0.9975	49.4	2	1455.76	0.1372
1365	n[43.02]STNADLNTSSK[156.13]PR	1	83.9	2	1459.74	0.4105
1366	n[29.04]LSNDDNDDADLAR	0.9997	49.83	2	1460.65	0.8888
1367	n[29.04]TDASAEEEQPGFR	1	66.76	2	1463.66	-0.0682
1368	GPNPNK[156.13]QAVELNR	0.9944	34.44	3	1463.79	0.8863
1369	n[29.04]TRYSVEPDAAVPH	0.8072	23.43	3	1468.74	-1.6986
1370	M[147.04]GVAM[147.04]GK[156.13]EGTDVAR	0.9718	27.37	3	1480.71	0.4718
1371	SK[156.13]AVTSAPSADVVAR	0.8408	21.23	3	1485.82	-0.2687
1372	n[43.02]ADANEGTAAEK[156.13]DAR	0.9969	47.19	2	1487.69	1.074
1373	n[43.02]SSNGDSGVVK[156.13]GSGLR	0.9963	54.62	2	1488.76	1.6099
1374	n[29.04]TPAAAAPAK[156.13]TVNAPR	0.7719	16.52	3	1490.87	0.4016
1375	n[43.02]SSSAGNVEVTK[156.13]TSR	0.9999	71.78	2	1491.76	1.6067
1376	n[29.04]DITQALSFDEGLR	0.8258	23.85	2	1491.77	0.6025
1377	n[29.04]AVESYGSATPSDQR	1	90.84	2	1494.7	-1.7371
1378	n[43.02]AEDSSHDEFYVR	0.9954	34.64	2	1495.63	1.2019
1379	n[43.02]ADAQDLLSILQGGR	0.9998	56.38	2	1497.79	0.4001
1380	n[43.02]SM[147.04]SM[147.04]M[147.04]QGPEFQH	0.9473	20.96	2	1498.56	0.3332
1381	n[43.02]MNDEHDEENVAR	0.9974	50.14	2	1499.61	2.5972
1382	n[43.02]SEVQSGQATEIK[156.13]K[156.13]	0.9956	42.18	2	1501.81	1.7289
1383	n[29.04]SVNAEVDEEDDVR	1	75.7	2	1503.68	0.9962
1384	SEEPK[156.13]DGAMITSGR	0.8209	20.7	3	1504.73	0.2653
1385	LIPLAARGGAAGGRAR	0.8331	14.12	4	1505.9	1.1921
1386	n[29.04]M[147.04]QIFVK[156.13]	0.8678	21.11	2	836.492	1.0733
1387	PFGM[147.04]LSGDC[160.03]TQER	0.9999	61.66	2	1512.64	-1.3204
1388	n[43.02]TDDDRYSSPLFR	0.9257	23.54	3	1512.69	1.7154
1389	n[29.04]SAK[156.13]QELEDLTK[156.13]GL	0.9869	32.88	3	1514.86	-0.1318
1390	n[43.02]M[147.04]NDEHDEENVAR	1	92.73	2	1515.6	0.4613
1391	n[29.04]GIPSATGGTPSNFQR	0.9989	48.72	2	1516.77	-0.7243
1392	n[29.04]SEETGIGEK[156.13]QETR	0.8264	21.3	3	1518.76	0.5914
1393	SEEPK[156.13]DGAM[147.04]ITSGR	0.9593	26.24	3	1520.72	0.9188
1394	n[43.02]M[147.04]NFVAHVEDHLR	0.9542	25.67	3	1524.72	1.8328
1395	n[29.04]TIGK[156.13]EIVDLVLDR	0.9796	31.35	3	1525.91	-1.3735
1396	n[29.04]SAAEGEFYIDQNR	1	71.12	2	1526.71	0.6541
1397	n[29.04]SAAEGEFYIDQNR	1	75.53	2	1526.71	0.7196
1398	n[29.04]SAAEGEFYIDQNR	1	65.85	2	1526.71	0.7196
1399	n[29.04]SAAEGEFYIDQNR	0.9953	39.14	3	1526.71	0.8498
1400	n[29.04]SAAEGEFYIDQNR	0.918	25.21	3	1526.71	1.3074
1401	n[29.04]SAAEGEFYIDQNR	1	79.18	2	1526.71	1.5045
1402	n[29.04]DVPGTGNEHVGDFR	0.7819	20.51	2	1526.72	0.6541
1403	n[29.04]SLLSAPPAPPEQHR	0.9171	22.44	3	1526.83	-0.5229
1404	n[29.04]TEDEDLLSAVVASR	0.9998	61.4	2	1531.78	-1.304
1405	n[29.04]ASTDESTSLVPDGAR	0.996	40.25	2	1532.74	0.847
1406	n[29.04]AEPFEMMVELPGR	1	83.1	2	1532.74	-0.5864
1407	n[29.04]FASYLDALPVGEAR	1	69.97	2	1535.81	-0.1301
1408	n[29.04]AK[156.13]TPSK[156.13]QAPAK[156.13]AAK[156.13]	0.9703	23.79	5	1535.98	0.2596
1409	n[29.04]LK[156.13]TNPSTATEGIPR	0.9829	36.97	3	1539.87	-0.6481
1410	n[29.04]AISDSLAWELVK[156.13]R	0.8217	18.18	3	1542.88	-0.1941
1411	n[29.04]LDVVADVDGASGAGDR	0.9943	32.23	3	1543.76	0.7112
1412	n[29.04]LDVVADVDGASGAGDR	0.9998	55.73	2	1543.76	0.9704
1413	n[29.04]SAADAAISATSALVDR	0.8581	21.08	3	1545.81	-0.452
1414	n[29.04]SAADAAISATSALVDR	0.998	41.95	3	1545.81	1.1622
1415	n[43.02]SEEPK[156.13]DGAMITSGR	0.9696	27.01	3	1546.74	0.6453
1416	n[43.02]SEEPK[156.13]DGAMITSGR	0.9994	57.73	2	1546.74	0.9685
1417	n[29.04]ATTLSC[160.03]PSVDEGQR	1	76.93	2	1547.74	2.0648
1418	n[29.04]LLEAVNR	0.8858	25.3	2	841.511	1.067
1419	n[43.02]AK[156.13]TPSK[156.13]QAPAK[156.13]AAK[156.13]	0.9984	49.64	2	1549.96	0.5155
1420	n[29.04]INIRPDEISSIIR	0.9218	28.78	2	1552.9	0.3216
1421	n[29.04]INIRPDEISSIIR	0.9577	24.98	3	1552.9	0.8998
1422	n[29.04]TDIVLSETYGEGSR	0.9998	54.76	2	1553.77	1.0284
1423	n[29.04]GGK[156.13]EESTSAYSLNR	0.9729	27.85	3	1553.78	0.1927
1424	n[29.04]ASYYIDTTEQSPR	0.9989	45.79	2	1557.74	-0.1923
1425	n[29.04]TNK[156.13]WSIEVPSTSR	0.953	26.6	3	1559.84	0.8958
1426	n[29.04]GK[156.13]YC[160.03]TYTGGQC[160.03]GR	0.9518	24.91	3	1562.7	-0.8303
1427	n[43.02]SEEPK[156.13]DGAM[147.04]ITSGR	0.8123	28.3	2	1562.73	1.0864
1428	n[43.02]SEEPK[156.13]DGAM[147.04]ITSGR	0.9006	31.5	2	1562.73	1.2143
1429	n[43.02]SEEPK[156.13]DGAM[147.04]ITSGR	0.9182	23.68	3	1562.73	1.3412
1430	n[29.04]SSAATQSSGLPSSISR	1	70.09	2	1562.8	0.5751
1431	n[29.04]VAQTPSLLLDDVLR	0.8653	21.65	2	1566.91	0.1275
1432	n[29.04]APPLTAEEADNTSAR	0.9878	34.79	2	1569.77	-0.0636
1433	n[29.04]APPLTAEEADNTSAR	0.8037	18.29	3	1569.77	0.2543
1434	n[29.04]VADDAK[156.13]VILVTGASR	0.9485	23.6	3	1569.92	1.0172
1435	n[29.04]SNAQPEQLEAEGDR	1	76.51	2	1570.73	1.0173
1436	n[43.02]TNK[156.13]WSIEVPSTSR	0.8691	31.93	2	1573.82	1.2692
1437	n[43.02]SSETISESPK[156.13]TNAR	0.9938	48.85	2	1575.78	1.9648
1438	n[43.02]SSAATQSSGLPSSISR	0.9889	38.35	2	1576.78	1.8368
1439	n[43.02]SDLLNGAIM[147.04]TIFAR	0.9999	63.58	2	1578.81	-1.0754
1440	n[43.02]AK[156.13]VNTAPIK[156.13]WAQR	0.997	32.68	3	1579.93	0.7581
1441	n[43.02]SNAQPEQLEAEGDR	0.9998	53.13	2	1584.71	0.1891
1442	n[29.04]AEIGDSGVAFEHVAR	1	58.81	3	1584.8	1.2596
1443	n[43.02]TTPHSESSLNDTIR	0.9928	37.51	2	1598.76	1.3119
1444	SIM[147.04]NSFINDIFER	0.9975	42.54	2	1600.77	1.1854
1445	FDPLGLLDNADQER	1	76.85	2	1601.78	0.1247
1446	n[43.02]SSEVK[156.13]EDDPTPSSR	0.9349	33.4	2	1602.75	1.4332
1447	n[29.04]TAIAAVVGK[156.13]DDFNAR	0.9902	49.04	2	1602.88	2.617
1448	n[43.02]TGPNPNK[156.13]QAVELNR	0.9997	63.48	2	1606.85	1.3674
1449	n[29.04]ATSQTQQQEHFQR	0.9932	31.58	3	1615.78	-0.2471
1450	n[29.04]TGAIVDVPVGPELLGR	0.9972	40.69	2	1619.93	1.1714
1451	FDPLGMLDDADQER	0.9999	55.68	2	1620.72	0.0616
1452	n[29.04]VNPAEVAEINTYFQ	0.9894	36.14	2	1621.81	0.1232
1453	n[43.02]ASLPAFDLQTYISR	0.9979	45.87	2	1622.84	1.7848
1454	n[29.04]TDDGFLR	0.8402	22.12	2	850.428	1.4077
1455	n[29.04]VVGEQASSIGPATLLR	1	96.86	2	1624.92	1.2908
1456	n[29.04]MLYSVILPTYNER	0.9913	41.35	2	1625.85	-1.5972
1457	n[43.02]SFLEK[156.13]AVNPSFYK[156.13]	0.9975	49.91	2	1626.88	0.9209
1458	n[29.04]SIM[147.04]NSFINDIFER	0.9936	37.79	2	1628.8	0.4292
1459	n[43.02]ATSQTQQQEHFQR	1	72.13	2	1629.76	0
1460	n[29.04]FDPLGLLDNADQER	0.9998	56.45	2	1629.81	-0.3064
1461	n[29.04]TAGDTHLGGEDFDNR	0.969	22.21	3	1631.73	0.5505
1462	n[29.04]NSEETGIGEK[156.13]QETR	0.9461	25.78	3	1632.8	0.6113
1463	n[29.04]NSEETGIGEK[156.13]QETR	0.9998	64.08	2	1632.8	0.6117
1464	n[29.04]ASEDDDAQDNEIER	0.8712	26.02	3	1633.68	1.3442
1465	n[29.04]ASEDDDAQDNEIER	1	90.04	2	1633.68	1.9564
1466	n[29.04]AEITPGFGTAIMWGR	0.9999	62.62	2	1633.84	0.7947
1467	n[29.04]K[156.13]NPK[156.13]TNVVIVDGIR	0.9709	24.72	3	1636.01	2.1354
1468	FDPLGM[147.04]LDDADQER	1	82.77	2	1636.71	0.9764
1469	n[43.02]SSETPPAAAAGPSPAER	0.9998	54.48	2	1636.78	0.9763
1470	n[29.04]M[147.04]LYSVILPTYNER	0.8927	27.22	2	1641.85	-0.73
1471	M[147.04]HEQIGGVFPITGEL	0.9766	33	2	1642.81	1.2767
1472	n[29.04]ASEDESPSTISGGVER	1	88.62	2	1647.77	1.0304
1473	n[43.02]MELTLTGASTLSDNR	0.9982	44.02	2	1649.8	0.6659
1474	n[43.02]TTNK[156.13]SVSWGENTTR	0.9839	41.2	2	1649.81	-0.2422
1475	n[29.04]AEITPGFGTAIM[147.04]WGR	0.9276	26.07	3	1649.83	-1.331
1476	n[29.04]AEITPGFGTAIM[147.04]WGR	0.9981	47.23	2	1649.83	-1.0292
1477	LLDEELVGLAPVK[156.13]AR	0.7993	16.35	3	1649.98	1.3309
1478	n[29.04]AAASVDNK[156.13]SIYEATR	0.9738	28.32	3	1650.87	0.6651
1479	n[29.04]SNEDGSDTSSISK[156.13]DR	0.9965	35.29	3	1652.76	0.6039
1480	n[29.04]GGILPDVR	0.9888	29.62	2	853.511	0.9351
1481	n[29.04]FSAK[156.13]QELEDLTK[156.13]GL	0.943	33.01	2	1661.93	0.2404
1482	n[43.02]ATK[156.13]PPSHGGTFQPLR	0.9304	25.78	3	1662.9	2.1009
1483	n[29.04]TEGTNEWFGVDDIR	0.9997	52.31	2	1665.77	0.8394
1484	n[43.02]M[147.04]ELTLTGASTLSDNR	1	73.62	2	1665.8	0.7795
1485	n[43.02]SNEDGSDTSSISK[156.13]DR	0.9896	39.36	2	1666.74	0.779
1486	n[29.04]ASK[156.13]DDNTSDVDEYR	0.9997	46.92	3	1669.75	0.4782
1487	n[43.02]AK[156.13]PIVTR	0.8448	24.8	2	853.547	0.8182
1488	n[43.02]ADEAADLTPITVITGF	0.996	41.5	2	1674.84	-0.3578
1489	n[43.02]TK[156.13]NINQPVAYPIFT	0.9655	36.75	2	1674.91	0.656
1490	ASLVDPVR	0.9085	32.43	2	855.494	5.5976
1491	n[29.04]SGSNQGLLAGAHDAEAR	0.9026	23.67	3	1680.82	-1.0096
1492	n[29.04]SAAEGEFYIDQNRR	0.8772	20.62	3	1682.81	-0.4745
1493	n[29.04]SAAEGEFYIDQNRR	0.9983	37.17	3	1682.81	0.4745
1494	n[29.04]SAAEGEFYIDQNRR	0.9323	27.21	2	1682.81	0.7716
1495	LGK[156.13]M[147.04]GVTPEAELANGR	0.9618	26.97	3	1685.89	0.4145
1496	n[29.04]STTVAPPK[156.13]TDTETQR	0.9682	29.1	3	1686.89	-0.5326
1497	n[43.02]MLNYHELTMNEPR	0.9999	60.42	2	1688.77	0.5323
1498	n[29.04]AK[156.13]TPSK[156.13]QAPAK[156.13]AAK[156.13]K[156.13]	0.9405	18	5	1692.11	-0.8838
1499	n[29.04]ARPIVLQVGNM[147.04]PSNR	0.9938	33.29	3	1694.93	0.0589
1500	n[29.04]LLGGSQTVDLNNANVR	0.9834	38.04	2	1697.92	2.1766
1501	n[43.02]ADVEK[156.13]QAQAAEAK[156.13]SR	0.9715	40.04	2	1698.9	-0.8231
1502	n[43.02]ADVEK[156.13]QAQAAEAK[156.13]SR	0.9372	25.54	3	1698.9	-0.3525
1503	n[43.02]SSGTAVHFEGLDGIDR	0.9953	39.56	2	1701.81	1.2325
1504	n[29.04]ASIDNGDDDNTSSPLR	1	120.03	2	1703.77	2.0518
1505	n[43.02]M[147.04]LNYHELTMNEPR	0.9756	58.46*	2	1704.77	0.2344
1506	n[43.02]MLNYHELTM[147.04]NEPR	0.9767	30.78	2	1704.77	1.2304
1507	PM[147.04]GLSDIQTDLNYAR	0.9988	46.51	2	1708.82	1.0521
1508	n[29.04]TIDSDIASIPDNEFR	1	83.61	2	1719.84	2.1488
1509	AASVSVASTGK[156.13]C[160.03]GNNDR	0.9025	23.63	3	1720.82	-0.3481
1510	n[29.04]LK[156.13]EAASHNAEADK[156.13]VR	0.9619	23.34	4	1721.95	-0.1159
1511	n[29.04]SDAPK[156.13]PSPSLLAGDTGR	0.9995	45.65	3	1723.92	-0.1158
1512	n[29.04]DASSAVINK[156.13]IIAGGISR	0.9999	59.85	3	1727	0.6936
1513	WGLFEGR	0.9713	29.58	2	863.438	1.0399
1514	K[156.13]SC[160.03]YDEDGVETTSGR	0.9991	39.58	3	1730.75	0.6345
1515	n[43.02]M[147.04]EISQDDTTVGTAK[156.13]R	0.9704	33.55	2	1736.84	1.6678
1516	n[29.04]M[147.04]K[156.13]IEEVQSTSK[156.13]TTR	0.9471	25.05	3	1736.94	-0.1149
1517	n[43.02]SDAPK[156.13]PSPSLLAGDTGR	0.9919	37.83	2	1737.9	0.9771
1518	GFFDPLGM[147.04]LDEAGQAR	0.9984	43.33	2	1738.81	0.517
1519	n[29.04]TNLSIFEDTLGGC[160.03]ER	0.9998	65.4	2	1738.83	2.6424
1520	n[43.02]SK[156.13]SFK[156.13]EEHPLEK[156.13]R	0.9766	27.85	3	1739.96	-0.1147
1521	n[29.04]APALQDSLQIDEFLR	0.9999	61.52	2	1742.93	0.2865
1522	n[43.02]AASTEHWSEDLFGPK[156.13]	0.9999	59.26	2	1743.82	-0.5155
1523	YK[156.13]HAAANSFHDGDER	0.9927	31.37	4	1744.8	0.1715
1524	FFDPLGLLDNADQER	0.9997	56.28	2	1748.85	1.485
1525	n[29.04]SYSTSTSGEANTESFR	1	89.93	2	1750.77	0.8558
1526	n[29.04]VNPLEIR	0.8896	22.74	2	867.528	3.2201
1527	PIDPSVPVTDQVGEGSR	0.9924	37.44	2	1751.88	0.2281
1528	n[43.02]SQSEENEVLHASLLR	0.9999	62.99	2	1752.87	1.0827
1529	n[43.02]M[147.04]NNPITSWDNDYAR	0.8192	26.66	2	1753.75	3.1325
1530	n[43.02]M[147.04]DNVFGAGGPDQWFR	0.9998	55.06	2	1753.76	-0.6835
1531	n[29.04]TSLDNDK[156.13]PVNEAMIR	0.9806	28.24	3	1757.91	0.6815
1532	n[29.04]TATTAITTSGSTANK[156.13]QR	0.9998	53.72	3	1763.94	-0.7923
1533	FFDPLGMLDDADQER	1	76.45	2	1767.79	0.1695
1534	M[147.04]VHEQLGGELPIVGQM[147.04]	0.8608	34.62	2	1768.86	3.4446
1535	n[29.04]AEFPLPDNVK[156.13]EVLSR	0.892	25.77	3	1768.98	-1.4108
1536	n[29.04]ATINEEGGVK[156.13]GNK[156.13]K[156.13]GR	0.8352	19.62	3	1769.03	1.2979
1537	n[29.04]VVGTTPLR	0.8849	22.02	2	869.541	0
1538	n[29.04]EYDVDVGDQVFDDAR	0.9999	57.2	2	1769.78	0.5644
1539	n[29.04]VTGISLPR	0.8327	23.35	2	869.541	0
1540	n[29.04]ANQSGDEIPTVYPLSR	0.9928	41.79	2	1773.9	1.9145
1541	n[43.02]ADEEDIAALVIDNGSGM[147.04]	0.988	31.65	2	1776.78	0.787
1542	n[29.04]FFDPLGLLDNADQER	0.983	34.2	2	1776.88	-0.1686
1543	n[29.04]ADDNEPSASSNNFVER	1	95.09	2	1778.78	1.46
1544	n[43.02]AEFPLPDNVK[156.13]EVLSR	0.993	44.06	2	1782.96	0.4482
1545	PFVGHLATPITSSSLTR	0.9741	25.98	3	1782.97	0.4479
1546	n[43.02]SFLEK[156.13]AVNPSFYK[156.13]K[156.13]	0.963	26.9	3	1783	-0.5599
1547	n[43.02]ATINEEGGVK[156.13]GNK[156.13]K[156.13]GR	0.7834	18.44	3	1783	0.056
1548	FFDPLGM[147.04]LDDADQER	1	82.07	2	1783.78	0.84
1549	FFDPLGM[147.04]LDDADQER	1	81.91	2	1783.79	3.1358
1550	n[29.04]TQQEGFNEVLIQPLR	1	82.96	2	1798.97	1.8323
1551	n[29.04]SFELPDGNIIVIGNER	0.9995	52.26	2	1799.95	-0.333
1552	GFFDPLGLLDNADQER	1	80.4	2	1805.87	-0.3319
1553	n[29.04]APTGDSNNADDDK[156.13]PSPK[156.13]	0.7687	17.27	3	1811.86	0.6612
1554	n[29.04]M[147.04]GGDIPYSQPIDPVQR	0.8374	25.82	2	1815.89	1.5402
1555	n[29.04]TLEESFPFFGYDWR	0.9987	49.63	2	1820.85	1.9201
1556	n[29.04]AK[156.13]SNDDEDEGDDDWR	0.9899	40.81	3	1821.74	0.8768
1557	GFFDPLGMLDDADQER	1	72.55	2	1824.81	1.3138
1558	n[29.04]SSGQVHTGMPTTMAELR	0.9999	51.54	3	1829.88	0.1091
1559	n[43.02]MQNENGENVDLYIPR	0.9859	32.9	2	1832.84	0.2725
1560	n[29.04]SQSEFC[160.03]PTLFADFTR	1	87.45	2	1832.85	0.2725
1561	n[29.04]GFFDPLGLLDNADQER	0.9065	22.75	3	1833.9	-0.4355
1562	n[29.04]AK[156.13]TPSK[156.13]QAPAK[156.13]AAK[156.13]K[156.13]AA	0.9118	19.65	4	1834.19	0.6528
1563	n[29.04]SAEPIAGLAVNIGELAER	0.9997	54.2	2	1837	-0.2719
1564	n[29.04]SAEPIAGLAVNIGELAER	1	62.23	3	1837	-0.163
1565	n[29.04]SIPTPLDTLTSGLASIAR	1	66.94	2	1840.04	0.4886
1566	GFFDPLGM[147.04]LDDADQER	1	71.68	2	1840.8	0.2171
1567	n[29.04]GVK[156.13]LDSLVEK[156.13]SDDLSR	0.8473	21.27	3	1844.04	1.2994
1568	n[29.04]AIGDSLSSK[156.13]EK[156.13]VEEDR	0.9978	51.06	2	1845.98	0.7035
1569	TVVNDESYFYPDMIR	0.9998	53.08	2	1847.85	0.1622
1570	n[29.04]SDVNK[156.13]ADSPASSSVSVSR	1	85.85	3	1847.93	0.4322
1571	n[29.04]SDVNK[156.13]ADSPASSSVSVSR	0.9999	75.22	2	1847.93	2.1082
1572	n[29.04]RVFLDPAM[147.04]YGDQELR	0.9929	34.06	3	1852.92	1.4548
1573	n[29.04]ELHSLPR	0.8719	20.18	2	878.504	-0.9086
1574	n[29.04]VGSK[156.13]DALFEAGNAGEIAR	0.9508	26.79	3	1859.98	0.9125
1575	n[29.04]VGSK[156.13]DALFEAGNAGEIAR	0.8695	42.78	2	1859.99	3.4909
1576	ILLLDEATSALDSESER	1	82.33	2	1860.94	-0.4831
1577	n[29.04]SSGQVHTGM[147.04]PTTM[147.04]AELR	0.992	42.25	2	1861.87	-1.6095
1578	n[29.04]SSGQVHTGM[147.04]PTTM[147.04]AELR	0.805	17.95	3	1861.87	0.3217
1579	n[29.04]TSPTGVLDLPDDILAK[156.13]R	0.9958	32.86	3	1866.05	-0.4815
1580	n[29.04]TTAEIVSQVLPSPSAAIR	0.9606	35.85	2	1867.05	2.6751
1581	n[29.04]GFFDPLGM[147.04]LDDADQER	0.9999	58.79	2	1868.83	0.588
1582	n[43.02]M[147.04]DAIVQF	0.9937	36.31	2	880.408	-0.4533
1583	n[29.04]TVVNDESYFYPDMIR	0.9446	45.84	2	1875.89	5.7511
1584	PPK[156.13]TDIVLSETYGEGSR	0.9506	27.18	3	1875.97	0.958
1585	n[43.02]SM[147.04]SM[147.04]M[147.04]QGPEFQHILR	0.9853	25.19	3	1880.83	0.637
1586	n[43.02]SM[147.04]SM[147.04]M[147.04]QGPEFQHILR	0.993	34.69	2	1880.83	0.8498
1587	n[43.02]TTAEIVSQVLPSPSAAIR	0.989	28.82	3	1881.03	0.69
1588	n[43.02]M[147.04]EEPLDLIK[156.13]LSIDER	0.8464	30.42	2	1885.98	0.2119
1589	APEDDEELIDYVNVLR	0.9999	59.53	2	1888.91	0.899
1590	n[29.04]VNPAEVAEINTYFQNR	0.9977	53.6	2	1891.95	-2.112
1591	n[29.04]VNPAEVAEINTYFQNR	0.9985	44.91	3	1891.95	1.3193
1592	n[29.04]VNPAEVAEINTYFQNR	1	70.41	2	1891.95	1.584
1593	n[29.04]SGGSTGERPFSDIITSVR	0.9639	26.19	3	1892.97	0.7384
1594	n[29.04]SGGSTGERPFSDIITSVR	0.9942	34.8	3	1892.97	1.3186
1595	n[43.02]SHDLITR	0.9745	29.31	2	882.464	0.5653
1596	PAGLSDGISQEK[156.13]FDSYR	0.8968	25.72	3	1896.93	1.579
1597	n[43.02]STGDYK[156.13]VADISLADYGR	0.9993	57.33	2	1899.93	0.9464
1598	DEEGQDVLLFVDNIFR	0.9808	28.14	3	1907.93	0.0523
1599	DEEGQDVLLFVDNIFR	0.9959	40.61	2	1907.93	0.2618
1600	n[43.02]MEPSTSSDPPSHADAIAR	0.9994	59.69	2	1909.86	0.4184
1601	n[29.04]AVPPK[156.13]SNEEVSDGSADVR	0.9967	38.57	3	1911.96	-0.5744
1602	n[29.04]AEVQQVSSNNEADDAK[156.13]R	0.9261	22.67	3	1915.93	0.3648
1603	n[29.04]TAETDLLLPVSSGNSMTR	0.931	29.59	2	1918.98	1.2494
1604	n[29.04]K[156.13]DFPK[156.13]PNVEDTDNYR	0.9401	26.45	4	1920.97	1.1429
1605	FFDPFGM[147.04]LSGDC[160.03]TQER	0.9997	47.09	2	1921.81	0.3119
1606	AK[156.13]ELTTQYEQDLETAR	0.9644	27.99	3	1922.97	0.4154
1607	n[43.02]M[147.04]EPSTSSDPPSHADAIAR	1	69.57	2	1925.85	1.2449
1608	n[29.04]REYDVDVGDQVFDDAR	0.9784	25.86	3	1925.89	0.8813
1609	n[43.02]M[147.04]DEIVNITLFHPPTSR	0.8569	25.1	2	1926.96	0.9331
1610	n[29.04]SINPLASK[156.13]	0.9802	32.46	2	884.541	-0.2256
1611	n[29.04]SLAAQGGDIDLDDGTDLAR	0.9986	50.84	2	1929.94	1.9669
1612	GPPK[156.13]TDIVLSETYGEGSR	0.994	37.17	3	1932.99	1.3946
1613	n[29.04]GPPIDPSVPVTDQVGEGSR	0.8523	20.97	3	1933.98	0.6711
1614	n[29.04]GPPIDPSVPVTDQVGEGSR	0.9732	33.04	2	1933.98	0.7748
1615	n[29.04]GPPIDPSVPVTDQVGEGSR	0.9557	26.55	3	1933.98	1.239
1616	n[29.04]GPPIDPSVPVTDQVGEGSR	0.9991	52.07	2	1933.99	1.6012
1617	n[29.04]GPPIDPSVPVTDQVGEGSR	1	67.07	3	1933.99	1.6004
1618	n[29.04]TAETDLLLPVSSGNSM[147.04]TR	0.9962	41.47	2	1934.97	0.5679
1619	n[43.02]ADQLTEEQIAEFK[156.13]EAF	0.9871	31.22	3	1937.93	0.5667
1620	n[29.04]EIGGLTK[156.13]C[160.03]SESAAFTK[156.13]R	0.9986	63.81	2	1938.04	2.5773
1621	n[29.04]AVVGK[156.13]PDTASTISIASSER	0.9933	31.81	3	1944.06	0.5136
1622	n[43.02]M[147.04]K[156.13]PTEDEDLLSAVVASR	0.9832	37.24	2	1945.97	-0.924
1623	n[29.04]SWNEAPR	0.9829	31.17	2	886.438	0.9004
1624	n[29.04]FMGGDIPYSQPIDPVQR	0.9783	34.59	2	1946.97	1.1801
1625	n[43.02]GPPIDPSVPVTDQVGEGSR	0.819	23.55	3	1947.97	1.9477
1626	n[29.04]SWNEAPR	0.8741	23.58	2	886.439	1.8009
1627	n[43.02]TLNLK[156.13]TPFPTFGGSTGGW	0.9975	50.32	2	1950	0.1537
1628	n[43.02]ADK[156.13]DADFLNYVDSVK[156.13]R	0.9575	36.52	2	1952.99	0.2558
1629	n[29.04]GGGHDDFSSGAFNDPK[156.13]HR	0.9996	58.11	2	1955.9	-0.1021
1630	n[29.04]GGGHDDFSSGAFNDPK[156.13]HR	0.7734	16.61	4	1955.9	0.7653
1631	n[29.04]VASAIFLTDLSGK[156.13]PLITR	0.8031	13.01	3	1957.17	0.5612
1632	n[29.04]GDGSSSETDSLIELNPK[156.13]R	0.9892	31.94	3	1959.98	1.1717
1633	n[29.04]GPPK[156.13]TDIVLSETYGEGSR	0.9446	28.84	3	1961.02	-0.9674
1634	n[29.04]GPPK[156.13]TDIVLSETYGEGSR	0.9999	61.97	3	1961.02	0.8656
1635	n[29.04]GPPK[156.13]TDIVLSETYGEGSR	1	65.69	3	1961.02	1.0692
1636	n[29.04]GPPK[156.13]TDIVLSETYGEGSR	0.9984	42.86	3	1961.02	1.222
1637	GFFDPFGMLSGDC[160.03]TQER	0.9985	39.06	2	1962.83	0.3054
1638	n[29.04]FM[147.04]GGDIPYSQPIDPVQR	0.9877	39.55	2	1962.96	1.7303
1639	n[29.04]RAPTGDSNNADDDK[156.13]PSPK[156.13]	0.9738	28.07	4	1967.96	0.4564
1640	n[43.02]AASTEHWSEDLFGPK[156.13]IL	0.9896	43.54	2	1969.99	-0.2028
1641	n[43.02]SSAVSSGQAEIK[156.13]K[156.13]YQEY	0.9798	40.95	2	1971.99	1.1145
1642	n[29.04]TGGGVADFEDHPHAM[147.04]M[147.04]SR	0.8471	15.51	4	1973.84	0
1643	n[43.02]GPPK[156.13]TDIVLSETYGEGSR	0.7608	20.35	3	1975	0.2528
1644	n[43.02]TK[156.13]NINQPVAYPIFTFR	0.9904	42.23	2	1978.08	0.3535
1645	GFFDPFGM[147.04]LSGDC[160.03]TQER	0.9967	29.04	3	1978.83	-0.3027
1646	GFFDPFGM[147.04]LSGDC[160.03]TQER	0.9997	47.67	2	1978.83	-0.0505
1647	n[43.02]SNPQVYFDITIGGK[156.13]PAGR	0.9857	39.75	2	1989.04	1.8583
1648	n[29.04]SPPSEDEEAFVEELYAR	0.9831	31.51	3	1994.92	1.952
1649	n[29.04]VSYDEILTEAGFSQAAIR	0.7596	19.48	3	1997.02	1.2
1650	n[43.02]SK[156.13]SSSANTEELELLK[156.13]QR	0.983	31.2	3	2017.08	0.9405
1651	n[29.04]DIAVAQDVDLDK[156.13]ASSSPDR	0.9994	61.14	2	2057.03	-0.6799
1652	n[29.04]ATK[156.13]FPK[156.13]FSQALAQDPATR	0.7912	20.83	3	2060.15	1.0178
1653	n[43.02]STTSK[156.13]SATAETAPK[156.13]SFAER	0.9556	27	3	2067.06	0.3382
1654	n[29.04]M[147.04]IAPATEALSQALVSGTPLR	1	66.21	2	2069.13	0.4345
1655	n[29.04]ESK[156.13]ADLESLATK[156.13]LNPTIR	0.9646	26.55	4	2069.18	0.7717
1656	n[43.02]SWNEAPR	0.9796	28.44	2	900.418	0.8865
1657	n[43.02]K[156.13]EINGDR	0.7717	22.47	2	900.475	0.3324
1658	EEIIPLGYDADLPIIGHLQ	0.998	47.89	2	2105.12	1.5661
1659	PLGFTDDIDQEK[156.13]FDQYR	0.8601	47.9	2	2114.01	4.9621
1660	n[43.02]SSAVSSGQAEIK[156.13]K[156.13]YQEYF	0.8924	35.85	2	2119.05	-0.9901
1661	n[29.04]FTK[156.13]APK[156.13]GYEIDDSSAPK[156.13]R	0.9271	24	3	2121.16	0.7062
1662	NDDPFVGHLATPITSSSLTR	0.9954	36.5	3	2127.07	1.3614
1663	n[29.04]ADDEADADFNSSDYELLGR	1	123.1	2	2129.91	0.3283
1664	n[29.04]SNQVDNDNSVDDNSQVAER	1	78.48	3	2132.93	0.1873
1665	n[29.04]LK[156.13]ERPPPPTAEEIAAK[156.13]K[156.13]R	0.9695	42.8	3	2142.3	1.6781
1666	n[43.02]AGSGNSPVDEK[156.13]LQLQIFDR	0.9998	65.35	2	2143.1	0.4196
1667	n[29.04]GLFDDEEESTGNEIPAELR	1	88.13	2	2147.99	-0.9767
1668	K[156.13]EHVDSEVLELK[156.13]K[156.13]ELDR	0.889	27.02	5	2150.2	0.696
1669	n[43.02]M[147.04]ENIQTDEETRPLAPPPR	0.9833	36.7	2	2151.04	1.4398
1670	n[29.04]LETYLTEPTEEFK[156.13]ESER	0.9974	52.73	2	2156.06	-0.7414
1671	n[29.04]SM[147.04]IAPATEALSQALVSGTPLR	1	105.07	2	2156.16	-1.3901
1672	n[43.02]ATDLTTTLLSC[160.03]QNPDPTIR	0.9992	48.62	2	2158.07	0.2778
1673	n[29.04]VREDVGVGGGGSPLYK[156.13]AGGTAR	0.8395	19.71	4	2158.16	0.4162
1674	n[29.04]EDLTFISGAADAIQTFALPR	0.9975	37.73	3	2163.13	-0.3232
1675	n[29.04]SSLTQDENDNEGK[156.13]EDAEVR	0.9997	50.22	3	2191	1.0027
1676	n[29.04]TAK[156.13]SGVGISSM[147.04]GVM[147.04]NPGLVM[147.04]R	0.9978	40.46	3	2195.12	0.8644
1677	n[43.02]SSLTQDENDNEGK[156.13]EDAEVR	1	93.44	2	2204.98	0.9968
1678	n[43.02]SSLTQDENDNEGK[156.13]EDAEVR	0.9804	27.48	3	2204.98	1.0417
1679	n[29.04]DDAAPSSTATK[156.13]VVVAGATGQTGR	0.9902	33.31	3	2215.15	0.541
1680	n[43.02]TLNLK[156.13]TPFPTFGGSTGGWLR	0.985	41.16	2	2219.18	0.5853
1681	n[43.02]SEVQSGQATEIK[156.13]K[156.13]YQEYF	0.9807	41.28	2	2232.1	0.94
1682	n[29.04]M[147.04]VQEAEQYK[156.13]AEDDANK[156.13]NR	0.8696	20.2	4	2238.07	0.4014
1683	n[29.04]NNPTSSSAATTQSDK[156.13]PAPQK[156.13]R	0.9955	37.71	4	2269.18	0.9238
1684	n[29.04]ATETTSLVNK[156.13]GNNDDEENLR	0.7947	23.5	3	2275.1	1.4925
1685	n[29.04]LSFDIER	0.901	23.66	2	906.49	0.7705
1686	n[29.04]IDLSVK[156.13]TFGIESPENPDTIR	0.998	39.93	3	2286.22	0.6116
1687	n[29.04]SEADALDELIVDGVSAESSVLR	0.9924	32.57	3	2302.16	-0.0434
1688	n[29.04]SEADALDELIVDGVSAESSVLR	0.9995	44.82	3	2302.16	0.2169
1689	n[29.04]AAK[156.13]DINEEQLK[156.13]VELAEYLR	0.9831	27.53	4	2315.28	0.8623
1690	AQAPLGFFDPLGM[147.04]LDDADQER	1	76.08	2	2321.07	0.0861
1691	n[29.04]ANFIK[156.13]PY	0.9317	24.39	2	907.525	0.4398
1692	n[29.04]FAPAQTGK[156.13]QSTSLNSWNEAPR	0.9893	34.77	3	2345.19	1.0646
1693	n[29.04]ALIDDAFGVTNETGNK[156.13]IPPLGR	0.9638	27.17	3	2353.27	0.5942
1694	n[29.04]ATK[156.13]APTNPHK[156.13]PPLNLYGLNAR	0.9977	34.7	4	2356.35	0.0847
1695	n[29.04]STTDK[156.13]VETTPPTTTSTAHSEGR	0.9987	40.65	4	2359.16	0
1696	n[43.02]ADEEDIAALVIDNGSGM[147.04]C[160.03]K[156.13]AGF	1	82.92	2	2368.06	-0.5063
1697	n[43.02]STTSTK[156.13]LK[156.13]NPK[156.13]TNVVIVDGIR	0.9514	20.74	4	2396.41	-0.0833
1698	n[29.04]VVGGVAGTLVDPLSDPTLAPIPER	0.9998	49.82	3	2400.34	0.749
1699	n[29.04]FDPLGFTDDIDQEK[156.13]FDQYR	0.997	37.04	3	2404.13	-0.0831
1700	n[29.04]LAVGDTAPDFSLVDQNGK[156.13]TFTR	0.8357	22.06	3	2407.25	0.3319
1701	n[29.04]M[147.04]K[156.13]QEDGEHDQLQVDEGEINR	0.9636	23.35	4	2441.12	0.1227
1702	AQAPLGFFDPFGM[147.04]LSGDC[160.03]TQER	0.8726	35.16	2	2459.1	3.0474
1703	n[43.02]SASNNYTTGVTASTSK[156.13]TDVK[156.13]SSK[156.13]	0.9989	43.42	3	2459.25	0.1218
1704	MVHEEIIPLGYDADLPIIGHLQ	0.98	30.81	3	2472.28	0.3636
1705	EILQQQR	0.8092	28.23	2	913.506	-0.1092
1706	n[29.04]VVDLTDATFEHQTQASTGQTTGR	0.9938	33.57	3	2490.21	0.722
1707	LGAQAPLGFFDPLGM[147.04]LDDADQER	0.9958	33.58	3	2491.18	0.4009
1708	n[29.04]MVHEEIIPLGYDADLPIIGHLQ	0.9995	50.33	3	2500.32	1.4381
1709	NGYIDFGWDEFDEETK[156.13]LSK[156.13]R	0.9924	36.69	3	2504.2	1.2763
1710	n[29.04]ITK[156.13]SELNQLSYLQVK[156.13]GTGLANR	0.9991	45.46	3	2516.44	1.5876
1711	n[43.02]SDEEEEK[156.13]SSSPSSLGGVTK[156.13]K[156.13]K[156.13]R	0.9734	27.01	4	2518.32	0.1586
1712	FFDPLGFTDDIDQEK[156.13]FDQYR	0.9773	27.84	3	2523.17	0.4354
1713	NMHALDPSSIPTTAAVEVSEDVVR	0.9248	35.52	3	2537.24	-2.4407
1714	n[43.02]NGYIDFGWDEFDEETK[156.13]LSK[156.13]R	0.8032	20.22	3	2546.2	0.1177
1715	n[29.04]SGGASVVPDLK[156.13]APPAIYEGAVAAGAAK[156.13]	0.9889	35.24	3	2550.42	1.5665
1716	n[29.04]FFDPLGFTDDIDQEK[156.13]FDQYR	0.9949	34.73	3	2551.2	-0.0392
1717	NM[147.04]HALDPSSIPTTAAVEVSEDVVR	0.9984	38.75	3	2553.25	0.1956
1718	n[43.02]SATTTEETK[156.13]PQPTLGEILDK[156.13]AAK[156.13]	0.9986	41.22	3	2554.38	0.5865
1719	n[43.02]SATTTEETK[156.13]PQPTLGEILDK[156.13]AAK[156.13]	0.9049	26.99	3	2554.39	1.4077
1720	NC[160.03]HLVTIPAGVLPSDVLVSSPILR	0.997	34.19	3	2556.42	0.547
1721	n[29.04]APNATETTSLVNK[156.13]GNNDDEENLR	0.9405	25.59	3	2557.23	0.1172
1722	n[29.04]ADGNDQGGR	0.7886	30.37	2	916.413	5.2263
1723	n[43.02]SEGASSTAAAAPK[156.13]K[156.13]AGGSVGGTLAPLAK[156.13]	0.9884	30.72	3	2580.42	0.3097
1724	n[29.04]VVDYENVALLGGSQTVDLNNANVR	1	126.89	2	2587.33	-2.3944
1725	n[29.04]VVDYENVALLGGSQTVDLNNANVR	0.9996	51.35	3	2587.33	-0.193
1726	n[29.04]VVDYENVALLGGSQTVDLNNANVR	0.9951	35.95	3	2587.33	1.0037
1727	n[29.04]VVDYENVALLGGSQTVDLNNANVR	0.9985	41.88	3	2587.33	1.0423
1728	n[29.04]VVDYENVALLGGSQTVDLNNANVR	0.9739	32.43	3	2587.34	1.5442
1729	n[43.02]ASDDLFPDSVK[156.13]DFVFDLHDVSR	0.9594	27.04	3	2593.24	0.5007
1730	n[29.04]M[147.04]K[156.13]QEDGEHDQLQVDEGEINRR	0.9596	26.9	4	2597.22	1.2302
1731	ELGAQAPLGFFDPLGM[147.04]LDDADQER	0.9996	60.86	3	2620.23	2.4397
1732	n[29.04]TTAEASIDDK[156.13]NTPLFESPFK[156.13]GIAR	0.9942	44.18	3	2691.42	-1.1876
1733	n[29.04]STPDDSNSFVDTLTK[156.13]GYESFNSAR	0.9386	24.57	3	2693.25	0.5192
1734	n[43.02]STPDDSNSFVDTLTK[156.13]GYESFNSAR	0.9981	71.28	2	2707.23	-2.6945
1735	n[43.02]STPDDSNSFVDTLTK[156.13]GYESFNSAR	0.9912	32.99	3	2707.24	0.9962
1736	n[29.04]APLPLTTQSTDGSLIGIHDTSSSIIR	1	67.49	3	2707.45	1.2544
1737	n[29.04]APNATETTSLVNK[156.13]GNNDDEENLRR	0.7501	19.9	4	2713.33	-0.4784
1738	n[29.04]TEAK[156.13]NYGAVNVPK[156.13]GNDEFDESNTR	0.9987	40.44	4	2738.32	0.4011
1739	n[43.02]ASETDYK[156.13]EGAFADEQPTDIPVK[156.13]VH	0.9836	38.16	3	2744.33	1.7471
1740	n[29.04]K[156.13]STDAGDVIGIDLGTTNSC[160.03]VAIM[147.04]EGR	0.9988	54.94	3	2751.34	-1.8879
1741	ELGAQAPLGFFDPFGM[147.04]LSGDC[160.03]TQER	0.9229	21.35	3	2758.25	0.833
1742	n[29.04]ANFIK[156.13]PYNDDPFVGHLATPITSSSL	0.9831	31.28	3	2759.42	-0.5068
1743	SLTQSGESDLYGEVFGDFPALAAPHR	0.9998	50.1	3	2763.32	0.3615
1744	n[29.04]DGLSAATYVNSQSSDIEAIPGALSTLR	0.9961	35.54	3	2763.4	0
1745	n[29.04]TGIESPK[156.13]VFDPLNLSDYVPVDWAR	0.9883	34.49	3	2773.44	0.9725
1746	PTGFFDPLGFTDDIDQEK[156.13]FDQYR	0.9984	40.59	3	2778.29	0.7191
1747	n[43.02]ADVEK[156.13]QAQ	0.8222	27.62	2	957.484	-0.4169
1748	n[29.04]STSTTGDYTIVDHTYDALVIGAGGSGLR	1	75.12	3	2854.41	1.2249
1749	n[43.02]STSTTGDYTIVDHTYDALVIGAGGSGLR	1	85.64	2	2868.39	1.1148
1750	n[29.04]ESIFK[156.13]K[156.13]ISNLDLWAPVADSNDYGAR	0.9998	52.69	3	2892.51	0.5871
1751	n[43.02]SLRPSTAPPIQDMPPPGGYK[156.13]K[156.13]LDFGR	0.9145	22.4	4	2922.55	0.0342
1752	n[29.04]TGTGIESPK[156.13]VFDPLNLSDYVPVDWAR	0.9299	35.83	3	2931.5	-1.7039
1753	n[43.02]M[147.04]DAYNAAM[147.04]DK[156.13]IGAAIIDWSDPDGK[156.13]FR	0.9976	41.38	3	3000.41	0.9989
1754	n[29.04]EK[156.13]SASLPFLEAPPNLDGGVGDLGFDPFR	0.9994	47.35	3	3000.53	-0.0666
1755	n[29.04]EK[156.13]SASLPFLEAPPNLDGGVGDLGFDPFR	0.9988	55.03	2	3000.53	0.0999
1756	n[29.04]EK[156.13]SASLPFLEAPPNLDGGVGDLGFDPFR	0.9998	54.24	3	3000.53	0.1332
1757	n[29.04]ASTPLSTGDFNPDSFRPVC[160.03]SASDSFYR	0.9772	25.91	3	3008.37	-0.2325
1758	n[43.02]AVK[156.13]YSDIGK[156.13]SAK[156.13]DLLNDDYTNSISLK[156.13]	0.9973	52.76	3	3011.62	1.0947
1759	n[29.04]ANFIK[156.13]PYNDDPFVGHLATPITSSSLTR	0.9957	46.43	3	3016.58	1.987
1760	n[43.02]AFENELGAQPPLGFFDPLGM[147.04]LDEAGQAR	0.9951	34.13	3	3047.44	0.6556
1761	n[43.02]AFENELGAQPPLGFFDPLGM[147.04]LDEAGQAR	0.9999	56.16	3	3047.44	0.754
1762	n[43.02]AFENELGAQPPLGFFDPLGM[147.04]LDEAGQAR	0.9591	26.56	3	3047.44	0.8851
1763	n[43.02]AFENELGAQPPLGFFDPLGM[147.04]LDEAGQAR	0.9993	44.88	3	3047.44	0.9507
1764	n[43.02]AFENELGAQPPLGFFDPLGM[147.04]LDEAGQAR	0.9999	61.71	3	3047.44	1.0162
1765	n[43.02]AFENELGAQPPLGFFDPLGM[147.04]LDEAGQAR	0.9604	28.69	3	3047.44	1.1801
1766	n[43.02]AFENELGAQPPLGFFDPLGM[147.04]LDEAGQAR	0.9643	29.46	3	3047.45	1.2457
1767	n[43.02]AFENELGAQPPLGFFDPLGM[147.04]LDEAGQAR	0.9783	31.93	3	3047.45	1.3113
1768	n[43.02]AFENELGAQPPLGFFDPLGM[147.04]LDEAGQAR	0.9947	40.85	3	3047.45	1.6063
1769	AFENELGAQAPLGFFDPLGM[147.04]LDDADQER	0.9999	53.95	3	3081.41	1.0699
1770	n[43.02]AFENELGAQAPLGFFDPLGMLDDADQER	0.9995	74.44	2	3107.42	-2.9266
1771	n[43.02]AFENELGAQAPLGFFDPLGMLDDADQER	0.9882	35.8	3	3107.43	1.5432
1772	n[43.02]AFENELGAQAPLGFFDPLGMLDDADQER	0.9999	72.52	3	3107.43	1.8004
1773	n[43.02]AFENELGAQAPLGFFDPLGM[147.04]LDDADQER	0.9999	65.67	2	3123.42	-0.7039
1774	n[43.02]AFENELGAQAPLGFFDPLGM[147.04]LDDADQER	1	64.11	3	3123.42	0.1279
1775	n[43.02]AFENELGAQAPLGFFDPLGM[147.04]LDDADQER	0.9531	22.51	3	3123.42	0.3838
1776	n[43.02]AFENELGAQAPLGFFDPLGM[147.04]LDDADQER	0.9999	50.17	3	3123.42	0.6077
1777	n[43.02]AFENELGAQAPLGFFDPLGM[147.04]LDDADQER	1	57.06	3	3123.42	0.6077
1778	n[43.02]AFENELGAQAPLGFFDPLGM[147.04]LDDADQER	0.9998	49.96	3	3123.42	0.7037
1779	n[43.02]AFENELGAQAPLGFFDPLGM[147.04]LDDADQER	1	73.4	3	3123.42	0.7037
1780	n[43.02]AFENELGAQAPLGFFDPLGM[147.04]LDDADQER	0.9997	54.08	3	3123.42	0.9596
1781	n[43.02]AFENELGAQAPLGFFDPLGM[147.04]LDDADQER	0.9999	56.15	3	3123.42	1.0875
1782	n[43.02]AFENELGAQAPLGFFDPLGM[147.04]LDDADQER	0.9999	57.01	3	3123.42	1.0875
1783	n[43.02]AFENELGAQAPLGFFDPLGM[147.04]LDDADQER	1	67.2	3	3123.43	1.3114
1784	n[43.02]AFENELGAQAPLGFFDPLGM[147.04]LDDADQER	0.9985	44.16	3	3123.43	1.4073
1785	n[43.02]AFENELGAQAPLGFFDPLGM[147.04]LDDADQER	0.9999	63.55	3	3123.43	1.4073
1786	n[43.02]AFENELGAQAPLGFFDPLGM[147.04]LDDADQER	0.9984	45.23	3	3123.43	1.5353
1787	n[43.02]AFENELGAQAPLGFFDPLGM[147.04]LDDADQER	0.9995	56.78	3	3123.43	1.8871
1788	n[43.02]AFENELGAQAPLGFFDPLGM[147.04]LDDADQER	0.9997	61.46	3	3123.43	2.0151
1789	n[29.04]ATSDDDK[156.13]DLDSLLDNDEDSSSTTPLAPQR	0.9988	66.04	3	3176.47	3.271
1790	PGVIAPTGFFDPLGFTDDIDQEK[156.13]FDQYR	0.9973	40.84	3	3215.55	-0.4039
1791	n[29.04]ADLVAGSASINEVLPDAVSDLVDPSTLTEASR	0.9996	55.14	4	3239.65	0.2158
1792	n[43.02]AFEDELGAQAPLGFFDPFGM[147.04]LSGDC[160.03]TQER	0.9958	31.8	3	3262.43	-0.5206
1793	n[43.02]AFEDELGAQAPLGFFDPFGM[147.04]LSGDC[160.03]TQER	0.9071	17.81	3	3262.43	-0.1837
1794	n[43.02]AFEDELGAQAPLGFFDPFGM[147.04]LSGDC[160.03]TQER	0.9997	49.57	3	3262.43	1.2862
1795	n[43.02]AFEDELGAQAPLGFFDPFGM[147.04]LSGDC[160.03]TQER	0.9854	29.85	3	3262.43	1.2862
1796	n[43.02]AFEDELGAQAPLGFFDPFGM[147.04]LSGDC[160.03]TQER	0.9993	57.26	3	3262.44	2.2968
1797	n[43.02]AFEDELGAQAPLGFFDPFGM[147.04]LSGDC[160.03]TQER	0.9881	41.03	3	3262.44	2.603
1798	n[43.02]TTTSPDGDIVGVNMPIATVVDLRPSSSSPPQR	1	81.79	3	3335.68	1.5575
1799	n[43.02]SSSSATSNK[156.13]TAAAAAGEQYAPTTPLQK[156.13]VDPHR	0.9817	33.04	4	3339.68	1.0766
1800	n[29.04]ADDNEEGWSAPK[156.13]SAM[147.04]VGGAGVNNAGEPPFEIR	0.9999	64.77	3	3343.55	-0.5379
1801	n[29.04]ADDNEEGWSAPK[156.13]SAM[147.04]VGGAGVNNAGEPPFEIR	0.9965	42.48	4	3343.55	1.0157
1802	n[29.04]EIEVPAQSTEYTFPSDWGLTYNYEADAAR	0.9999	49.19	3	3350.53	0.3578
1803	NEPGVIAPTGFFDPLGFTDDIDQEK[156.13]FDQYR	0.9573	26.9	3	3458.64	0
1804	n[29.04]VDLDYGMK[156.13]NSYVPATGGDGGQGQFGAQSPNDWR	0.999	43.25	4	3542.62	-0.4229
1805	n[29.04]VDLDYGMK[156.13]NSYVPATGGDGGQGQFGAQSPNDWR	0.9998	51.95	3	3542.62	-0.1692
1806	n[29.04]VDLDYGM[147.04]K[156.13]NSYVPATGGDGGQGQFGAQSPNDWR	0.9595	35.52	3	3558.61	-1.46
1807	n[29.04]VDLDYGM[147.04]K[156.13]NSYVPATGGDGGQGQFGAQSPNDWR	0.9798	29.67	4	3558.62	-0.7579
1808	ENEPGVIAPTGFFDPLGFTDDIDQEK[156.13]FDQYR	0.9848	30.46	3	3587.68	0.362
1809	n[29.04]FENEIGVLPPTGFFDPAGLSDGISQEK[156.13]FDSYR	0.9998	59.7	3	3587.76	1.0861
1810	AFENEIGVLPPTGFFDPAGLSDGISQEK[156.13]FDSYR	0.9991	44.71	3	3630.76	-0.0826
1811	n[43.02]AFSASDLPGALPPM[147.04]GFFDPLGFAEK[156.13]ADEK[156.13]TLK[156.13]R	0.9128	25.42	3	3664.89	0.3817
1812	n[43.02]SSLSSLNEPTLFTTTDTSSTNPTTDDQSDDALLR	0.9999	84.7	3	3671.7	1.8505
1813	n[43.02]AFENEIGVLPPTGFFDPAGLSDGISQEK[156.13]FDSYR	0.9764	43.97	3	3672.78	2.1492
1814	FENEPGVIAPTGFFDPLGFTDDIDQEK[156.13]FDQYR	0.9907	40.57	3	3734.75	1.3377
1815	n[29.04]ADFSGEIGAANAELGC[160.03]WDPLNFC[160.03]TDQASFDK[156.13]MR	0.9996	69	3	3748.66	-1.3061
1816	n[29.04]ADFSGEIGAANAELGC[160.03]WDPLNFC[160.03]TDQASFDK[156.13]M[147.04]R	1	93.27	3	3764.67	1.0351
1817	n[29.04]ADFSGEIGAANAELGC[160.03]WDPLNFC[160.03]TDQASFDK[156.13]M[147.04]R	0.9757	30.21	4	3764.67	1.3267
1818	GFENEPGVIAPTGFFDPLGFTDDIDQEK[156.13]FDQYR	0.9998	58.61	3	3791.77	0.975
1819	n[29.04]GLFDDEEESTGNEIPAELRDEIYAAEANTPAAQGR	1	64.86	3	3805.76	0.2888
1820	n[43.02]GFENELGVIAPTGFFDPLGLSK[156.13]NISQEK[156.13]FDEYR	0.8835	30.65	3	3814.91	-0.9167
1821	n[29.04]YASELDSMTGTGIESPK[156.13]VFDPLNLSDYVPVDWAR	0.9939	33.27	4	3827.87	0.3132
1822	n[29.04]YASELDSMTGTGIESPK[156.13]VFDPLNLSDYVPVDWAR	1	74.96	3	3827.87	0.3393
1823	n[43.02]GFENEPGVIAPTGFFDPLGFTDDIDQEK[156.13]FDQYR	0.9974	41.66	4	3833.79	0.9901
1824	n[29.04]YASELDSM[147.04]TGTGIESPK[156.13]VFDPLNLSDYVPVDWAR	0.9999	64.67	3	3843.87	0.7279
1825	n[29.04]AEFSDGNGASSSAK[156.13]EVVESALGNDNNAVTAVSSSVEYR	0.987	53.26	3	3873.8	-4.8751
1826	n[29.04]AEFSDGNGASSSAK[156.13]EVVESALGNDNNAVTAVSSSVEYR	0.9451	40.21	4	3873.81	-2.3725
1827	n[29.04]AEFSDGNGASSSAK[156.13]EVVESALGNDNNAVTAVSSSVEYR	0.9757	33.21	4	3873.82	-0.9284
1828	n[29.04]AEFSDGNGASSSAK[156.13]EVVESALGNDNNAVTAVSSSVEYR	1	73.9	3	3873.82	-0.1548
1829	n[29.04]EMSK[156.13]SIPFLTVPEK[156.13]LDGSM[147.04]AGDVGFDPMGLSDIQTDLNYAR	0.9731	55.02*	4	4544.22	0.1099
1830	n[29.04]EMSK[156.13]SIPFLTVPEK[156.13]LDGSM[147.04]AGDVGFDPM[147.04]GLSDIQTDLNYAR	0.8047	57.20*	4	4560.23	1.3146
1831	n[29.04]EM[147.04]SK[156.13]SIPFLTVPEK[156.13]LDGSM[147.04]AGDVGFDPM[147.04]GLSDIQTDLNYAR	0.9996	51.35	4	4576.22	0.2838
1832	DTVVGLLPR	0.7727	14.04	3	968.573	-0.6175
1833	YLNGQILR	0.9509	26.28	2	975.558	0.1023
1834	ADQETFDR	0.9126	22.36	2	980.429	0.8143
1835	LVASPDLLR	0.9323	30.99	2	982.59	1.1172
1836	MLDEAGQAR	0.9988	49.47	2	989.469	0.9077
1837	n[43.02]SNLLNGAIM[147.04]	0.984	34.02	2	989.493	-0.1009
1838	n[29.04]EVEIMHGR	0.9992	44.91	3	997.511	1.5991
1839	n[43.02]M[147.04]NNISGPGR	0.9777	29.47	2	1002.46	0.4978
1840	ADAADR	0.8278	21.49	2	617.285	0
1841	n[29.04]DFNFEVGR	0.9994	49.13	2	1010.49	-0.8889
1842	NK[156.13]DIGPAIR	0.9334	23.99	3	1010.6	0.6906
1843	LLQTEPGTR	0.9027	24.05	2	1013.56	0.1969
1844	n[29.04]AFLGQVVTR	0.7509	18.8	2	1017.61	1.0788
1845	K[156.13]ASPEELAR	0.8943	23.89	2	1027.57	0.1943
1846	LAAGIASVATR	0.8467	22.41	2	1028.61	-0.3881
1847	GAQSPNDWR	0.8189	19.27	2	1029.47	0.1939
1848	FGGSTGGWLR	0.9974	43.06	2	1036.52	1.9258
1849	AAGQAVEGIAR	0.9895	33.06	2	1041.57	0.5749
1850	n[29.04]ESGTIPSGNR	0.7835	23.27	3	1044.53	-1.6228
1851	GMLDEAGQAR	0.9966	39.97	2	1046.49	-0.6676
1852	TPFNSSIAGR	0.9515	29.01	2	1048.54	-0.3808
1853	n[29.04]LRDEFWR	0.835	24.35	3	1048.55	-0.6657
1854	n[43.02]ATVLQPLIR	0.9352	26.54	2	1051.65	0.3796
1855	AFIGFLETR	0.9954	37.59	2	1052.57	-0.2845
1856	PEALSLATPR	0.9891	33.2	2	1053.59	-0.6631
1857	TPITSSSLTR	0.9999	56.85	2	1061.58	0.188
1858	GM[147.04]LDEAGQAR	0.9962	37.73	2	1062.48	0.3758
1859	LSESQAWSR	0.9991	46.75	2	1062.52	0
1860	LLDNADQER	0.999	58.38	2	1072.52	0.1861
1861	n[29.04]DDNAAATAAAR	0.9997	50.84	2	1073.52	0.7438
1862	TFNAVIGTPR	0.9998	54.82	2	1074.59	0.0929
1863	n[29.04]ALQELQHGR	0.9912	28.09	3	1078.6	-0.1849
1864	NAEELLSK[156.13]R	0.9262	27.01	2	1086.61	1.1023
1865	AVTILASYPR	0.7692	38.16	3	1089.63	1.4643
1866	n[29.04]ALTTQLSSSR	0.9921	36.14	2	1090.61	0.6407
1867	MLDDADQER	0.9949	33.37	2	1091.46	0.2744
1868	PK[156.13]EGPEGSIR	0.9119	21.15	3	1096.6	-0.0909
1869	n[29.04]SK[156.13]AMPFLPR	0.869	29.39	3	1101.65	0.7242
1870	n[29.04]SAVVSEAEER	0.9865	35.92	2	1103.56	1.9899
1871	M[147.04]LDDADQER	0.9878	50.25	2	1107.46	-0.0901
1872	ASASAFEAGM[147.04]R	0.9999	55.73	2	1112.5	0.2692
1873	n[29.04]SK[156.13]AM[147.04]PFLPR	0.9874	32.08	3	1117.64	-0.1785
1874	GLSESQAWSR	0.9951	39.47	2	1119.54	-0.4458
1875	n[29.04]ASASAFEAGMR	0.9996	57.27	2	1124.54	0.7989
1876	n[29.04]EWAGAYHLR	0.9527	25.97	3	1129.58	0.2649
1877	TGNEHVGDFR	0.9034	22.81	2	1130.52	0.6181
1878	n[29.04]TSLESDGVFR	0.9994	49.03	2	1137.57	0.1755
1879	n[29.04]ASASAFEAGM[147.04]R	0.949	29.95	2	1140.53	0.3501
1880	QEK[156.13]FDQYR	0.7884	26.08	2	1140.57	0.8752
1881	PVTDQVGEGSR	1	68.7	2	1143.56	0.7856
1882	TVATVDQSGIR	0.8646	24.83	2	1145.61	0.7842
1883	n[29.04]SLDNINSSLR	0.888	28.47	2	1145.62	2.8755
1884	n[29.04]TSHASMFALR	0.9989	46.56	3	1147.59	-0.3476
1885	GMLDDADQER	0.9997	55.02	2	1148.49	0.5215
1886	n[29.04]VNFTVDQM[147.04]R	0.9038	25.34	2	1152.57	0
1887	n[29.04]TIAIGQNQER	0.9773	32.58	2	1156.63	0.0863
1888	VGNLITR	0.7727	28	2	771.468	0
1889	n[29.04]TGNEHVGDFR	0.9681	23.42	3	1158.55	0.4305
1890	n[29.04]SIK[156.13]STLLWR	0.9213	21.72	3	1158.72	-1.119
1891	PPIDPLAK[156.13]ER	0.9381	25.67	3	1162.68	-0.1716
1892	GM[147.04]LDDADQER	0.9656	23.96	2	1164.48	0.4286
1893	GM[147.04]LDDADQER	1	60.2	2	1164.48	0.6001
1894	PNEYFTQDR	0.9377	25.29	2	1168.52	-0.3417
1895	n[43.02]SDYDVSTSVR	0.9997	51.04	2	1169.53	-0.6829
1896	n[43.02]TIAIGQNQER	0.9415	27.54	2	1170.61	0.1706
1897	n[29.04]ATK[156.13]FPK[156.13]	0.9543	47.61	2	774.508	0.2576
1898	DILEGDTVK[156.13]R	0.8062	22.84	2	1172.65	0.7662
1899	n[29.04]ATDGAAVADGFR	1	84.41	2	1177.58	0.5086
1900	n[43.02]ALNC[160.03]M[147.04]DNER	0.941	20.18	2	1179.47	0.1693
1901	TPPK[156.13]VAVLTAR	0.8198	13.75	3	1179.74	-0.7609
1902	n[43.02]SDQSVVVK[156.13]TR	0.8659	47.43	2	1187.66	-0.1681
1903	n[29.04]AGAGESVPDGFR	0.9728	31.81	2	1189.58	-0.2518
1904	n[29.04]AGAGESVPDGFR	0.9135	26.39	2	1189.58	0.3357
1905	GGESVGQSTLTR	0.999	47.18	2	1190.6	0.7546
1906	DADLPIIGHLQ	0.9983	44.65	2	1190.64	0.1677
1907	PAM[147.04]YGDQELR	0.9935	35.88	2	1194.54	0.1671
1908	MLSGDC[160.03]TQER	1	61.75	2	1195.5	0.7516
1909	n[29.04]GQK[156.13]THPLGFR	0.846	19.16	3	1195.69	-1.0011
1910	VLSETYGEGSR	1	68.4	2	1196.58	0.584
1911	n[29.04]STAWDIASIGR	0.9999	58.54	2	1203.63	-0.1659
1912	VHTVVLNDPGR	0.8818	19.21	3	1205.66	0.9928
1913	n[29.04]AADEDQDFLR	0.9511	28.3	2	1206.56	-0.4137
1914	n[43.02]M[147.04]DAETVSELR	0.9625	28.25	2	1207.55	0.4134
1915	VQRPIIIDVR	0.94	30.54	3	1207.75	0.0826
1916	n[29.04]HLLVEDHYR	0.9771	26.18	3	1208.64	0.2476
1917	n[29.04]ASGPPVISNWR	1	68.21	2	1210.65	0
1918	M[147.04]LSGDC[160.03]TQER	0.9999	54.68	2	1211.5	1.4009
1919	NALLVANAAK[156.13]LS	0.9026	29.2	2	1211.73	1.2358
1920	n[29.04]TVNAIHIFDR	0.9563	34.33	3	1212.67	-0.5758
1921	n[29.04]GTGNEHVGDFR	0.9618	25.79	3	1215.57	-0.8206
1922	n[43.02]SEGASSTAAAAPK[156.13]	0.9981	43.68	2	1216.6	-0.0821
1923	n[29.04]GGESVGQSTLTR	0.9979	43.54	2	1218.63	0.9012
1924	n[29.04]SGGSTGERPFSD	0.9638	36.78	2	1223.55	-0.4896
1925	n[29.04]YLDALPVGEAR	0.9938	38.95	2	1230.67	-0.0811
1926	n[29.04]AGPDWGLFEGR	0.9727	31.27	2	1231.61	0.8106
1927	n[29.04]VHTVVLNDPGR	0.8057	21.33	3	1233.69	-0.0809
1928	APVADSNDYGAR	0.9983	42.58	2	1234.57	0.7278
1929	GGVGDLGFDPFR	0.9787	32.9	2	1235.6	-0.404
1930	n[29.04]TGEGEFVGDFR	0.8531	22.53	2	1240.58	1.69
1931	n[43.02]TSPSITYSSTR	0.9997	52.27	2	1240.6	1.0462
1932	VPVTDQVGEGSR	0.9953	38.72	2	1242.63	0.8034
1933	n[43.02]AEPDELYTLR	0.9965	40.7	2	1247.61	0.8803
1934	YDANELLTK[156.13]R	0.753	17.49	3	1249.67	-0.479
1935	GMLSGDC[160.03]TQER	1	61.92	2	1252.53	0.7971
1936	TC[160.03]IGC[160.03]TQC[160.03]VR	0.9789	27.97	2	1253.54	0.3186
1937	n[29.04]DEALSPAVEAAR	0.9853	33.34	2	1255.65	1.1132
1938	GM[147.04]LSGDC[160.03]TQER	0.9999	53.39	2	1268.52	0.6297
1939	n[29.04]HK[156.13]NYGYGGYR	0.8109	18.98	3	1269.63	0.2357
1940	n[29.04]SLLIVGGTGTLGR	0.9944	37.09	2	1270.77	-0.8642
1941	n[29.04]SLLIVGGTGTLGR	0.9882	35.42	2	1270.77	0.2357
1942	n[29.04]SLLIVGGTGTLGR	0.992	44.49	2	1270.77	1.9642
1943	TLGVISALETLR	0.9999	57.05	2	1271.75	-0.2355
1944	PLGM[147.04]LDEAGQAR	0.998	42.71	2	1272.62	1.0984
1945	n[29.04]VTDNIADMLTR	0.9645	30.99	2	1275.66	0.1565
1946	LGM[147.04]LDDADQER	0.9993	46.6	2	1277.57	1.6412
1947	n[29.04]YQK[156.13]STDLLIR	0.8752	21.93	3	1291.76	1.6991
1948	n[29.04]TDAK[156.13]IEGLGWR	0.9284	26.18	3	1300.72	-0.8437
1949	n[29.04]ARPLTQTSPFR	0.8702	20.51	3	1300.73	-0.5369
1950	METPFNSSIAGR	0.9566	28.6	2	1308.62	0.9156
1951	SNLLNGAIM[147.04]TIF	0.9953	38.64	2	1308.68	0.5341
1952	IVLSETYGEGSR	0.9846	33.22	2	1309.66	0.5337
1953	VINTWADIINR	0.9997	53.57	2	1313.72	0.152
1954	n[29.04]TLITALDTGLLR	0.9506	25.17	2	1313.8	-0.38
1955	n[29.04]ADLGMEVMHER	0.9707	27.1	3	1314.61	-1.2902
1956	DDGLAAGIASVATR	0.9998	53.56	3	1315.68	-0.91
1957	DDGLAAGIASVATR	1	75.36	2	1315.68	0.4553
1958	M[147.04]ETPFNSSIAGR	0.9578	28.01	2	1324.62	0.5277
1959	n[29.04]IRPDEISSIIR	0.8819	18.29	3	1325.77	0.2258
1960	n[29.04]TK[156.13]NILLNEGIR	0.8298	23.11	3	1325.81	0.1505
1961	LAHGVSNEEFAR	0.892	25.08	3	1328.65	-0.0751
1962	SVPVTDQVGEGSR	0.9985	44.32	2	1329.66	0.9762
1963	SQTVDLNNANVR	0.9999	58.88	2	1329.67	0.3755
1964	n[43.02]ALMGAAAVLGGMAR	0.7999	22.89	2	1329.7	0.7509
1965	n[43.02]SNLLNGAIMTIF	0.9998	57.1	2	1334.7	-0.1496
1966	n[43.02]SDLLNGAIMTIF	0.9432	28.28	2	1335.68	0
1967	n[29.04]SAPNGEDIDASSR	0.9216	24.6	2	1345.62	0.9647
1968	n[29.04]SNDDNDDADLAR	0.9999	52.17	2	1347.56	0.1482
1969	IPNITIR	0.8076	16.57	2	825.516	1.0876
1970	n[43.02]SNLLNGAIM[147.04]TIF	0.8933	25.19	2	1350.69	0.0739
1971	n[43.02]SNLLNGAIM[147.04]TIF	0.8646	24.05	2	1350.69	0.3696
1972	AGYHLPGDISLGR	0.9435	31.83	3	1354.71	-0.221
1973	PLGMLDDADQER	0.9986	42.31	2	1358.62	1.0289
1974	VM[147.04]IDATGESQFR	0.9989	49.94	2	1368.64	-1.751
1975	PLGM[147.04]LDDADQER	1	82.43	2	1374.62	0.7991
1976	n[29.04]AVK[156.13]YSDIGK[156.13]SAK[156.13]	0.8846	17.92	3	1377.83	-0.1448
1977	n[29.04]MLTK[156.13]FESK[156.13]SAR	0.9513	22.42	3	1380.79	0.6504
1978	n[29.04]DNIQGITK[156.13]PAIR	0.7968	14.02	3	1380.82	0
1979	n[29.04]AGYHLPGDISLGR	0.9409	23.58	3	1382.74	1.8762
1980	n[29.04]GK[156.13]VYDWFEER	0.9798	42.65	2	1383.69	2.0928
1981	GSQTVDLNNANVR	0.9999	58.88	2	1386.69	0.5041
1982	n[43.02]LFDSLLQK[156.13]TTR	0.9764	36.8	2	1390.79	1.1488
1983	n[43.02]AVK[156.13]YSDIGK[156.13]SAK[156.13]	0.8612	19.37	3	1391.81	-0.2151
1984	n[43.02]AVK[156.13]YSDIGK[156.13]SAK[156.13]	0.9913	39.02	2	1391.81	0.8609
1985	n[43.02]GK[156.13]VYDWFEER	0.8899	29.92	2	1397.67	0.0714
1986	n[43.02]GK[156.13]VYDWFEER	0.9959	45.9	2	1397.67	0.643
1987	n[29.04]PPLEVVR	0.8301	13.62	2	836.52	0.2385
1988	n[29.04]PPLEVVR	0.7789	14.74	2	836.52	0.7155
1989	n[29.04]AK[156.13]K[156.13]ILYQDNAR	0.9947	31.01	3	1402.84	-0.2134
1990	n[29.04]GGGHDDFSSGAFND	0.8403	14.35	2	1409.56	-0.1417
1991	n[43.02]SDK[156.13]ASSTTSSLTR	0.9582	35.22	2	1409.71	0.425
1992	SDDSQTSASTASVR	0.9999	55.92	2	1410.63	0.4247
1993	FGM[147.04]LSGDC[160.03]TQER	0.9665	24.15	2	1415.59	-0.3527
1994	n[29.04]AVK[156.13]TASPEGSTSAR	0.9981	39.33	3	1416.77	0.493
1995	n[29.04]IK[156.13]TNTGIETSSGR	0.8576	21.19	3	1418.78	-0.211
1996	M[147.04]FHWEGETAAAK[156.13]	0.952	34.31	3	1420.65	0.4917
1997	PSVPVTDQVGEGSR	1	90.77	2	1426.71	0.28
1998	PSVPVTDQVGEGSR	0.9998	54.31	2	1426.71	0.7699
[truncated: 1,394 more rows]
