# Supplementary material for: Proteomic Amino-Termini Profiling Reveals Targeting Information for Protein Import into Complex Plastids
Source: PLoS One. 2013 Sep 16;8(9):e74483. doi: 10.1371/journal.pone.0074483 (PMC3774753; doi:10.1371/journal.pone.0074483)
Supplement: Table S4 — List of 3136 LTQ-Orbitrap spectra assigned to 1540 peptides using X! Tandem. MS/MS spectra acquired with a LTQ-Orbitrap Velos mass spectrometer were searched against a T. pseudonana protein database using X! Tandem and evaluated with PeptideProphet as implemented in the TPP (for details, see methods section). Only peptide assignments with an estimated FDR <0.05 are listed. #, spectrum number; peptide, peptide sequence in standard one letter code; prob, PeptideProphet probability; hyperscore, X! Tandem hyperscore; z, charge; prec neutral mass, calculated precursor neutral mass; error [ppm], deviation of experimental peptide mass in ppm. Non-standard abbreviations in the peptide column: n[29.04], dimethylated peptide alpha-amine; n[43.02], acetylated peptide alpha-amine; C[160.03], carbamidomethylated cysteine; K[156.13], dimethylated Lys epsilon-amine; M[147.04], oxidized methionine. (XLS) [file pone.0074483.s005.xls]

## Sheet: Suppl Table S4
Supplementary Table S4. List of 3136 LTQ-Orbitrap spectra assigned to 1540 peptides using X!Tandem
#	peptide	prob.	hyper score	z	prec neutral mass	error [ppm]
1	n[43.02]SQSSSEAAK[156.13]NTER	0.9998	51.5	2	1463.69	0
2	n[43.02]ESK[156.13]DANM[147.04]TDEER	0.857	20.6	2	1509.63	1.3892
3	n[29.04]ETNEGC[160.03]NSNQVC[160.03]R	0.9998	41.9	2	1594.65	0.3132
4	n[29.04]GAGNM[147.04]EPVDR	0.9743	30.1	2	1088.49	-0.2751
5	n[43.02]M[147.04]EM[147.04]TK[156.13]NASSEANTR	0.9939	41.1	3	1670.72	0
6	n[43.02]ASSASTSEDK[156.13]PAR	0.7588	26.9	2	1375.66	2.6131
7	n[29.04]TNDANEPSPSASGR	0.9986	39.1	2	1429.65	6.0768
8	n[29.04]SSTSPSNADETPR	0.9981	46.7	2	1375.62	-1.6695
9	n[43.02]SGK[156.13]EEVSGAR	0.9923	41.5	2	1088.55	-0.1834
10	n[29.04]ESK[156.13]DANMTDEER	0.9985	44.3	3	1479.65	-0.2698
11	n[43.02]SSSDDDSTQNNEEAAR	1	57.6	2	1766.68	-0.735
12	n[43.02]SDNNAAAAPSR	0.9954	35.7	2	1114.5	1.6122
13	n[29.04]TVNETNSPPR	0.8075	32.7	2	1141.57	-0.6996
14	n[29.04]M[147.04]K[156.13]YSTTVSSSR	0.948	32.1	3	1317.66	0.9843
15	n[29.04]ASNGEDNNTDNIQR	0.9999	54	2	1574.69	-0.9514
16	n[29.04]AAAANPAASAGGR	0.9391	30.8	2	1111.57	-2.694
17	n[29.04]TNEETAATPER	0.9968	46.7	2	1245.58	0.3206
18	n[29.04]SSSAGNVEVTK[156.13]TSR	0.8036	27.2	3	1477.77	0.6753
19	n[43.02]AASSTSNESTNQVK[156.13]NR	0.9999	63.7	2	1762.85	0.6233
20	n[43.02]SSDGSNEPTASER	0.9895	33.2	2	1377.56	-1.6672
21	n[29.04]SDGVANPSGEDNR	0.9999	50.3	2	1344.59	-0.8169
22	n[29.04]TGK[156.13]EVSVQADR	0.8512	33.3	3	1244.67	0.4809
23	n[29.04]DDNAAATAAAR	0.9928	39.4	2	1073.51	-1.2087
24	n[29.04]TYM[147.04]GTDPSGNR	0.7641	23.2	2	1241.54	1.93
25	n[29.04]SC[160.03]PSVDEGQR	0.9957	36.5	2	1161.51	-0.6016
26	n[29.04]GTQSGDDAK[156.13]PPTA	0.9986	46.7	2	1299.63	0.9219
27	n[29.04]GQVHADR	0.9151	26.6	2	809.413	-1.9718
28	n[43.02]STSTTPSQPTNR	0.995	36.8	2	1317.62	1.0609
29	n[29.04]TC[160.03]TGDGNAM[147.04]AMR	0.7347	26.1	2	1327.53	0.5265
30	n[43.02]AAQQQQQYNR	0.9998	48.8	2	1275.6	4.2266
31	n[29.04]NTPGSGNVVR	0.9881	39.2	2	1027.55	5.4392
32	n[43.02]M[147.04]NDEHDEENVAR	0.9999	47.7	2	1515.59	0.4613
33	n[29.04]VSTAPPSTGAR	0.8583	37	2	1070.58	5.5007
34	n[43.02]ASQHTYETASNR	0.9998	42	2	1405.62	-0.6394
35	n[43.02]SAM[147.04]TGVDM[147.04]R	0.9902	36.3	2	1040.42	-2.3982
36	n[29.04]TGNTGNVTQVR	0.9582	36	2	1173.61	-0.3402
37	n[29.04]ATEAETEVER	0.9942	34.5	2	1161.55	1.547
38	n[43.02]SSSSSSGASLNQR	1	56.3	2	1308.59	0.1526
39	n[29.04]TGAVGTVER	0.9899	40	2	916.498	0.2177
40	n[43.02]M[147.04]DSAPSTPR	0.9976	30.2	2	1018.44	-0.392
41	n[29.04]TVDEAQQNYR	0.8058	31.9	2	1250.59	-0.8782
42	n[43.02]SQGQTLQSR	0.9986	46	2	1045.52	0
43	n[29.04]AISTDENTPR	0.9974	42.5	2	1130.56	-0.7947
44	n[29.04]SAITGIHGR	0.9975	39.1	3	938.53	0
45	n[29.04]TNSDATVSPPR	0.9849	31.1	2	1171.58	0.7669
46	n[29.04]SAAVSASVGR	0.9637	42.4	2	931.51	1.2855
47	n[29.04]TATQAVVDSSSR	0.9746	38.5	2	1248.63	2.6386
48	n[43.02]MDDEDETSNK[156.13]R	0.999	42.8	2	1408.57	-2.6939
49	n[29.04]SNDDNDDADLAR	0.9997	53.4	2	1347.55	-0.5187
50	n[43.02]SSMGM[147.04]M[147.04]PR	0.9992	47.5	2	969.372	0.5147
51	n[29.04]GSAAVSASVGR	0.9292	34.6	2	988.53	0
52	n[43.02]SSNYGDDPR	0.9876	29.8	2	1051.42	-0.8543
53	n[29.04]SAITGIHGR	0.9785	43.7	2	938.532	2.1264
54	n[29.04]TGK[156.13]VVSVAADR	0.9365	32.9	3	1157.68	1.2062
55	n[43.02]ESK[156.13]DANMTDEER	0.9999	52.1	2	1493.63	2.4738
56	n[29.04]SGSAAVSASVGR	0.9997	50.6	2	1075.56	0.5568
57	n[29.04]ISQC[160.03]PPGSNNC[160.03]VR	0.9941	41.2	2	1515.69	0.6589
58	n[29.04]ISQC[160.03]PPGSNNC[160.03]VR	1	46.9	3	1515.69	-0.1317
59	n[29.04]M[147.04]SAITGIHGR	0.9944	33.5	3	1085.57	0.3674
60	n[43.02]STNADLNTSSK[156.13]PR	0.999	52.1	2	1459.73	-0.4789
61	n[29.04]ASEDDDAQDNEIER	0.9999	74.2	2	1633.67	0.5502
62	n[29.04]SAITGIHGR	0.8826	31.6	3	938.53	0.531
63	n[29.04]GAGNMEPVDR	0.9999	55.4	2	1072.5	2.2336
64	n[43.02]SEVPPTR	0.9613	29.7	2	826.421	2.897
65	n[43.02]SSSAGNVEVTK[156.13]TSR	0.999	57.4	2	1491.75	0.2678
66	n[43.02]ASM[147.04]EAYR	0.8052	33.7	2	884.37	0.4513
67	n[43.02]SAK[156.13]PDVVR	0.6715	30.1	2	940.536	1.8036
68	n[43.02]SSSSSSGASLNQR	0.9995	52.6	2	1308.59	-0.8393
69	n[43.02]SSM[147.04]GM[147.04]MPR	0.9468	33	2	969.371	-0.5147
70	n[43.02]SSAGNVEVTK[156.13]TSR	0.9998	51	2	1404.73	3.1989
71	n[43.02]ASASPHDNALR	0.9183	37.9	2	1179.56	-4.8241
72	n[29.04]TAPDC[160.03]SGGTLSR	0.6768	35	2	1248.58	-0.7197
73	n[29.04]AEVDEEDDVR	0.9861	35.8	2	1203.53	-0.4148
74	n[43.02]M[147.04]NPSHPNYPR	0.7965	31.2	2	1269.56	2.6739
75	n[43.02]M[147.04]NNISGPGR	0.9362	35.8	2	1002.45	-5.4756
76	n[29.04]SAVVSEAEER	0.9934	40.8	2	1103.55	1.8995
77	n[29.04]M[147.04]VEVDEEG	0.9689	28.7	2	950.396	5.7748
78	n[29.04]PVGVSIALDR	0.7962	29.2	2	1053.62	-0.1895
79	n[29.04]SAPNGEDIDASSR	0.9819	34.7	2	1345.61	0.8905
80	n[43.02]HNGEFC[160.03]PIQE	0.6899	23.6	2	1271.53	2.0416
81	n[29.04]SDVNK[156.13]ADSPASSSVSVSR	1	48.6	3	1847.92	0.3242
82	n[29.04]TQSEDIIK[156.13]R	0.8151	30.2	3	1144.65	1.1327
83	n[29.04]DDVTDTSANVR	0.6857	30.8	2	1219.57	-2.2921
84	n[29.04]ASAATGEVK[156.13]GSY	0.8366	30.9	2	1195.61	4.7594
85	n[29.04]SGSAAVSASVGR	0.9975	53.9	2	1075.56	0.464
86	n[43.02]SDK[156.13]ASSTTSSLTR	0.9982	41.8	2	1409.7	0.3542
87	n[29.04]TVSTDYDESDR	0.9985	40.7	2	1314.55	-2.5065
88	n[29.04]SYSVQSNPEGSR	0.9999	47	2	1337.62	0.4479
89	n[43.02]MEPPTK[156.13]R	0.9102	37	2	927.484	-1.291
90	n[43.02]SYNQNYNSR	0.9994	41.4	2	1186.5	1.0938
91	n[29.04]STSTSGEANTESFR	0.7662	32.3	2	1500.68	5.3903
92	n[43.02]SEVPPTR	0.9775	30.6	2	826.42	2.0521
93	n[29.04]SSSSDALEAAR	0.9908	41.9	2	1120.54	2.138
94	n[29.04]SEFQQGDVR	0.9963	42.8	2	1092.52	-0.0914
95	n[29.04]DNSPPLTGR	0.9677	31.1	2	983.505	1.0147
96	n[29.04]TADNPK[156.13]LLR	0.876	24.7	3	1082.65	2.6712
97	n[43.02]DNQTNVEIH	0.785	28.7	2	1110.5	4.4943
98	n[29.04]SSYPNGGLR	0.7944	35	2	977.491	-1.8377
99	n[29.04]SNTGEDDSYGYAQR	0.9998	54.5	2	1589.66	-0.0628
100	n[29.04]TVSTDYDEC[160.03]DR	0.9985	35.8	2	1387.55	-1.2954
101	n[43.02]AAAASSSAGIGK[156.13]R	0.9932	60	2	1215.65	-6.6521
102	n[29.04]ASASAFEAGM[147.04]R	0.9863	27.2	2	1140.52	0.6127
103	n[43.02]STTEHITEPR	0.9998	47.4	2	1211.58	0.6592
104	n[29.04]SWNEAPR	0.9575	30.3	2	886.429	-0.3377
105	n[43.02]SDQSVVVK[156.13]TR	0.9824	42.3	2	1187.65	1.3449
106	n[29.04]TGEDDSYGYAQR	0.9999	56.6	2	1388.58	-2.445
107	n[29.04]ASSGFPPPR	0.9996	44.5	2	942.493	0.5294
108	n[29.04]ADEALYR	0.9466	34.9	2	864.434	-0.2308
109	n[43.02]SSYQQGGTSYR	0.9999	41.6	2	1274.55	-5.7968
110	n[29.04]ASASAFEAGM[147.04]R	0.9996	51	2	1140.52	1.1378
111	n[43.02]M[147.04]QSQSSSSGPELR	1	49.6	2	1450.63	-1.9275
112	n[43.02]SSTGSAAGSGGGVYGGR	1	77.2	2	1468.65	-0.476
113	n[43.02]SDQSVVVK[156.13]TR	0.6909	42.5	2	1187.65	-1.9333
114	n[43.02]M[147.04]DPSSPATK[156.13]LH	0.999	44.7	2	1268.61	6.06
115	n[29.04]TDGSSYPNGGLR	0.9699	42.7	2	1250.59	-1.9958
116	n[29.04]ASSGFPPPR	0.9971	40.5	2	942.493	1.1646
117	n[29.04]TDENPNPEAYR	0.9887	37.6	2	1332.6	3.3718
118	n[43.02]SSSSSSGASLNQR	0.7953	31.2	2	1308.59	0.3052
119	n[43.02]SEGK[156.13]DYIR	0.8112	35.1	2	1036.52	-2.311
120	n[29.04]GEAGTTGLQVR	0.9501	30.8	2	1115.59	0.5369
121	n[29.04]ASASAFEAGM[147.04]R	0.9994	39.9	2	1140.52	0.5251
122	n[29.04]AETPAEAIR	0.6725	43.3	2	984.525	1.5205
123	n[29.04]QK[156.13]APPL	0.6723	19.2	2	708.452	-2.252
124	n[43.02]RVANTGGVGA	0.8145	29	3	942.492	4.442
125	n[43.02]M[147.04]ITNPTTTQPK[156.13]R	0.9996	46.1	2	1472.77	4.8821
126	n[43.02]SSNGDSGVVK[156.13]GSGLR	0.9538	34.1	2	1488.75	-0.6037
127	n[29.04]ASSGFPPPR	0.9994	40.6	2	942.494	1.2705
128	n[43.02]SHDLITR	0.9559	28.2	2	882.456	0.3392
129	n[29.04]SSGFPPPR	0.7664	32.1	2	871.452	-3.8925
130	n[29.04]MSAITGIHGR	0.986	30.1	3	1069.57	0.8391
131	n[43.02]SDSDSFTQQR	0.9343	36.3	2	1211.51	5.5211
132	n[43.02]M[147.04]ESNTSTASPTLR	0.9988	38.3	2	1451.66	1.8574
133	n[29.04]TDMGGLQER	0.702	35.3	2	1033.49	1.2554
134	n[43.02]M[147.04]NSNNTNSPLC[160.03]NER	1	49.3	2	1707.69	0.3509
135	n[29.04]AEEGAVTPLR	0.9823	42.2	2	1069.57	-2.9862
136	n[29.04]TDASAEEEQPGFR	0.9903	49.6	2	1463.66	7.2321
137	n[29.04]ATDGAAVADGFR	1	50	2	1177.58	4.0692
138	n[29.04]ASSGFPPPR	0.9958	43.9	2	942.493	1.0588
139	n[29.04]AEC[160.03]PDGQC[160.03]LDPDGR	0.9999	64.1	2	1616.66	3.3978
140	n[43.02]STSESTATK[156.13]TASATSGIR	0.9992	51.7	2	1824.91	2.2989
141	n[43.02]MDPAHQDAVAR	0.9721	35.6	2	1251.57	2.9515
142	n[29.04]YDVSTSVR	0.8793	23.7	2	953.482	0.7326
143	n[29.04]DDLDK[156.13]ESY	0.9291	32.3	2	1039.47	-2.4004
144	n[43.02]SM[147.04]SM[147.04]M[147.04]QGPEFQH	1	61.5	2	1498.56	2.9322
145	n[43.02]SHDLITR	0.7514	28.9	2	882.456	-0.3392
146	n[29.04]YSTSTSGEANTESFR	1	47.9	2	1663.74	1.6209
147	n[29.04]SYSTSTSGEANTESFR	1	81.6	2	1750.76	-2.3962
148	n[29.04]TSPSITYSSTR	0.8779	36.3	2	1226.62	2.1976
149	n[29.04]AQIEK[156.13]QVSY	0.997	38	2	1120.61	-0.7126
150	n[29.04]M[147.04]DPSIPSVDHI	0.7835	30.9	2	1253.61	9.7959
151	n[29.04]SYSTSTSGEANTESFR	0.9951	36	3	1750.76	-2.5089
152	n[29.04]AEEGAVTPLR	0.9842	45.9	2	1069.58	-0.3733
153	n[43.02]TGPNPNK[156.13]QAVELNR	0.9999	59.5	2	1606.84	-1.7404
154	n[29.04]ASSGFPPPR	0.9639	37.4	2	942.494	1.5881
155	n[29.04]ATTLSC[160.03]PSVDEGQR	0.9991	41.2	2	1547.72	-2.5166
156	n[29.04]ATDGAAVADGFR	0.9843	41.4	2	1177.57	-5.4257
157	n[29.04]ATTLSC[160.03]PSVDEGQR	0.994	50.4	3	1547.72	-1.2897
158	n[29.04]SFETTEESVR	0.9936	39	2	1211.56	-2.884
159	n[29.04]EAVQQELTDR	0.9124	32.5	2	1215.61	2.7102
160	n[43.02]ASSSNNNPVNNDGNLR	0.9999	54.2	2	1713.76	-2.5644
161	n[43.02]ASSTSAIEPR	0.8406	41.7	2	1059.52	-0.8478
162	n[29.04]GTQSGDDAK[156.13]PPTALA	0.9966	38.2	2	1483.75	-1.7499
163	n[43.02]MK[156.13]DEAEAAGVGVL	0.9575	37.2	2	1358.67	-4.9975
164	n[29.04]ATTPPTAEEIER	0.8493	34	2	1341.68	0.3721
165	n[43.02]SSMGMM[147.04]PR	0.8821	35.8	2	953.378	0.628
166	n[29.04]SYSTSTSGEANTESFR	1	69.9	2	1750.77	2.1109
167	n[43.02]STK[156.13]EAVNYATPER	0.9997	57.8	2	1534.77	2.3426
168	n[43.02]SSSSDALEAAR	0.9992	61.9	2	1134.52	1.0558
169	n[29.04]TADFAETATANR	0.9955	39.5	2	1294.61	-0.9255
170	n[29.04]AGAGESVPDGFR	0.9506	35.7	2	1189.58	4.5317
171	n[29.04]TGAYEAC[160.03]ELR	0.8923	31.1	2	1196.55	0
172	n[29.04]ADDNEPSASSNNFVER	1	63.1	2	1778.77	-1.2916
173	n[29.04]GTQSGDDAK[156.13]PPTAL	0.9995	50.2	2	1412.71	-0.4241
174	n[29.04]AEEGAVTPLR	0.9953	43.2	2	1069.58	0.9332
175	n[43.02]SEEPK[156.13]DGAMITSGR	0.9999	48.9	2	1546.73	-0.2583
176	n[29.04]ASSGFPPPR	0.9945	37.7	2	942.493	0.6353
177	n[29.04]ASTC[160.03]SSGSITALR	0.9503	34.4	2	1337.66	2.2393
178	n[29.04]NTAVTK[156.13]EF	0.9801	22.8	2	964.524	0.7242
179	n[29.04]TTLSC[160.03]PSVDEGQR	0.9929	37.7	2	1476.69	1.8935
180	n[43.02]SDYDVSTSVR	0.9997	43.2	2	1169.52	0.6829
181	n[29.04]YK[156.13]ATNTAVTK[156.13]EF	0.6608	26	2	1455.8	0.1372
182	n[29.04]YK[156.13]ATNTAVTK[156.13]EF	0.993	34.9	3	1455.8	1.0282
183	n[43.02]AEPDVGSGR	0.9649	34.6	2	928.427	1.8271
184	n[29.04]ATTSYDLANANSAER	0.9868	37.7	2	1610.76	5.3324
185	n[29.04]SSAATQSSGLPSSISR	0.9999	62.5	2	1562.79	1.9811
186	n[29.04]AGAGESVPDGFR	0.9957	42.3	2	1189.58	2.182
187	n[29.04]SSAATQSSGLPSSISR	0.997	45.6	3	1562.79	2.5546
188	n[29.04]K[156.13]STLVLVR	0.9471	30.1	3	970.657	2.6703
189	n[29.04]AEEGAVTPLR	0.8349	43.1	2	1069.58	3.7328
190	n[29.04]SAATQSSGLPSSISR	0.9998	45.1	2	1475.76	1.4211
191	n[29.04]GTQSGDDAK[156.13]PPTAL	0.9591	28.9	2	1412.72	1.6964
192	n[29.04]SVGAVPPVADGVK[156.13]R	0.9948	41	3	1406.83	0.4965
193	n[43.02]M[147.04]NDLNDPSAVQM[147.04]QR	0.9999	48.4	2	1691.73	1.7712
194	n[29.04]AAPTADPVAASVAR	0.9963	43.4	2	1323.72	1.2823
195	n[43.02]TDPANTLR	0.966	46.6	2	928.462	0.5374
196	n[29.04]VATVSAGDALAR	0.9857	56.2	2	1157.64	0.5174
197	n[43.02]SNAQPEQLEAEGDR	1	61.3	2	1584.7	-0.1891
198	n[43.02]SSMGM[147.04]MPR	0.9572	31.3	2	953.377	-0.2093
199	n[29.04]VATVSAGDALAR	0.9992	51.9	3	1157.64	1.12
200	n[29.04]AGAGESVPDGFR	0.9867	38.5	2	1189.57	1.2588
201	n[29.04]ASASAFEAGMR	0.827	39.4	2	1124.53	-1.5978
202	n[29.04]ATNTAVTK[156.13]EF	0.6778	27.9	2	1136.61	0.3513
203	n[29.04]AGESVPDGFR	0.9883	41.6	2	1061.51	-5.7357
204	n[29.04]ATDGAAVADGFR	1	57	2	1177.57	-0.4239
205	n[43.02]PANTDGPIR	0.8585	32.7	2	981.489	1.1185
206	n[43.02]AFVRPANQ	0.8905	28.5	2	943.485	-2.9614
207	n[29.04]VATVSAGDALAR	0.9993	48.3	2	1157.64	1.6384
208	n[29.04]TDAQIEK[156.13]QVSY	0.9238	34.8	2	1336.69	1.2699
209	n[29.04]M[147.04]TTYYTPAHEY	0.945	24.5	2	1419.6	1.6179
210	n[29.04]AGAGESVPDGFR	0.9992	50	2	1189.57	0.9231
211	n[29.04]ASASAFEAGMR	0.9997	43.7	2	1124.53	0.9764
212	n[29.04]M[147.04]IDDIGVQQPR	0.6724	26.1	2	1314.66	1.8228
213	n[29.04]SSDASFDSSALR	0.9899	35.8	2	1269.58	0.7864
214	n[29.04]TTYYTPAHEYC[160.03]	0.9993	44.8	2	1432.6	2.2306
215	n[29.04]TIAM[147.04]ESTDGLVR	0.7093	31	2	1335.67	1.0466
216	n[43.02]TSPSITYSSTR	0.9993	43.8	2	1240.59	-1.6095
217	n[43.02]SSQPDGAFPR	0.9959	46.2	2	1102.51	1.7202
218	n[29.04]GIPSATGGTPSNFQR	0.9632	39.6	2	1516.77	1.4485
219	n[29.04]SPVIVQGGSLR	0.9906	41.1	2	1139.67	0.3504
220	n[29.04]ATGM[147.04]GVNGF	0.9189	30.8	2	896.407	0.4452
221	n[29.04]ATDGAAVADGFR	0.9993	38.8	2	1177.57	0.9325
222	n[29.04]ALTGTFDDTSSER	0.9967	42.3	2	1426.66	4.6197
223	n[29.04]SAGGDEPVLNK[156.13]Y	0.9971	45.8	2	1304.66	-1.0714
224	n[29.04]AGGDEPVLNK[156.13]Y	0.7437	28.1	2	1217.63	-0.7379
225	n[29.04]ATGMGVNGFGR	0.9879	33.6	2	1093.54	1.1866
226	n[43.02]MQSSISK[156.13]YR	0.9411	39.5	2	1168.6	6.5777
227	n[29.04]AGAGESVPDGFR	0.9938	42.2	2	1189.57	1.1749
228	n[29.04]MDAK[156.13]AIP	0.7408	29.2	2	800.447	0.7477
229	n[29.04]ASASAFEAGMR	0.9832	37.5	2	1124.53	0.5326
230	n[29.04]SVFAGVGER	0.8784	34.1	2	948.504	0.7364
231	n[43.02]SDYDVSTSVR	0.9998	49.3	2	1169.52	1.0243
232	n[29.04]HVHFLPR	0.9013	26.7	2	932.534	0
233	n[29.04]SSDASFDSSALR	0.9925	34.5	2	1269.59	1.3369
234	n[29.04]SSPVIVQGGSLR	0.9303	31.9	2	1226.7	0.4069
235	n[29.04]ATDGAAVADGFR	0.9996	43.4	2	1177.57	1.6107
236	n[43.02]SSDPEAEAAK[156.13]LR	0.9995	43.1	2	1342.68	3.5696
237	n[29.04]SAGGDEPVLNK[156.13]Y	0.9999	47.7	2	1304.66	-0.3827
238	n[43.02]SAGGDEPVLNK[156.13]YSR	0.9865	40.1	2	1561.78	1.5347
239	n[43.02]SMSM[147.04]M[147.04]QGPEFQH	0.9987	50.8	2	1482.55	-2.0208
240	n[43.02]SSSSSNPILQR	0.9309	34	2	1216.6	-1.395
241	n[43.02]ASFEPC[160.03]R	0.8543	26.4	2	907.384	-2.4192
242	n[29.04]ATGMGVNGFGR	0.6697	29.2	2	1093.54	1.5517
243	n[29.04]ASASAFEAGMR	0.9323	35.3	2	1124.53	-0.5326
244	n[29.04]VNFTVDQM[147.04]R	0.9948	31.4	2	1152.56	1.9921
245	n[43.02]SDYDVSTSVR	0.9999	52.8	2	1169.52	1.7925
246	n[29.04]TSTLTTR	0.6606	24.5	2	806.457	8.5346
247	n[29.04]STTGQIDYDEMER	0.9981	51.8	2	1571.67	-3.8763
248	n[43.02]SLSLQSGGTSSR	0.9967	38	2	1220.6	2.7809
249	n[43.02]SSDPEAEAAK[156.13]LR	0.9975	35.2	2	1342.67	1.5617
250	n[43.02]STPVPITC[160.03]K[156.13]AM[147.04]VAR	0.9825	33.5	2	1615.85	2.1015
251	n[29.04]DNVGVVLM[147.04]GNGR	0.9856	37.9	2	1273.64	-1.8814
252	n[29.04]AVVGK[156.13]PDTASTISIASSER	0.9154	33.4	3	1944.06	1.6948
253	n[29.04]ANIEDEQNVDFSR	1	61.5	2	1563.72	2.7463
254	n[43.02]SK[156.13]NAVIVSYAR	0.9998	50.2	2	1276.72	1.4858
255	n[43.02]SDYDVSTSVR	0.9999	45.5	2	1169.52	0.4268
256	n[43.02]SM[147.04]SM[147.04]MQGPEFQH	0.9999	58.2	2	1482.56	0.741
257	n[29.04]NSAPVIVQGGSLR	0.9596	34.1	2	1324.75	2.1858
258	n[43.02]TIAIGQNQER	0.9951	52.9	2	1170.6	-2.132
259	n[43.02]STPVPITC[160.03]K[156.13]	0.8268	34.7	2	1071.57	1.4903
260	n[43.02]SNVHGLSSFR	0.9974	42.2	2	1144.56	2.006
261	n[29.04]SAPVIVQGGSLR	0.8458	29.1	2	1210.71	3.2159
262	n[29.04]STGAYEAVELR	0.9753	42.1	2	1222.62	-2.858
263	n[29.04]TVAAYVSSVTR	0.9956	38.7	2	1180.65	0.2537
264	n[29.04]TAQDIDGK[156.13]SIAATIR	0.813	31.8	3	1614.9	2.7195
265	n[43.02]MISAASSSVGK[156.13]R	0.9974	43.7	2	1262.67	3.7954
266	n[29.04]AASAGQSEVVLVGC[160.03]GAPNR	0.9999	67.1	3	1869.94	0.4271
267	n[29.04]TSDM[147.04]NLPTLETR	0.925	33.8	2	1420.69	0.2109
268	n[43.02]SSAATQSSGLPSSISR	1	83.2	2	1576.77	2.1536
269	n[29.04]AASAGQSEVVLVGC[160.03]GAPNR	1	73.7	2	1869.94	2.0834
270	n[29.04]ASAGQSEVVLVGC[160.03]GAPNR	0.9995	54.2	3	1798.9	0.555
271	n[29.04]TGAYEAVELR	0.9964	41.6	2	1135.59	0.9669
272	n[29.04]MIDDIGVQQPR	0.9996	46.2	2	1298.67	0.6919
273	n[29.04]SAGGDEPVLNK[156.13]Y	0.7878	32.4	2	1304.67	7.8825
274	n[43.02]ATTLSC[160.03]PSVDEGQR	0.9991	49.5	2	1561.7	0.2558
275	n[43.02]M[147.04]DAETVSELR	0.9965	36.2	2	1207.54	2.0669
276	n[43.02]TIAIGQNQER	0.9992	52.8	2	1170.6	-0.7675
277	n[43.02]SAVVSEAEER	0.9974	53.1	2	1117.53	0.3573
278	n[43.02]M[147.04]NDLNDPSAVQMQR	1	75.8	2	1675.73	0.3576
279	n[29.04]DNIDVGAGGGSPLYK[156.13]AGGTAR	0.99	43	3	2031.04	2.4581
280	n[29.04]SC[160.03]DATNAELYINR	1	58.5	2	1553.72	0.6428
281	n[29.04]TSPFPYGGAR	0.7096	37	2	1079.54	0.6472
282	n[29.04]AASAGQSEVVLVGC[160.03]GAPNR	1	73.1	3	1869.94	1.3882
283	n[29.04]AASAGQSEVVLVGC[160.03]GAPNR	1	68.7	2	1869.94	1.3355
284	n[43.02]SSAATQSSGLPSSISR	1	74.6	2	1576.77	1.3935
285	n[43.02]AEDSSHDEFYVR	0.9992	41.4	2	1495.62	-4.3402
286	n[29.04]DNSSPVIVQGGSLR	0.9998	61.6	2	1455.78	5.4878
287	n[43.02]SFAVTASR	0.8482	36.9	2	879.444	-1.021
288	n[29.04]AEIGDSGVAFEH	0.9976	38.3	2	1258.58	0.8726
289	n[29.04]AAEGEFYIDQNR	1	49.5	2	1439.67	1.526
290	n[29.04]SAAEGEFYIDQNR	0.9999	61.8	2	1526.7	0.9812
291	n[29.04]HDASSAQPR	0.6895	31.9	2	995.482	4.1103
292	n[29.04]YPVFAQQGYSNPR	0.9464	29.8	2	1553.76	-0.3214
293	n[43.02]SSTAASSVPPSIESASER	0.6728	32.6	2	1803.85	0.6645
294	n[29.04]AASAGQSEVVLVGC[160.03]GAPNR	1	61	2	1869.94	1.0684
295	n[43.02]SDYDVSTSVR	0.9972	34.5	2	1169.52	0.9389
296	n[29.04]YAPSAFSGSSLR	0.9361	31.8	2	1269.64	2.5164
297	n[29.04]AEIGDSGVAFEHVAR	0.9999	53.4	3	1584.79	-0.063
298	n[29.04]GPPK[156.13]TDIVLSETYGEGSR	1	54.4	3	1961.01	0.8146
299	n[29.04]AASAGQSEVVLVGC[160.03]GAPNR	1	72.1	3	1869.94	0.1068
300	n[29.04]SAAEGEFYIDQNR	0.962	34.8	3	1526.7	0.0654
301	n[43.02]ADTSGDIPQSIR	0.9944	37.5	2	1300.63	0.9212
302	n[29.04]VDQTPLIPTESGTGGR	0.9296	30.5	2	1654.85	-0.4225
303	n[43.02]ANTNLHGEDLIR	0.9999	57.6	2	1393.69	-0.0716
304	n[29.04]SVISVGDGIAR	0.9298	37.3	2	1100.62	0.0907
305	n[29.04]TGSVISVGDGIAR	0.8976	36.7	2	1258.69	-0.3173
306	n[29.04]AVPLANGAM[147.04]SFDR	0.8849	29.7	3	1391.69	1.2189
307	n[29.04]AVPLANGAM[147.04]SFDR	0.9965	45.9	2	1391.69	0.574
308	n[29.04]SAAEGEFYIDQNR	0.9999	53.6	2	1526.7	-1.0466
309	n[43.02]VM[147.04]SGFDSIDNR	0.9574	30.5	2	1297.56	1.8468
310	n[29.04]TFNAVIGTPR	0.824	34.3	2	1102.61	0.1811
311	n[29.04]AASAGQSEVVLVGC[160.03]GAPNR	0.9907	38.5	2	1869.94	0.5876
312	n[43.02]SSTEAVVESTANGVNK[156.13]GDR	0.9995	53.3	3	1989.96	0.5519
313	n[29.04]SAAEGEFYIDQNR	0.9126	32.3	3	1526.7	-0.9152
314	n[29.04]TVLQVGDGIAR	0.9958	46.9	2	1155.66	-0.6047
315	n[29.04]AASAGQSEVVLVGC[160.03]GAPNR	0.9994	57.1	3	1869.93	-5.179
316	n[29.04]GLAAGIASVATR	0.9727	39	2	1113.65	-0.0896
317	n[43.02]SSDASFDSSALR	0.9999	49.4	2	1283.56	0.9334
318	n[43.02]SDAPK[156.13]PSPSLLAGDTGR	1	70.3	2	1737.89	1.1495
319	n[29.04]TGSVISVGDGIAR	0.9972	53.7	2	1258.69	0.5552
320	n[29.04]SAAEGEFYIDQNR	0.9772	35.9	2	1526.71	4.2519
321	n[43.02]SETLSLR	0.754	38.5	2	846.446	1.5322
322	n[43.02]MNDLNDPSAVQM[147.04]QR	0.9998	45.1	2	1675.73	0.3576
323	n[29.04]TGDSIVVAPSQTLTNR	0.8212	39.6	2	1685.9	0.237
324	n[29.04]TGAAMGEYFR	0.7827	29	2	1129.53	2.2978
325	n[29.04]AASAGQSEVVLVGC[160.03]GAPNR	0.983	38.5	3	1869.95	5.6595
326	n[29.04]AASAGQSEVVLVGC[160.03]GAPNR	0.9999	57.3	2	1869.94	-0.4274
327	n[43.02]SSLC[160.03]DDDSPLNQPR	0.9999	58.5	2	1644.7	-2.004
328	n[43.02]SSDASFDSSALR	0.9998	49.6	2	1283.56	-0.8556
329	n[29.04]VNPLEIR	0.6671	30.8	2	867.519	1.265
330	n[29.04]NK[156.13]VVGIDLGTTN	0.9599	29	2	1285.72	0.6989
331	n[29.04]ILPESIAAGGPDAAR	0.9425	52.6	2	1464.79	-3.9542
332	n[29.04]DEDSFESIAAR	0.9988	38.5	2	1266.58	2.0495
333	n[29.04]TIAMESTDGLVR	0.6635	28.1	2	1319.68	4.8423
334	n[29.04]SYATVTDANGEEVFR	0.9999	53.5	2	1685.79	0.8295
335	n[43.02]TSTVNNYINGR	0.9926	41.5	2	1279.61	-3.5892
336	n[29.04]GPPIDPSVPVTDQVGEGSR	1	58.3	3	1933.98	1.4455
337	n[29.04]DIAVAQDVDLDK[156.13]ASSSPDR	0.9895	41.6	3	2057.03	0.9708
338	n[29.04]GPPIDPSVPVTDQVGEGSR	0.998	46.4	2	1933.99	5.4752
339	n[43.02]TTSTNLVLTNR	0.9926	36.6	2	1260.66	-2.4551
340	n[29.04]VNFTVDQMR	0.8465	27.7	2	1136.57	0.4391
341	n[29.04]TVM[147.04]FELNEAR	0.724	35	2	1252.61	0.7173
342	n[43.02]FNNK[156.13]DPNPQVGR	0.8033	30	3	1454.73	3.7043
343	n[29.04]TSEDPNLILSASR	0.9999	56.2	2	1429.75	4.5399
344	n[43.02]NDETGLFLGLEK[156.13]R	0.8296	49.1	2	1560.82	4.3511
345	n[43.02]SEQYDVDAPTLSR	0.998	42.4	2	1521.69	-1.4438
346	n[43.02]SSSNPFNYGR	0.9999	51.1	2	1169.51	0.5975
347	n[29.04]TTSEDPNLILSASR	0.9703	36.1	2	1530.79	0.9786
348	n[29.04]AASAGQSEVVLVGC[160.03]GAPNR	0.9588	34.3	3	1869.94	3.7374
349	n[43.02]SMSMM[147.04]QGPEFQH	0.9251	32.3	2	1466.57	1.9066
350	n[43.02]SSIIHYYR	0.9965	45	2	1079.54	1.5718
351	n[29.04]TSGLTVGDPVLR	0.8077	31	2	1241.71	6.0303
352	n[29.04]SGLTVGDPVLR	0.9395	37.3	2	1140.65	-2.713
353	n[29.04]TFQGPATGIVVER	0.8358	35.4	2	1401.77	5.7701
354	n[29.04]SWGVIPPGTR	0.9577	35.3	2	1096.61	5.1883
355	n[29.04]ASGPPVISNWR	0.7973	26.1	2	1210.64	-3.4635
356	n[43.02]SDYGTELLK[156.13]R	0.9996	44.7	2	1250.65	0.8781
357	n[43.02]SM[147.04]SM[147.04]M[147.04]QGPEFQHILR	0.9998	44	2	1880.83	2.7618
358	n[29.04]GGPPSDDVK[156.13]IVIMR	0.9675	34.2	2	1538.85	-1.4927
359	n[43.02]M[147.04]ETPFNSSIAGR	0.9996	55.3	2	1366.62	0
360	n[43.02]TAQDIDGK[156.13]SIAATIR	1	61.4	2	1628.87	0.1839
361	n[29.04]GNVFGFK[156.13]	0.9295	26.8	2	823.46	1.4537
362	n[29.04]ATGMGVNGF	0.8506	27.9	2	880.413	1.8132
363	n[43.02]SNIPM[147.04]STPPPVLPNR	0.9962	39.1	2	1676.86	-0.3574
364	n[43.02]M[147.04]ENQLALVSDR	0.9834	38.5	2	1332.63	-3.2968
365	n[29.04]AGDNVGILLR	0.9152	33.3	2	1054.61	0.3786
366	n[29.04]TNVLLDEVR	0.9993	46.2	2	1085.61	1.3792
367	n[43.02]M[147.04]ETPFNSSIAGR	0.9993	55.4	2	1366.62	1.3882
368	n[29.04]GGATPPLAPFAR	0.8727	27.2	2	1181.66	0.7603
369	n[43.02]SSSSADHTLYDLPVSNNGAR	0.9529	37.3	2	2131.98	0.1874
370	n[29.04]TSDMNLPTLETR	0.9986	42.6	2	1404.69	1.7772
371	n[29.04]AASAGQSEVVLVGC[160.03]GAPNR	0.9876	36.1	3	1869.94	2.7763
372	n[29.04]SGSDPAIWQSVATR	0.9944	38.6	2	1501.75	0.9975
373	n[29.04]VELWQGPDNTPH	0.9997	46.5	2	1419.68	-0.5627
374	n[43.02]MDK[156.13]ILSR	0.6844	37.2	2	931.517	0.9641
375	n[29.04]GEVDVVVLPR	0.9885	50.4	2	1109.65	0.9895
376	n[43.02]ANLNQAIIR	0.9822	49.1	2	1053.59	1.6104
377	n[43.02]MNDLNDPSAVQMQR	1	71.2	2	1659.73	-0.5416
378	n[43.02]M[147.04]DDDDIFGR	0.9551	29	2	1140.44	-1.4005
379	n[43.02]ADINLSTTTTTVR	0.934	35.1	2	1433.74	0.9751
380	n[29.04]DAPIAVLSER	0.9458	35.4	2	1097.6	-3.6376
381	n[43.02]ASSGSGYDLSSSTFSPDGR	0.8643	32.2	2	1918.82	-1.4577
382	n[43.02]RGSGPDTSPYA	0.832	31	2	1148.51	1.3038
383	n[43.02]TFNAVIGTPR	0.6891	28.9	2	1116.6	8.7608
384	n[29.04]AVPLANGAMSFDR	0.8914	34.2	2	1375.7	4.0647
385	n[43.02]ASSGSGYDLSSSTFSPDGR	0.9998	57.6	2	1918.82	0.7809
386	n[29.04]DGLAAGIASVATR	0.9336	38.1	2	1228.67	-4.0628
387	n[29.04]AVPLANGAM[147.04]SF	0.9856	41.4	2	1120.57	7.9282
388	n[29.04]ANQSGDEIPTVYPLSR	1	67.2	2	1773.89	1.1825
389	n[43.02]SANAVPLANGAM[147.04]SFDR	0.9997	55.3	2	1677.78	3.929
390	n[29.04]SSISEDPAIQELYR	0.9912	44.3	2	1634.83	8.0643
391	n[43.02]MDAETVSELR	0.9669	41.9	2	1191.55	2.2621
392	n[29.04]TASDSAPLQF	0.8313	28.9	2	1063.52	0.4692
393	n[29.04]HVAAEC[160.03]LF	0.7494	26.8	2	973.474	4.9206
394	n[43.02]RSNHPIGI	0.7749	29.3	2	934.49	-9.1831
395	n[29.04]DDGLAAGIASVATR	0.9553	38.1	3	1343.7	-0.594
396	n[29.04]STAWDIASIGR	0.9657	45.9	2	1203.63	1.493
397	n[43.02]AAYTILSSNR	0.9315	30.1	2	1136.58	1.5809
398	n[29.04]DGLAAGIASVATR	0.9831	35.3	2	1228.67	-2.8439
399	n[43.02]STGDYK[156.13]VADISLADYGR	1	65.5	2	1899.92	0.999
400	n[29.04]STAWDIASIGR	0.9963	49.9	2	1203.62	-0.1659
401	n[43.02]STGDYK[156.13]VADISLADYGR	0.9925	38	3	1899.92	-2.8377
402	n[43.02]SSIFIVAAK[156.13]R	0.9982	43.6	2	1160.69	2.2362
403	n[43.02]TDNDPSTADLAAQLEER	1	72.2	2	1886.85	1.5883
404	n[43.02]TDNDPSTADLAAQLEER	0.9961	38.8	3	1886.85	0.1058
405	n[43.02]RSIDPESNFSF	0.6798	30.9	2	1339.61	3.9504
406	n[43.02]AEPDELYTLR	0.6911	33.6	2	1247.6	0.08
407	n[29.04]STAWDIASIGR	0.9857	38.7	2	1203.62	-0.2488
408	n[43.02]SSIFIVAAK[156.13]R	0.9979	41.2	2	1160.69	0.688
409	n[43.02]STGDYK[156.13]VADISLADYGR	0.9944	42.8	2	1899.93	2.4712
410	n[43.02]SMSMMQGPEFQH	0.9986	39	2	1450.56	-2.0653
411	n[43.02]STAWDIASIGR	0.9633	37.4	2	1217.6	0.6559
412	n[43.02]MENQLALVSDR	0.981	36	2	1316.64	2.1992
413	n[43.02]ASPITDEIPSDATLDSDR	0.9841	33.8	2	1943.89	-1.3875
414	n[29.04]STAWDIASIGR	0.9558	38.2	2	1203.62	0.0829
415	n[29.04]TEGTNEWFGVDDIR	0.9939	39	2	1665.77	1.3191
416	n[29.04]STAWDIASIGR	0.8853	38.6	2	1203.63	0.5806
417	n[43.02]MQNENGENVDLYIPR	0.9738	39.7	2	1832.84	4.033
418	n[29.04]TQQEGFNEVLIQPLR	0.9861	38.9	3	1798.96	1.8313
419	n[29.04]TQQEGFNEVLIQPLR	1	59.2	2	1798.96	2.11
420	n[29.04]ATPPSQSNFLTPELATTC[160.03]	0.995	36.5	3	1961.95	2.9008
421	n[29.04]TDATALVNELTR	0.9198	43.3	2	1330.71	2.101
422	n[29.04]TDATALVNELTR	0.9966	37.7	3	1330.71	0
423	n[43.02]SANAVPLANGAMSFDR	0.9988	37.4	2	1661.78	0.3606
424	n[43.02]SSISEDPAIQELYR	0.9998	59.1	2	1648.79	-3.9981
425	n[29.04]NTTM[147.04]DIASAAAI	0.8943	35.1	2	1221.59	-1.9614
426	n[29.04]TGPLGAGVSNAVGF	0.9965	37.1	2	1273.66	-1.3326
427	n[29.04]AGPDWGLFEGR	0.9975	40.1	2	1231.6	0.1621
428	n[43.02]SSISEDPAIQELYR	0.8915	37.8	2	1648.8	4.6644
429	n[29.04]AGPDWGLFEGR	0.6996	28.9	2	1231.6	-0.0811
430	n[29.04]AVPLANGAMSF	0.9265	39.7	2	1104.56	0
431	n[43.02]TEYEK[156.13]ESDYGFIFK[156.13]	0.9917	38.6	2	1852.87	-4.3669
432	n[29.04]AASAGQSEVVLVGC[160.03]GAPNR	0.9697	38.5	3	1869.93	-5.446
433	n[29.04]HVILAQLVSDV	0.7124	26.6	2	1220.71	-6.1339
434	n[43.02]STAWDIASIGR	0.9507	53.1	2	1217.6	-0.7379
435	n[43.02]STAWDIASIGR	0.9973	52.7	2	1217.61	0.8199
436	n[43.02]ADDLISSIAR	0.9222	41.9	2	1101.57	0.4531
437	n[29.04]K[156.13]DQLNTPGR	0.8371	30.1	2	1083.6	-3.5924
438	n[43.02]SSSSFDYLTFER	0.9947	35.5	2	1479.65	1.4848
439	n[43.02]STAWDIASIGR	0.9801	48.6	2	1217.61	0.9839
440	n[43.02]STAWDIASIGR	0.965	45.4	2	1217.6	-1.3119
441	n[29.04]AASAGQSEVVLVGC[160.03]GAPNR	0.9199	38.4	3	1869.93	-1.3348
442	n[43.02]STAWDIASIGR	0.995	45.6	2	1217.61	1.1479
443	n[29.04]TDVLALFR	0.9659	33.7	2	961.561	1.5567
444	n[43.02]STAWDIASIGR	0.9403	38.2	2	1217.6	-2.2958
445	n[29.04]AASAGQSEVVLVGC[160.03]GAPNR	0.9001	32.7	3	1869.94	2.456
446	n[43.02]STAWDIASIGR	0.9688	41.8	2	1217.6	-0.246
447	n[29.04]WGELELLTTLIPLEEAQPS	0.8507	39.5	3	2166.15	0.1383
448	n[29.04]AASAGQSEVVLVGC[160.03]GAPNR	0.9976	39	3	1869.94	1.3882
449	n[29.04]AASAGQSEVVLVGC[160.03]GAPNR	0.9906	41.5	3	1869.94	4.4315
450	n[43.02]SDYDVSTSVR	0.9998	38.4	2	1169.52	0.0854
451	n[43.02]SDYDVSTSVR	0.9872	32	2	1169.52	0.8536
452	n[43.02]M[147.04]NPDTNGSTK[156.13]GR	0.9113	29.1	2	1362.63	4.3968
453	n[43.02]M[147.04]EPPTK[156.13]R	0.9646	36.2	2	943.48	-0.1058
454	n[29.04]SSSSSSGASLNQR	0.9999	55.5	2	1294.61	2.0052
455	n[29.04]SSSSSSGASLNQR	0.9972	45.7	3	1294.61	0.3083
456	n[29.04]TNDANEPSPSASGR	0.7496	24.4	2	1429.65	4.7497
457	n[43.02]SGK[156.13]EEVSGAR	0.8593	38.3	2	1088.55	0.5502
458	n[29.04]GVDNSDVDSSR	0.9989	36.1	2	1177.52	0.9326
459	n[29.04]SSSSSPPHGIESP	0.7526	32.3	2	1295.6	-0.3083
460	n[29.04]GIQAGATANR	0.7957	29.8	2	985.53	-0.7088
461	n[43.02]SSSSSSGASLNQR	0.9996	46.1	2	1308.59	0.1526
462	n[43.02]M[147.04]DPAHQDAVAR	0.7394	28.6	2	1267.56	0.3938
463	n[29.04]TSSTDSDNM[147.04]TM[147.04]ESLR	0.7743	26	2	1733.71	2.6502
464	n[29.04]ASEDDDAQDNEIER	0.9283	32.4	2	1633.67	-2.2621
465	n[29.04]SGSAAVSASVGR	0.9898	39.4	2	1075.56	0.3712
466	n[29.04]SNTGEDDSYGYAQR	0.8162	27.5	2	1589.66	0.6283
467	n[29.04]ASSGFPPPR	0.6619	32.3	2	942.492	-0.4235
468	n[43.02]SDQSVVVK[156.13]TR	0.9597	35.1	2	1187.65	0.1681
469	n[29.04]AEGEGAVMDAVHAC[160.03]R	0.9234	31.4	2	1599.7	-6.7428
470	n[29.04]ASSGFPPPR	0.9038	37.3	2	942.493	0.3176
471	n[29.04]ASASAFEAGM[147.04]R	0.9196	29.6	2	1140.52	0.9628
472	n[29.04]ASSGFPPPR	0.8489	33.9	2	942.493	0.7411
473	n[43.02]M[147.04]ITNPTTTQPK[156.13]R	0.9959	33	2	1472.77	1.8308
474	n[29.04]ATGM[147.04]GVNGFGR	0.9936	36	2	1109.53	0.2699
475	n[29.04]ATSNGSSM[147.04]SM[147.04]ATGM[147.04]GVNGFGR	0.934	34.6	3	2094.87	-1.573
476	n[43.02]STSESTATK[156.13]TASATSGIR	0.9737	42.8	3	1824.91	3.9936
477	n[43.02]STSESTATK[156.13]TASATSGIR	0.8546	34.2	2	1824.9	-1.0947
478	n[29.04]ATDGAAVADGFR	0.9991	39.4	2	1177.57	0.3391
479	n[43.02]SHDLITR	0.9891	32	2	882.456	0.3392
480	n[29.04]ASSGFPPPR	0.9929	41.3	2	942.493	0.3176
481	n[29.04]SYSTSTSGEANTESFR	0.9999	48.3	2	1750.77	1.2551
482	n[29.04]ATTLSC[160.03]PSVDEGQR	0.9876	41.5	3	1547.73	0.5159
483	n[29.04]ASSGFPPPR	0.7178	30.4	2	942.493	0.5294
484	n[43.02]M[147.04]NDLNDPSAVQM[147.04]QR	0.999	41.3	2	1691.73	2.952
485	n[43.02]M[147.04]NDLNDPSAVQM[147.04]QR	0.982	36	3	1691.72	-1.7702
486	n[29.04]SSAATQSSGLPSSISR	0.9974	40.1	2	1562.79	0.6391
487	n[29.04]SSAATQSSGLPSSISR	0.9829	38	3	1562.79	0.1916
488	n[29.04]SAATQSSGLPSSISR	0.9995	47.1	2	1475.76	0.2707
489	n[29.04]SNTILDDPTR	0.99	35.1	2	1158.59	1.5509
490	n[43.02]SDYDVSTSVR	0.9999	45.4	2	1169.52	2.2193
491	n[29.04]ATDGAAVADGFR	0.9999	55.2	2	1177.57	-0.763
492	n[29.04]VTM[147.04]NPGYAGR	0.7331	26.5	2	1108.53	0.7204
493	n[43.02]SDYDVSTSVR	0.8874	27.7	2	1169.52	-2.7315
494	n[29.04]ATDGAAVADGFR	0.9173	30.6	2	1177.58	4.9169
495	n[43.02]SSDPEAEAAK[156.13]LR	0.9911	37.2	2	1342.68	5.3544
496	n[29.04]GSNPNSSNPTPGTISLSDDR	0.9971	41.6	2	2042.95	0.7824
497	n[43.02]TIAIGQNQER	0.8488	33	2	1170.6	-0.9381
498	n[43.02]SFVDEMAEAH	0.6724	24.1	2	1176.48	6.2792
499	n[43.02]SSAATQSSGLPSSISR	0.9993	50.6	2	1576.77	0.19
500	n[43.02]M[147.04]DAETVSELR	0.9966	41.9	2	1207.54	0.9094
501	n[43.02]TIAIGQNQER	0.6759	34.7	2	1170.6	0
502	n[29.04]AASAGQSEVVLVGC[160.03]GAPNR	1	66.7	3	1869.94	0.2136
503	n[29.04]AASAGQSEVVLVGC[160.03]GAPNR	1	65.9	2	1869.94	1.2821
504	n[29.04]ASAGQSEVVLVGC[160.03]GAPNR	0.958	39	3	1798.9	-1.1654
505	n[43.02]SNVHGLSSFR	0.9385	27.4	2	1144.57	2.8781
506	n[43.02]DGFEAGVFDPLM[147.04]WN	0.7798	25.1	2	1654.7	1.4487
507	n[29.04]AASAGQSEVVLVGC[160.03]GAPNR	1	70.4	3	1869.94	0.9077
508	n[43.02]SSDASFDSSALR	0.995	35.6	2	1283.57	3.267
509	n[43.02]SSTEAVVESTANGVNK[156.13]GDR	0.9999	60.3	3	1989.96	1.8565
510	n[29.04]SAAEGEFYIDQNR	0.9995	54	2	1526.7	1.9624
511	n[43.02]SSTEAVVESTANGVNK[156.13]GDR	0.9975	43.4	2	1989.96	-1.004
512	n[29.04]VDQTPLIPTESGTGGR	0.9534	33.9	2	1654.85	-1.5089
513	n[43.02]ASPNLSPGGVYR	0.9997	44.1	2	1258.63	0.1586
514	n[43.02]TSTVNNYINGR	0.9989	35.5	2	1279.61	-0.7803
515	n[29.04]AASAGQSEVVLVGC[160.03]	0.8314	31.5	2	1374.68	1.5254
516	n[43.02]SEQYDVDAPTLSR	0.9993	46.1	2	1521.7	0.9188
517	n[43.02]TTSTNLVLTNR	0.9895	35.2	2	1260.67	-0.2376
518	n[29.04]DEDSFESIAAR	0.7245	27.5	2	1266.58	2.759
519	n[43.02]STTPTILDENR	0.8142	30.6	2	1287.64	4.885
520	n[43.02]AAPQSVDPEADLR	0.9971	35.1	2	1409.68	0.9917
521	n[29.04]GPPIDPSVPVTDQVGEGSR	0.9994	41.2	3	1933.98	2.2199
522	n[29.04]GPPIDPSVPVTDQVGEGSR	0.9933	44.6	2	1933.98	4.5455
523	n[43.02]SNIPM[147.04]STPPPVLPNR	0.9976	41.5	2	1676.86	-0.3574
524	n[43.02]M[147.04]ETPFNSSIAGR	1	66.3	2	1366.62	0.1461
525	n[43.02]M[147.04]ENQLALVSDR	0.9986	45.6	2	1332.64	1.4985
526	n[43.02]ASSGSGYDLSSSTFSPDGR	0.9918	45.9	2	1918.81	-4.0608
527	n[43.02]ASSGSGYDLSSSTFSPDGR	0.9921	45.1	2	1918.82	2.3427
528	n[43.02]SYVSEDPLADM[147.04]SDER	1	54.9	2	1770.73	0.282
529	n[43.02]ASSGSGYDLSSSTFSPDGR	0.9993	49.2	2	1918.82	-0.1562
530	n[43.02]SAAEGEFYIDQNR	0.9997	49.3	2	1540.68	-0.6482
531	n[43.02]M[147.04]TDPMAGER	0.717	26.4	2	1064.42	-2.0629
532	n[43.02]SANAVPLANGAM[147.04]SFDR	0.9967	47.8	2	1677.78	1.5478
533	n[29.04]AVPLANGAM[147.04]SF	0.9302	28.8	2	1120.56	-0.0891
534	n[43.02]M[147.04]QNENGENVDLYIPR	0.9999	58.9	2	1848.83	1.2427
535	n[43.02]TDNDPSTADLAAQLEER	0.9998	58.2	2	1886.85	2.4883
536	n[43.02]TDNDPSTADLAAQLEER	0.8806	39.8	3	1886.84	-2.3811
537	n[43.02]AAYTILSSNR	0.9982	35.4	2	1136.58	-0.0878
538	n[29.04]VVLASLYI	0.8315	21.1	2	904.56	-3.5298
539	n[43.02]ASPITDEIPSDATLDSDR	1	63.1	2	1943.9	0.3083
540	n[29.04]STAWDIASIGR	0.9013	31.7	2	1203.62	-0.2488
541	n[43.02]SSISEDPAIQELYR	0.9999	51.5	2	1648.8	0.5452
542	n[43.02]STAWDIASIGR	0.999	49.2	2	1217.6	0.6559
543	n[43.02]ADDLISSIAR	0.8492	32.5	2	1101.57	0.7249
544	n[43.02]STAWDIASIGR	0.972	36.7	2	1217.6	-0.082
545	n[43.02]M[147.04]EPPTK[156.13]R	0.7749	31.3	2	943.48	0.5288
546	n[29.04]IVC[160.03]DNTM[147.04]TS	0.9392	22.5	2	1083.45	-4.0536
547	n[29.04]TGNTGNVTQVR	0.928	25.3	2	1173.61	-0.5954
548	n[43.02]M[147.04]DPAHQDAVAR	0.9592	37.2	2	1267.56	0.0788
549	n[29.04]TSSTDSDNM[147.04]TM[147.04]ESLR	0.7177	24.5	2	1733.71	-0.6914
550	n[29.04]TVQGGALR	0.9148	30.8	2	828.487	6.3817
551	n[43.02]HVAIC[160.03]DDSSDIFADAYESEN	0.6711	27	3	2298.92	-0.1738
552	n[43.02]SSSAGNVEVTK[156.13]TSR	0.9997	48.1	2	1491.75	0.2678
553	n[29.04]SAITGIHGR	0.9908	37.9	3	938.53	0.2124
554	n[29.04]SGSAAVSASVGR	0.9986	48.8	2	1075.56	0.464
555	n[29.04]SAVVSEAEER	0.9791	34.8	2	1103.55	-0.6332
556	n[29.04]AALATAANEAR	0.8182	34.7	2	1085.58	-5.4248
557	n[43.02]SDQSVVVK[156.13]TR	0.9602	35.9	2	1187.66	5.0434
558	n[43.02]M[147.04]DPSSPATK[156.13]LH	0.9303	32.5	2	1268.6	-3.1481
559	n[29.04]ASSGFPPPR	0.9977	41.3	2	942.492	0.2118
560	n[29.04]ASASAFEAGM[147.04]R	0.8385	31.7	3	1140.52	-2.0987
561	n[29.04]ASASAFEAGM[147.04]R	1	46.7	2	1140.53	1.663
562	n[29.04]ASSGFPPPR	0.985	41.2	2	942.493	0.3176
563	n[29.04]ATGM[147.04]GVNGFGR	0.9995	38.6	2	1109.53	0.6298
564	n[29.04]ASSGFPPPR	0.9957	40.7	2	942.493	0.3176
565	n[43.02]SHDLITR	0.8168	26.7	2	882.457	0.7914
566	n[29.04]ATDGAAVADGFR	0.9813	32.8	2	1177.57	-1.9498
567	n[29.04]ASSGFPPPR	0.8715	33.9	2	942.493	0.7411
568	n[29.04]AEEGAVTPLR	0.9866	39.2	2	1069.58	0.4666
569	n[29.04]SYSTSTSGEANTESFR	1	59.6	2	1750.77	2.6814
570	n[29.04]ATTLSC[160.03]PSVDEGQR	0.9916	34.5	2	1547.73	1.8713
571	n[29.04]ASSGFPPPR	0.9914	37.4	2	942.493	0.5294
572	n[29.04]SYSTSTSGEANTESFR	0.9999	54.1	2	1750.77	1.1981
573	n[29.04]AEEGAVTPLR	0.9169	34.6	2	1069.58	0.6532
574	n[29.04]ASSGFPPPR	0.7567	28.9	2	942.493	0.5294
575	n[29.04]SSAATQSSGLPSSISR	0.9986	39.8	2	1562.79	1.342
576	n[29.04]SAATQSSGLPSSISR	0.977	40	2	1475.76	-0.9474
577	n[29.04]AASAGQSEVVLVGC[160.03]GAPNR	0.9407	45.9	3	1869.93	-2.9899
578	n[29.04]AAPTADPVAASVAR	0.8306	32	2	1323.72	1.5086
579	n[43.02]ADVEK[156.13]QAQAAEAK[156.13]SR	0.907	32	3	1698.89	-0.9401
580	n[29.04]SGGPLLDSAGR	0.9793	29.7	2	1056.56	-1.1336
581	n[29.04]VATVSAGDALAR	0.8413	34.6	2	1157.64	0.9486
582	n[29.04]AASAGQSEVVLVGC[160.03]GAPNR	0.8542	31.3	3	1869.94	1.0678
583	n[29.04]ATDGAAVADGFR	0.999	40	2	1177.57	1.6955
584	n[29.04]VATVSAGDALAR	0.9924	38.7	2	1157.64	0.0862
585	n[29.04]K[156.13]STLVLVR	0.9095	23.4	3	970.654	0.1027
586	n[29.04]SSDASFDSSALR	0.9067	31.2	2	1269.59	2.9097
587	n[29.04]ATDTIVIGGGR	0.993	35.6	2	1086.61	2.6639
588	n[29.04]AGAGESVPDGFR	0.886	29	2	1189.57	-0.5875
589	n[29.04]TTSTNLVLTNR	0.8276	28.8	2	1246.69	0.1602
590	n[43.02]SSDPEAEAAK[156.13]LR	0.9957	37.2	2	1342.68	3.1234
591	n[43.02]SAGGDEPVLNK[156.13]YSR	0.7209	28.2	2	1561.78	0.9592
592	n[29.04]GSNPNSSNPTPGTISLSDDR	0.781	32.3	3	2042.95	1.2708
593	n[29.04]SAGGDEPVLNK[156.13]Y	0.9996	43.7	2	1304.66	0.4592
594	n[29.04]VNFTVDQM[147.04]R	0.9634	28	2	1152.56	1.126
595	n[29.04]SSPVIVQGGSLR	0.9368	37.4	2	1226.7	1.5463
596	n[29.04]DDAAPSSTATK[156.13]VVVAGATGQTGR	0.9998	60.2	3	2215.16	5.0492
597	n[43.02]M[147.04]DAETVSELR	0.8812	30.8	2	1207.54	-2.7283
598	n[29.04]AASAGQSEVVLVGC[160.03]GAPNR	0.9998	60.4	3	1869.93	-2.9365
599	n[29.04]AASAGQSEVVLVGC[160.03]GAPNR	0.9999	56.9	2	1869.94	-0.5876
600	n[29.04]AASAGQSEVVLVGC[160.03]GAPNR	1	80.6	3	1869.94	0.8009
601	n[29.04]AASAGQSEVVLVGC[160.03]GAPNR	0.9298	35.8	2	1869.94	2.1902
602	n[43.02]SK[156.13]NATTPSSPPAAAGM[147.04]DGILAER	0.9976	42.2	3	2327.14	0.9871
603	n[43.02]AEDSSHDEFYVR	0.9921	40.1	2	1495.62	-3.4054
604	n[29.04]SAAEGEFYIDQNR	0.9995	46.7	2	1526.7	-2.0279
605	n[29.04]VDQTPLIPTESGTGGR	0.9995	49.9	2	1654.85	-1.871
606	n[43.02]SSTEAVVESTANGVNK[156.13]GDR	0.9998	46.6	3	1989.96	0.5519
607	n[43.02]SSTEAVVESTANGVNK[156.13]GDR	0.9999	58.2	2	1989.96	1.2048
608	n[43.02]ANTNLHGEDLIR	0.9751	38.5	2	1393.69	-0.5015
609	n[29.04]SAAEGEFYIDQNR	0.9941	38.8	2	1526.7	1.3083
610	n[29.04]AVPLANGAM[147.04]SFDR	0.9949	35.7	2	1391.69	0.1435
611	n[43.02]SDAPK[156.13]PSPSLLAGDTGR	0.9997	46.9	2	1737.89	0.2299
612	n[29.04]TVLQVGDGIAR	0.8803	33.5	2	1155.66	0.6047
613	n[29.04]TGDSIVVAPSQTLTNR	0.8242	36.1	2	1685.9	0.237
614	n[29.04]GLAAGIASVATR	0.9928	38.9	2	1113.65	0.6274
615	n[29.04]GPPIDPSVPVTDQVGEGSR	0.999	45.7	3	1933.98	0.7744
616	n[29.04]TSEDPNLILSASR	0.964	35.7	2	1429.74	-1.9556
617	n[43.02]M[147.04]ETPFNSSIAGR	0.9995	48.1	2	1366.62	1.8997
618	n[43.02]SDYGTELLK[156.13]R	0.8114	25.9	2	1250.65	2.794
619	n[43.02]SSSSSADHTLYDLPVSNNGAR	0.9433	37.9	3	2219.02	4.1853
620	n[43.02]SSSSADHTLYDLPVSNNGAR	0.9836	37.9	3	2131.98	1.2646
621	n[43.02]ASSGSGYDLSSSTFSPDGR	0.9823	34.6	2	1918.82	2.7072
622	n[43.02]SYVSEDPLADM[147.04]SDER	1	53	2	1770.72	-1.3538
623	n[29.04]GEVDVVVLPR	0.9795	31.9	2	1109.65	1.979
624	n[43.02]SAAEGEFYIDQNR	0.9996	45.4	2	1540.68	-0.3241
625	n[29.04]AVPLANGAM[147.04]SF	0.9881	32.3	2	1120.56	-0.8908
626	n[29.04]TAETDLLLPVSSGNSM[147.04]TR	0.9574	33.8	3	1934.96	0.1548
627	n[43.02]M[147.04]QNENGENVDLYIPR	0.9127	37.7	2	1848.84	5.2948
628	n[43.02]AAYTILSSNR	0.9341	29.8	2	1136.59	2.8105
629	n[43.02]TDNDPSTADLAAQLEER	0.9996	50.2	2	1886.85	2.1706
630	n[43.02]TDNDPSTADLAAQLEER	0.955	35.3	3	1886.84	-3.6511
631	n[43.02]STGDYK[156.13]VADISLADYGR	0.9999	58.6	2	1899.92	-0.4206
632	n[43.02]STGDYK[156.13]VADISLADYGR	0.8911	30.2	3	1899.92	-1.5765
633	n[43.02]ASPITDEIPSDATLDSDR	0.9997	45.3	2	1943.9	1.9528
634	n[43.02]SSISEDPAIQELYR	1	59.5	2	1648.8	1.575
635	n[43.02]STAWDIASIGR	0.9765	39.3	2	1217.6	-1.6399
636	n[29.04]TRPTGPTNVTLYVVSR	0.7866	36.3	3	1788.01	8.7101
637	n[29.04]M[147.04]AK[156.13]IQSVK[156.13]AR	0.9697	34.5	3	1230.75	0.8916
638	n[29.04]GK[156.13]GDIASTETR	0.9914	35.8	3	1189.63	-0.5031
639	n[29.04]ADVSVEHGR	0.9998	37.1	3	996.499	0.3001
640	n[29.04]SAVDDK[156.13]TEVR	0.7593	31.9	3	1174.62	0.5944
641	n[29.04]VAK[156.13]QGSTEGQELAR	0.8383	27	3	1528.82	1.6973
642	n[29.04]SNPIK[156.13]TATAAR	0.9787	33.2	2	1184.69	-0.1685
643	n[29.04]SAITGIHGR	0.8906	35.9	3	938.531	1.1683
644	n[29.04]SGSAAVSASVGR	0.9908	33.8	2	1075.57	4.4544
645	n[29.04]SAITGIHGR	0.9939	41.8	2	938.53	0.4253
646	n[29.04]M[147.04]SAITGIHGR	0.9863	30.4	3	1085.57	1.1942
647	n[29.04]YTTFSSSDHADR	1	49.8	3	1413.62	0.3529
648	n[29.04]SAITGIHGR	0.9893	36.1	3	938.53	0.6372
649	n[29.04]SDVNK[156.13]ADSPASSSVSVSR	0.9295	34.6	3	1847.92	-0.3782
650	n[29.04]SAVVSEAEER	0.8829	34.4	2	1103.55	4.7939
651	n[29.04]M[147.04]SAITGIHGR	0.853	29.7	3	1085.57	0.5512
652	n[29.04]SAITGIHGR	0.93	27	3	938.53	0.3186
653	n[29.04]EK[156.13]RVVSAAK[156.13]	0.8493	32.3	3	1070.68	1.1176
654	n[29.04]TGNEHVGDFR	0.8839	27.9	3	1158.54	-0.0861
655	n[29.04]AK[156.13]LTTGGASTLQSGR	0.9955	37.9	3	1502.84	0.8633
656	n[29.04]SNAK[156.13]LTTGGASTLQSGR	0.9831	37.1	3	1703.92	1.5232
657	n[43.02]STK[156.13]EGDGDEPDHM[147.04]PELR	0.9776	35.9	3	1997.87	0.9996
658	n[43.02]SDQSVVVK[156.13]TR	0.9726	35.3	2	1187.65	2.0174
659	n[29.04]TADNPK[156.13]LLR	0.9725	27.7	2	1082.65	3.2268
660	n[29.04]ASSGFPPPR	0.9622	33.8	2	942.492	0.1059
661	n[29.04]ASASAFEAGM[147.04]R	0.9998	42.9	2	1140.53	1.9255
662	n[29.04]ASSGFPPPR	0.9631	37.4	2	942.493	0.4235
663	n[29.04]GIDLK[156.13]AGGR	0.8929	40.8	2	941.566	0.3179
664	n[29.04]ATGM[147.04]GVNGFGR	0.9995	38.8	2	1109.53	0.5398
665	n[29.04]ASASAFEAGM[147.04]R	0.9997	39.9	2	1140.52	-0.6127
666	n[29.04]TQDPDYVTVK[156.13]ER	0.9127	32	3	1505.77	0.9279
667	n[29.04]ASSGFPPPR	0.9874	33.7	2	942.492	-0.3176
668	n[29.04]LSSFGGLM[147.04]GGR	0.7531	31.3	3	1124.57	8.2476
669	n[29.04]ATDGAAVADGFR	0.9998	37.3	2	1177.57	-2.8824
670	n[29.04]ATGM[147.04]GVNGFGR	0.9745	26.2	2	1109.53	0.1799
671	n[29.04]AIDAGADPHDIAR	0.9986	32.3	3	1348.67	0
672	n[29.04]AEEGAVTPLR	0.9814	42.5	2	1069.58	0.28
673	n[29.04]ASSGFPPPR	0.9891	37.4	2	942.493	0.7411
674	n[29.04]SYSTSTSGEANTESFR	0.9997	39.8	2	1750.77	2.3391
675	n[29.04]SK[156.13]TNAPPIGLNR	0.666	27.6	3	1322.77	2.1119
676	n[29.04]SYSTSTSGEANTESFR	0.9984	40.2	3	1750.77	1.4255
677	n[29.04]SVSDLPEPK[156.13]QPR	0.9999	45.1	3	1407.77	0.4962
678	n[29.04]SGNTTVLTPEQVK[156.13]R	0.9899	38.9	3	1584.89	3.4007
679	n[29.04]DLSK[156.13]QAVAYR	0.9552	29.9	3	1205.68	-0.6619
680	n[29.04]SAGGDEPVLNK[156.13]YSR	0.8672	34.8	2	1547.8	1.6131
681	n[29.04]ASSGFPPPR	0.9524	30.9	2	942.493	0.6353
682	n[29.04]GPTHQPVETVSGLR	0.9966	36	3	1504.8	1.0611
683	n[29.04]FAPAQVGR	0.995	32.9	2	872.489	2.5157
684	n[29.04]GPTHQPVETVSGLR	0.9869	30.6	2	1504.8	3.1192
685	n[29.04]TTVLTPEQVK[156.13]R	0.7017	27.3	3	1326.79	0.6768
686	n[29.04]SDLLTLDVAH	0.9148	30.5	2	1110.59	2.1571
687	n[43.02]ADVEK[156.13]QAQAAEAK[156.13]SR	0.9946	37.4	3	1698.89	0.7638
688	n[43.02]PQLLIASGR	0.7598	22.7	2	995.577	1.0024
689	n[29.04]SVGAVPPVADGVK[156.13]R	1	57.5	3	1406.83	0.4256
690	n[43.02]ISMRAAGAGAVK[156.13]	0.8816	39	3	1200.67	6.5631
691	n[29.04]VATVSAGDALAR	0.9267	35.2	2	1157.64	1.6384
692	n[29.04]K[156.13]STLVLVR	0.9962	30.1	3	970.656	1.8487
693	n[29.04]FHNQSDEDTATSLAGVSR	0.9489	44.6	3	1961.91	-1.3232
694	n[29.04]DVEDK[156.13]FIEPTIFR	0.7273	28.7	3	1663.89	2.2797
695	n[43.02]ATK[156.13]PPSHGGTFQPLR	0.9649	38.6	3	1662.88	-5.2824
696	n[29.04]TSVTDLPEPK[156.13]QPR	0.9925	31.9	3	1522.84	0.4588
697	n[29.04]AGAGESVPDGFR	0.8922	32.2	2	1189.57	-2.3498
698	n[29.04]VATVSAGDALAR	0.9065	33.2	2	1157.64	1.8971
699	n[29.04]M[147.04]IDDIGVQQPR	0.7698	25.8	2	1314.66	1.9747
700	n[29.04]K[156.13]STLVLVR	0.9799	30.6	3	970.655	1.2324
701	n[43.02]SDYDVSTSVR	0.9269	27	2	1169.52	2.4754
702	n[29.04]TSVGAVPPVADGVK[156.13]R	0.9243	30.8	3	1507.87	0.3971
703	n[29.04]SSDASFDSSALR	0.9827	32.2	2	1269.59	2.9097
704	n[29.04]ATDTIVIGGGR	0.7823	25.9	2	1086.61	4.1337
705	n[29.04]ALTGTFDDTSSER	0.9848	36.5	2	1426.66	2.0998
706	n[29.04]AGAGESVPDGFR	0.8564	31.9	2	1189.57	0.6714
707	n[29.04]TNLNDGSNEGFIHESR	0.9932	40	3	1816.83	-0.7143
708	n[29.04]TLIDAVEAGK[156.13]R	0.7549	27	3	1227.72	2.6813
709	n[29.04]SK[156.13]TNDIAGDGTTTATVLAR	0.9997	51	3	1947.03	0.8205
710	n[43.02]SSDPEAEAAK[156.13]LR	0.9998	45.3	2	1342.67	-0.7437
711	n[43.02]SAGGDEPVLNK[156.13]YSR	0.9234	31.8	2	1561.77	-0.8953
712	n[29.04]SAGGDEPVLNK[156.13]Y	0.8146	30	2	1304.66	0.8418
713	n[29.04]SDAPK[156.13]PSPSLLAGDTGR	0.9865	36.5	3	1723.91	1.5056
714	n[29.04]GGLFGAGGR	0.952	33.2	2	818.44	0.4875
715	n[29.04]AVVGK[156.13]PDTASTISIASSER	0.9934	40.4	3	1944.06	2.9275
716	n[29.04]DDAAPSSTATK[156.13]VVVAGATGQTGR	1	70.9	3	2215.15	3.7869
717	n[43.02]SK[156.13]NAVIVSYAR	0.9983	37.6	2	1276.72	2.7371
718	n[43.02]SNVHGLSSFR	0.9805	35.6	2	1144.56	-0.8722
719	n[29.04]AASAGQSEVVLVGC[160.03]GAPNR	0.9955	44.1	3	1869.95	7.5281
720	n[29.04]AASAGQSEVVLVGC[160.03]GAPNR	0.9995	53	2	1869.95	6.0364
721	n[29.04]DDAAPSSTATK[156.13]VVVAGATGQTGR	1	62.5	3	2215.15	2.4795
722	n[29.04]TVAAYVSSVTR	0.929	30.5	2	1180.64	-3.5513
723	n[29.04]DNIDVGAGGGSPLYK[156.13]AGGTAR	0.8839	38.1	3	2031.04	0.9341
724	n[29.04]TGAYEAVELR	0.999	38.5	2	1135.59	1.5823
725	n[29.04]TAQDIDGK[156.13]SIAATIR	0.914	35.6	2	1614.9	1.608
726	n[29.04]NIDVGAGGGSPLYK[156.13]AGGTAR	0.9864	40	3	1916.01	0.938
727	n[29.04]TIPIPEDGSTR	0.7915	35.6	2	1212.63	-0.5763
728	n[29.04]AASAGQSEVVLVGC[160.03]GAPNR	0.9999	53.3	3	1869.94	3.6306
729	n[43.02]ALVVHDDDDK[156.13]SSLPR	0.9803	30.6	3	1735.88	1.6677
730	n[29.04]SAAEGEFYIDQNR	1	57.8	2	1526.7	-1.3737
731	n[43.02]K[156.13]SLDTEGTAMTS	0.9024	28.8	2	1309.61	4.9557
732	n[29.04]AEIGDSGVAFEHVAR	1	54.6	3	1584.79	0.5038
733	n[43.02]ANTNLHGEDLIR	0.9999	52.8	2	1393.7	1.3613
734	n[29.04]GPPK[156.13]TDIVLSETYGEGSR	1	54.1	3	1961.01	1.0183
735	n[29.04]GAVVIDNSSAFR	0.7114	33	2	1262.66	-0.5535
736	n[29.04]SAAEGEFYIDQNR	1	65.8	2	1526.7	-0.1962
737	n[29.04]SAAEGEFYIDQNR	0.8949	31.8	3	1526.7	0.7191
738	n[29.04]AVPLANGAM[147.04]SFDR	0.9879	34.3	2	1391.69	0.7893
739	n[43.02]SDAPK[156.13]PSPSLLAGDTGR	0.9999	54.2	2	1737.89	1.5518
740	n[29.04]LENDNVGVVLM[147.04]GNGR	0.946	32.1	3	1629.81	-1.7761
741	n[43.02]EVFDLYM[147.04]GGFHR	0.8491	32.1	2	1527.69	3.5301
742	n[29.04]TVLQVGDGIAR	0.7906	41	2	1155.66	0.4319
743	n[29.04]GPPK[156.13]TDIVLSETYGEGSR	0.999	44.2	3	1961.01	0.2546
744	n[29.04]TGSVISVGDGIAR	0.734	32.5	2	1258.69	3.8867
745	n[29.04]NAVPLANGAM	0.8654	26.2	2	984.512	6.2847
746	n[43.02]LATLK[156.13]GAAH	0.9547	31.1	2	950.549	-5.7739
747	n[29.04]AK[156.13]EFEETEPSIIDASTK[156.13]	0.9999	48.3	3	1978.02	1.262
748	n[29.04]TFNAVIGTPR	0.9464	31.3	2	1102.61	0.5432
749	n[29.04]AVPLANGAM[147.04]SFDR	0.9604	35.7	2	1391.69	2.583
750	n[29.04]GLAAGIASVATR	0.9994	53.9	2	1113.65	-0.0896
751	n[29.04]NIDVGAGGGSPLYK[156.13]	0.8166	28.7	2	1402.75	2.4915
752	n[29.04]DEDSFESIAAR	0.9993	39.5	2	1266.57	-0.1577
753	n[29.04]DIAVAQDVDLDK[156.13]ASSSPDR	0.9977	45.4	3	2057.03	-1.165
754	n[29.04]GPPIDPSVPVTDQVGEGSR	0.9964	38.6	2	1933.98	0.3099
755	n[29.04]GGC[160.03]K[156.13]PDLYLVEDDSER	0.9417	36.6	3	1907.9	3.0875
756	n[29.04]GPPIDPSVPVTDQVGEGSR	0.9997	46.5	3	1933.98	0.8776
757	n[29.04]FGIFIPID	0.7323	21.7	2	948.532	-0.3156
758	n[29.04]ILPESIAAGGPDAAR	0.925	39	2	1464.79	0.6136
759	n[29.04]SNDLFNSGIR	0.7421	26.3	2	1149.58	3.9945
760	n[29.04]TVM[147.04]FELNEAR	0.962	34.5	2	1252.61	-0.7971
761	n[29.04]TAGYGELPDLTQTSK[156.13]DR	0.8778	29.5	3	1906.96	0
762	n[29.04]TSEDPNLILSASR	0.9968	35.9	2	1429.74	-2.3747
763	n[29.04]VDHGEVP	0.7881	21	2	779.381	0
764	n[43.02]SDYGTELLK[156.13]R	0.9989	33.4	2	1250.65	-0.3991
765	n[43.02]TAQDIDGK[156.13]SIAATIR	0.9826	39.2	2	1628.88	4.7213
766	n[43.02]SM[147.04]SM[147.04]M[147.04]QGPEFQHILR	0.8998	28.4	2	1880.82	-3.6647
767	n[43.02]SM[147.04]SM[147.04]M[147.04]QGPEFQHILR	0.9805	31.6	3	1880.82	0.7432
768	n[43.02]M[147.04]FLPK[156.13]NEAANADIR	0.9865	34.1	3	1674.84	2.1456
769	n[43.02]SSSSADHTLYDLPVSNNGAR	0.9901	45.2	3	2131.98	-0.7963
770	n[29.04]TNVLLDEVR	0.996	38.5	2	1085.61	-1.1033
771	n[29.04]GEVDVVVLPR	0.9992	47.8	2	1109.64	0.4498
772	n[29.04]DGLAAGIASVATR	0.9848	41.3	2	1228.68	1.4626
773	n[29.04]ANQSGDEIPTVYPLSR	0.9936	40.8	2	1773.89	0.3942
774	n[29.04]SSISEDPAIQELYR	0.9954	41.4	2	1634.82	2.7492
775	n[29.04]ADDAK[156.13]IFDQESF	0.9972	36.8	2	1440.68	-1.317
776	n[29.04]ADDAK[156.13]IFDQESF	0.8331	30.2	2	1440.68	0.7625
777	n[29.04]DDGLAAGIASVATR	0.9996	48.1	2	1343.7	-2.155
778	n[43.02]STGDYK[156.13]VADISLADYGR	1	65.6	2	1899.93	3.6804
779	n[29.04]STAWDIASIGR	0.777	28.9	2	1203.63	0.2488
780	n[43.02]SSIFIVAAK[156.13]R	0.9169	33.9	2	1160.69	-0.602
781	n[29.04]TQQEGFNEVLIQPLR	0.9889	32.8	3	1798.96	0
782	n[29.04]TQQEGFNEVLIQPLR	1	62.6	2	1798.96	2.0544
783	n[29.04]APLGQLPAK[156.13]A	0.9204	19.7	2	1020.63	0.8801
784	n[29.04]TDVLALFR	0.9698	26.5	2	961.561	1.7643
785	n[43.02]ADAQDLLSILQGGR	0.9098	42.8	2	1497.78	0.6001
786	n[29.04]SEADALDELIVDGVSAESSVLR	0.9998	54.1	3	2302.15	-0.0434
787	n[29.04]TK[156.13]SEADK[156.13]HK[156.13]VPETK[156.13]NTEEGSAR	0.8558	37.8	4	2581.37	1.199
788	n[43.02]AK[156.13]TPSK[156.13]QAPAK[156.13]AAK[156.13]	0.7458	37.2	2	1549.96	1.2242
789	n[29.04]LK[156.13]EAASHNAEADK[156.13]VR	0.9954	45.5	4	1721.94	0.4635
790	n[29.04]NNPTSSSAATTQSDK[156.13]PAPQK[156.13]R	0.9992	56.6	4	2269.17	2.4635
791	n[29.04]APTGDSNNADDDK[156.13]PSPK[156.13]	0.839	30.6	3	1811.85	-0.2204
792	n[43.02]IILEVDSLDQATPATV	0.9346	37.3	4	1725.9	-1.2717
793	n[43.02]SSPHENDVQAK[156.13]DNSNR	0.9036	32.9	3	1866.85	3.2088
794	n[29.04]M[147.04]K[156.13]IEEVQSTSK[156.13]TTR	0.9227	41.2	4	1736.93	0.3446
795	n[29.04]SATTAAATTK[156.13]SK[156.13]IR	0.9829	37	4	1489.88	1.138
796	n[43.02]EGVVK[156.13]SHLHSGALIPL	0.9787	38.7	4	1725.98	2.6011
797	n[29.04]TK[156.13]PVPISEPK[156.13]K[156.13]GR	0.9604	30.5	4	1547.98	2.5773
798	n[43.02]DPAAK[156.13]ATVAAER	0.6807	32	3	1268.67	0
799	n[29.04]SHHTSDASTSTFK[156.13]TVR	0.8301	36.8	4	1816.91	1.4828
800	n[29.04]SNEDGSDTSSISK[156.13]DR	0.9963	39.9	3	1652.75	-0.1812
801	n[29.04]NSEETGIGEK[156.13]QETR	0.9742	33.9	3	1632.8	1.1615
802	n[29.04]NSEETGIGEK[156.13]QETR	0.9999	58.7	2	1632.8	1.2846
803	n[29.04]SDPTGGGDNIPTVG	0.7377	27.5	3	1313.61	3.3418
804	n[43.02]SAETPESK[156.13]QPADSSSVGTTSSK[156.13]K[156.13]R	0.9186	45.4	4	2590.32	4.4713
805	n[29.04]FSETGAGK[156.13]HVPR	0.7935	36.9	4	1340.72	0.7436
806	n[29.04]TATTAITTSGSTANK[156.13]QR	0.9159	32.1	3	1763.94	-1.2451
807	n[43.02]SK[156.13]EPNNQTM[147.04]EASPPEAHADTSAK[156.13]NDDTR	0.975	53.7	4	3154.42	2.2163
808	n[29.04]TPAAAAPAK[156.13]TVNAPR	0.8429	25.7	3	1490.86	1.138
809	n[29.04]GTLSMANSGPGTNG	0.7757	28.4	3	1290.59	2.551
810	n[29.04]GK[156.13]YC[160.03]TYTGGQC[160.03]GR	0.9995	39.9	3	1562.69	-2.0438
811	n[29.04]K[156.13]TTAAK[156.13]PAFSAPQSK[156.13]	0.8873	30.9	3	1643.96	0.85
812	n[29.04]GK[156.13]YC[160.03]TYTGGQC[160.03]GR	0.9999	44.2	2	1562.7	-0.3835
813	n[43.02]M[147.04]NDEHDEENVAR	1	72.6	2	1515.59	0.1318
814	n[43.02]M[147.04]M[147.04]SNVHHDAM[147.04]LDGDANTPSGK[156.13]R	0.9872	51.3	4	2501.07	-1.3173
815	n[43.02]M[147.04]EASPPEAHADTSAK[156.13]NDDTR	0.9424	34.9	3	2227.97	1.2999
816	n[29.04]AATSASSSSALSTR	0.9584	39.6	2	1323.66	-1.5841
817	n[43.02]ASVETGK[156.13]AEDR	0.9782	45.6	2	1231.6	-0.5674
818	n[29.04]IVSGTAAPPGR	0.8857	31.8	2	1052.6	1.4223
819	n[43.02]ADANEGTAAEK[156.13]DAR	0.9986	48.8	2	1487.69	1.9467
820	n[29.04]M[147.04]K[156.13]EEM[147.04]PTQINDTNDSEVK[156.13]R	0.71	38.2	4	2380.13	1.6358
821	n[43.02]M[147.04]DPAHQDAVAR	0.9999	44.6	2	1267.56	1.5753
822	n[29.04]SGSAAVSASVGR	0.9931	42.1	2	1075.56	1.2992
823	n[29.04]TVNAGLDDHER	0.9979	37	3	1253.6	0.4775
824	n[43.02]M[147.04]DSAPSTPR	0.9877	29.2	2	1018.44	1.078
825	n[43.02]SK[156.13]SFK[156.13]EEHPLEK[156.13]R	0.9789	44.1	3	1739.96	1.9507
826	n[29.04]SAVVSEAEER	0.7328	30.2	2	1103.55	5.6984
827	n[29.04]TVYTPGPNDK[156.13]R	0.7674	31	3	1302.69	0.1532
828	n[29.04]ISQC[160.03]PPGSNNC[160.03]VR	0.9142	31.4	2	1515.69	-0.0659
829	n[29.04]TLEPDENDQR	0.7014	26.4	2	1243.57	0.4014
830	n[29.04]SSGQVHTGM[147.04]PTTM[147.04]AELR	0.9863	37.3	3	1861.87	2.3594
831	n[43.02]SNEDGSDTSSISK[156.13]DR	0.9994	45.4	2	1666.73	1.2584
832	n[29.04]SSGQVHTGM[147.04]PTTM[147.04]AELR	0.9845	38.1	2	1861.86	-3.1118
833	n[43.02]STNADLNTSSK[156.13]PR	0.9981	55.3	2	1459.72	-1.8471
834	n[29.04]AVPPK[156.13]SNEEVSDGSADVR	0.9993	47.4	3	1911.96	2.5588
835	n[29.04]SDVNK[156.13]ADSPASSSVSVSR	1	57.5	3	1847.93	3.0795
836	n[29.04]AVK[156.13]YSDIGK[156.13]SAK[156.13]	0.9998	41.9	2	1377.82	0.2899
837	n[29.04]LK[156.13]ERPPPPTAEEIAAK[156.13]K[156.13]R	0.6664	30.8	4	2142.29	1.4443
838	n[29.04]IGHK[156.13]NYGYGGYR	0.9337	35.5	4	1439.73	0.5541
839	n[29.04]TQISPEVK[156.13]AK[156.13]	0.9664	31.7	3	1183.72	0.4213
840	n[43.02]SSSAGNVEVTK[156.13]TSR	0.9996	54.4	2	1491.75	0.8703
841	n[29.04]DAYVGDEAQAK[156.13]R	0.9722	35.3	3	1377.69	2.0279
842	n[29.04]EITASDESK[156.13]GYR	0.792	30.8	3	1410.7	2.7587
843	n[29.04]ADVEK[156.13]QAQAAEAK[156.13]SR	0.9924	33.7	3	1684.92	3.4954
844	n[29.04]LK[156.13]ERPPPPTAEEIAAK[156.13]K[156.13]R	0.9992	48.5	3	2142.29	2.8434
845	n[29.04]SDVNK[156.13]ADSPASSSVSVSR	1	66.4	2	1847.93	1.7838
846	n[29.04]ASK[156.13]DDNTSDVDEYR	0.9982	38.3	3	1669.74	-0.8369
847	n[43.02]SEVPPTR	0.9059	28.2	2	826.42	1.5692
848	n[43.02]SSEVK[156.13]EDDPTPSSR	0.9914	35	2	1602.74	1.4332
849	n[43.02]SAVDDK[156.13]TEVR	0.7457	45.7	2	1188.61	6.4672
850	n[29.04]ASEDDDAQDNEIER	0.9999	65.6	2	1633.68	3.607
851	n[29.04]ASEDDDAQDNEIER	0.9411	36.4	3	1633.67	1.6497
852	n[29.04]SAVVSEAEER	0.9942	53.4	2	1103.55	1.5377
853	n[43.02]M[147.04]DEDHGISASHGNSTPSK[156.13]LR	0.9859	43.1	4	2224.02	1.526
854	n[29.04]GGHHYNPEAEPK[156.13]K[156.13]DQNLQAIK[156.13]DAR	0.8063	37.2	4	2827.48	1.8718
855	n[43.02]ADVSVEHGR	0.7474	33.3	2	1010.48	0.7901
856	n[43.02]M[147.04]NPSHPNYPR	0.9992	46.5	2	1269.55	-3.1457
857	n[29.04]TGNEHVGDFR	0.947	29.7	3	1158.54	0.6887
858	n[29.04]TTK[156.13]C[160.03]EDGDIPGETC[160.03]GR	0.7924	32.1	3	1850.82	0.6473
859	n[29.04]MDSSNDLEATM[147.04]PT	0.6824	35.1	4	1454.59	-3.4965
860	n[29.04]AEVDEEDDVR	0.9979	43.7	2	1203.52	-1.3272
861	n[29.04]SAPNGEDIDASSR	0.9996	47.4	2	1345.61	-3.636
862	n[43.02]M[147.04]NNISGPGR	0.998	38.1	2	1002.45	-0.7964
863	n[29.04]TGNEHVGDFR	0.9694	35.9	2	1158.54	1.1202
864	n[29.04]AVPPK[156.13]SNEEVSDGSADVR	0.9977	38.8	3	1911.96	1.6188
865	n[43.02]SDK[156.13]ASSTTSSLTR	0.9975	37.9	2	1409.7	2.0542
866	n[43.02]SSETISESPK[156.13]TNAR	0.9993	48.2	2	1575.78	4.0563
867	n[29.04]K[156.13]ELSYDSATGR	0.999	36.1	3	1281.66	0.5449
868	n[29.04]K[156.13]MGIK[156.13]FIGPTGPVM	0.74	32.4	4	1558.91	7.8058
869	n[29.04]APPVIPQQSASTAC[160.03]K[156.13]GDL	0.6691	32.2	3	1894.98	0.4215
870	n[29.04]SNQVDNDNSVDDNSQVAER	1	63.8	3	2132.92	0.2809
871	n[43.02]ATSQTQQQEHFQR	1	67.4	2	1629.75	2.1449
872	n[43.02]AFSSHPQQR	0.9894	33.4	2	1098.52	-1.1812
873	n[29.04]GGK[156.13]EESTSAYSLNR	0.994	38.1	3	1553.77	0
874	n[29.04]AGLEPASEEGGGDR	0.9973	41.2	2	1371.63	0.2184
875	n[29.04]GNDEFDESNTR	0.9834	28.9	2	1310.54	0.5333
876	n[29.04]DDMSDDLHAHGSR	0.9705	31.5	4	1482.62	0.4709
877	n[29.04]AVESYGSATPSDQR	0.9999	53.9	2	1494.7	1.3363
878	n[43.02]SK[156.13]EPNNQTMEASPPEAHADTSAK[156.13]NDDTR	0.9983	57.7	4	3138.42	0.4455
879	n[29.04]GGESVGQSTLTR	0.9998	48.9	2	1218.62	0.5735
880	n[29.04]K[156.13]SSVGGGGVSPR	0.8439	38.1	2	1142.65	6.8142
881	n[29.04]SASAFEAGM[147.04]R	0.8633	34.6	2	1069.48	-2.4265
882	n[43.02]TK[156.13]NTPSC[160.03]VVDR	0.9964	39.3	2	1345.66	-0.8904
883	n[29.04]AK[156.13]SNDDEDEGDDDWR	0.9999	48.6	3	1821.73	-0.3836
884	n[43.02]SDQSVVVK[156.13]TR	0.9169	33.6	2	1187.65	0.4203
885	n[29.04]SAAAQDATSSSGGGGSSSK[156.13]SNPFGAAK[156.13]PR	0.9995	73.5	4	2721.34	1.6878
886	n[29.04]AVPPK[156.13]SNEEVSDGSADVR	0.858	34.5	3	1911.96	0.7311
887	n[29.04]FTK[156.13]APK[156.13]GYEIDDSSAPK[156.13]R	0.9999	47.6	3	2121.15	1.2711
888	n[43.02]M[147.04]M[147.04]SNVHHDAMLDGDANTPSGK[156.13]R	0.9992	58.6	4	2485.08	1.4463
889	n[29.04]SSLTQDENDNEGK[156.13]EDAEVR	1	73.1	3	2190.99	0.5925
890	n[43.02]SEEPK[156.13]DGAM[147.04]ITSGR	0.94	33.2	3	1562.73	1.8521
891	n[29.04]EVEIMHGR	0.9376	28.5	3	997.502	0.1999
892	n[29.04]SWNEAPR	0.9607	31.7	2	886.432	2.4762
893	n[29.04]GMLSGDC[160.03]TQER	0.9948	39.9	2	1280.55	-3.0408
894	n[29.04]AGFAGDDAPR	0.9104	32.3	2	1003.48	5.2711
895	n[29.04]NDLQNEYR	0.9865	28	2	1078.5	-1.851
896	n[29.04]ASASAFEAGM[147.04]R	1	46.5	2	1140.53	3.3259
897	n[29.04]AAGQAVEGIAR	0.9451	32.8	2	1069.59	2.5196
898	n[29.04]GGGAANTLLHR	0.9379	32.9	3	1093.6	1.8238
899	n[29.04]GGGHDDFSSGAFNDPK[156.13]HR	0.9305	39.8	4	1955.89	1.6837
900	n[29.04]GGGHDDFSSGAFNDPK[156.13]HR	0.9929	39	3	1955.89	3.4203
901	n[29.04]GGGHDDFSSGAFNDPK[156.13]HR	1	67.3	2	1955.89	0.0511
902	n[29.04]AVPPK[156.13]SNEEVSDGSADVR	0.9949	36.9	3	1911.96	2.0888
903	n[43.02]MK[156.13]FAIASIAI	0.7324	24.4	3	1133.64	-8.5337
904	n[43.02]MNDEHDEENVAR	0.9996	42.1	2	1499.59	-1.4651
905	n[43.02]M[147.04]QSQSSSSGPELR	0.9909	35.2	2	1450.64	1.721
906	n[29.04]M[147.04]K[156.13]ILVPIK[156.13]R	0.9559	30.3	4	1196.81	1.499
907	n[29.04]VHTVVLNDPGR	0.9866	35.5	3	1233.69	2.3449
908	n[29.04]SNAQPEQLEAEGDR	1	70.3	2	1570.73	2.2254
909	n[29.04]M[147.04]K[156.13]ILVPIK[156.13]R	0.7173	23.3	3	1196.81	2.2503
910	n[29.04]ESVNDQSEELAR	0.9852	42.4	2	1403.65	1.2805
911	n[29.04]GEDYVDPSR	0.9768	29.7	2	1064.47	-2.4379
912	n[43.02]M[147.04]ITNPTTTQPK[156.13]R	0.999	36.7	2	1472.77	3.2547
913	n[43.02]SSNGDSGVVK[156.13]GSGLR	0.9988	49.1	2	1488.76	3.7564
914	n[29.04]LSNDDNDDADLAR	0.9979	49.3	2	1460.64	2.598
915	n[43.02]SEGK[156.13]DYIR	0.8902	35.8	2	1036.52	-1.1555
916	n[29.04]EGSSGSAM[147.04]DVAAE	0.8016	31	2	1253.51	-2.0709
917	n[29.04]LSSFGGLM[147.04]GGR	0.7959	30.8	3	1124.57	8.5137
918	n[43.02]SHDLITR	0.9468	28.6	2	882.456	0.3392
919	n[43.02]STTSK[156.13]SATAETAPK[156.13]SFAER	0.9998	56.7	3	2067.04	-1.9806
920	n[43.02]M[147.04]EPSTSSDPPSHADAIAR	1	66	2	1925.85	3.216
921	n[29.04]ALTTQLSSSR	0.9579	35.5	2	1090.6	0.183
922	n[29.04]LK[156.13]TNPSTATEGIPR	0.9991	50.3	3	1539.86	0.8426
923	n[29.04]RDVPGTGNEHVGDFR	0.8591	32	3	1682.81	1.1864
924	n[29.04]AIGDSLSSK[156.13]EK[156.13]VEEDR	0.9953	50.6	2	1845.96	-2.4351
925	n[29.04]AIGDSLSSK[156.13]EK[156.13]VEEDR	0.9989	35.3	4	1845.97	0.8649
926	n[29.04]NATETTSLVNK[156.13]GNNDDEENLRR	0.998	57.9	4	2545.23	-1.3729
927	n[29.04]VTIQSSSNYANR	0.998	42.6	2	1366.69	2.2649
928	n[43.02]SASNNYTTGVTASTSK[156.13]TDVK[156.13]SSK[156.13]SSLDK[156.13]GR	0.9299	51.9	4	3230.67	3.277
929	n[29.04]APPLTAEEADNTSAR	0.964	40.2	2	1569.76	0.1272
930	n[43.02]SASNNYTTGVTASTSK[156.13]TDVK[156.13]SSK[156.13]	0.9995	50	3	2459.24	0.1625
931	n[29.04]ATDGAAVADGFR	1	52.7	2	1177.57	0.3391
932	n[29.04]ASEDESPSTISGGVER	0.9998	53.6	2	1647.76	1.2729
933	n[43.02]MDK[156.13]PALNR	0.9551	30.5	2	1013.53	0.0985
934	n[29.04]TDASAEEEQPGFR	0.9247	44.3	2	1463.65	-4.0937
935	n[43.02]MDPAHQDAVAR	0.9829	39.2	2	1251.56	-8.1368
936	n[29.04]SSDPEAEAAK[156.13]LR	0.9997	43.3	2	1328.69	-0.3757
937	n[29.04]ALDSSDLQQR	0.8506	33.9	2	1159.58	-4.6488
938	n[29.04]TAVDEEAK[156.13]PEYT	1	49.9	2	1407.68	0.6384
939	n[29.04]M[147.04]K[156.13]QEDGEHDQLQVDEGEINRR	0.9737	46.1	4	2597.22	0.4998
940	n[29.04]DLEVENER	0.7017	33.9	2	1030.5	2.5181
941	n[43.02]TGPNPNK[156.13]QAVELNR	0.9999	55.2	2	1606.85	3.2321
942	n[29.04]SSGQVHTGMPTTM[147.04]AELR	0.9977	44.4	3	1845.88	2.2175
943	n[29.04]YHENIVEHYENPR	0.8323	37.5	4	1726.81	-0.6355
944	n[43.02]M[147.04]EISQDDTTVGTAK[156.13]R	0.998	34	2	1736.83	3.6231
945	n[29.04]ATYEGK[156.13]K[156.13]PVLIVR	0.9248	27.9	4	1556.97	1.4094
946	n[43.02]M[147.04]EAATPPPTAVR	0.9331	28.6	2	1297.64	2.3083
947	n[29.04]AAASVDNK[156.13]SIYEATR	0.9991	36.8	3	1650.86	-0.2419
948	n[43.02]MDSAPSTPR	0.9138	31.8	2	1002.45	2.5885
949	n[29.04]ATTLSC[160.03]PSVDEGQR	0.999	49.8	2	1547.73	3.0328
950	n[43.02]SSETPPAAAAGPSPAER	0.9984	45.7	2	1636.77	-1.5255
951	n[43.02]AASSSK[156.13]LLR	0.9735	44	2	1001.59	5.9784
952	n[29.04]TAVDEEAK[156.13]PEY	0.9998	46	2	1306.63	1.1462
953	n[29.04]TAGDTHLGGEDFDNR	0.9735	35.8	3	1631.72	2.9362
954	n[43.02]SDGLVGR	0.7169	35.3	2	744.378	2.4116
955	n[29.04]ATETTSLVNK[156.13]GNNDDEENLR	0.9555	35.7	3	2275.09	-0.5706
956	n[29.04]ARPLTQTSPFR	0.8152	27.3	3	1300.73	1.3806
957	n[29.04]SYSTSTSGEANTESFR	1	61.7	2	1750.76	-2.225
958	n[29.04]TSLDNDK[156.13]PVNEAM[147.04]IR	0.739	28.8	3	1773.89	-0.5065
959	n[43.02]AVK[156.13]YSDIGK[156.13]SAK[156.13]	0.996	34.9	3	1391.8	1.1471
960	n[43.02]AVK[156.13]YSDIGK[156.13]SAK[156.13]	0.9992	38.5	2	1391.8	0.8609
961	n[29.04]AGAGESVPDGFR	0.9832	36.7	2	1189.58	2.8533
962	n[43.02]M[147.04]MSNVHHDAMLDGDANTPSGK[156.13]R	0.8978	47	4	2469.08	-0.1213
963	n[29.04]SVNAEVDEEDDVR	0.9995	51.4	2	1503.67	0.5313
964	n[29.04]GMLDDADQER	0.9553	35	2	1176.5	-2.9698
965	n[29.04]DALPVGEAR	0.7547	34	2	954.512	-1.3591
966	n[29.04]EAQDFNEAEEGAAAH	0.9989	42	2	1615.68	1.7309
967	n[29.04]ASIDNGDDDNTSSPLR	1	59.9	2	1703.76	0.0586
968	n[29.04]YYK[156.13]SDEPFAER	0.9108	29	3	1459.7	1.0255
969	n[43.02]SEEPK[156.13]DGAMITSGR	0.9999	56.1	2	1546.73	-1.1622
970	n[43.02]SM[147.04]SM[147.04]M[147.04]QGPEFQH	0.9561	26.8	2	1498.56	2.4657
971	n[43.02]SEEPK[156.13]DGAMITSGR	0.9997	43.2	3	1546.73	2.6456
972	n[29.04]DEFDEETK[156.13]LSK[156.13]R	0.7228	29	3	1579.81	1.3267
973	n[43.02]ATK[156.13]PPSHGGTFQPLR	0.821	32.2	3	1662.89	2.7613
974	n[29.04]ADDNEPSASSNNFVER	1	58.3	2	1778.77	2.0216
975	n[29.04]K[156.13]NPK[156.13]TNVVIVDGIR	0.9996	40.4	3	1636.01	1.4033
976	n[29.04]SSAATQSSGLPSSISR	0.9999	62.4	2	1562.8	3.8982
977	n[43.02]SHTVK[156.13]IYDTC[160.03]	0.8662	24.9	2	1292.61	-0.6179
978	n[29.04]K[156.13]NPK[156.13]TNVVIVDGIR	0.9323	40.8	4	1636.01	1.5853
979	n[29.04]ATDGAAVADGFR	0.9999	50.2	2	1177.57	-1.4412
980	n[29.04]NATETTSLVNK[156.13]GNNDDEENLR	0.9996	50.4	3	2389.14	3.0098
981	n[29.04]PGQIVTR	0.7105	28.8	2	797.477	1.2508
982	n[29.04]AGPVGVTVETER	0.9959	33.3	2	1241.67	5.146
983	n[29.04]TNTAVTK[156.13]EF	0.8716	23.4	2	1065.57	1.8734
984	n[29.04]ADDNEEGWSAPK[156.13]	0.9857	38.9	2	1373.61	2.4716
985	n[29.04]DLK[156.13]PTYGYR	0.8586	26.8	3	1167.63	1.8793
986	n[43.02]GGAPIPLPPL	0.7412	26.4	2	972.566	1.9496
987	n[29.04]ADDNEPSASSNNFVER	0.9934	36.5	3	1778.78	2.4694
988	n[43.02]SSLTQDENDNEGK[156.13]EDAEVR	0.9967	45.8	3	2204.97	1.6304
989	n[29.04]SALATEDPDAVAAR	0.9938	39.6	2	1413.71	0.9889
990	n[43.02]SSLTQDENDNEGK[156.13]EDAEVR	1	66.8	2	2204.97	0.4531
991	n[43.02]TTPHSESSLNDTIR	1	56.8	2	1598.76	1.6242
992	n[29.04]VATVSAGDALAR	0.998	33.5	2	1157.64	3.3631
993	n[29.04]ADDNEEGWSAPK[156.13]SAM[147.04]	0.9925	42	2	1678.71	0.238
994	n[29.04]SNTILDDPTR	0.9881	34.5	2	1158.59	-1.0339
995	n[43.02]TTNK[156.13]SVSWGENTTR	0.9944	38.5	2	1649.8	-1.3924
996	n[29.04]SASAFEAGMR	0.8694	31.7	2	1053.49	0.379
997	n[29.04]AGAGESVPDGFR	0.9875	36.3	2	1189.57	-2.5177
998	n[43.02]SSNVSDTEAAVTNR	0.8361	38.9	3	1491.68	1.6726
999	n[43.02]ADVEK[156.13]QAQAAEAK[156.13]	0.9997	64.5	2	1455.76	0.6174
1000	n[29.04]ASASAFEAGMR	0.988	33.3	2	1124.53	0
1001	n[29.04]ARPIVLQVGNM[147.04]PSNR	0.9997	48.6	3	1694.93	2.9447
1002	n[43.02]ADVEK[156.13]QAQAAEAK[156.13]SR	0.9999	61	2	1698.9	3.3511
1003	n[29.04]ATDTIVIGGGR	0.9889	38.5	2	1086.6	0.7349
1004	n[29.04]NVSSTVSASTPSLR	0.9989	41.6	2	1432.76	3.6243
1005	n[29.04]AGESVPDGFR	0.9949	37.5	2	1061.51	0.2821
1006	n[43.02]ADVEK[156.13]QAQAAEAK[156.13]	0.9994	43.8	3	1455.76	2.1936
1007	n[29.04]APNATETTSLVNK[156.13]GNNDDEENLR	0.9913	35.8	3	2557.23	3.32
1008	n[29.04]ATDGAAVADGFR	1	57.5	2	1177.57	-1.1021
1009	n[29.04]YQK[156.13]STDLLIR	0.7796	28	3	1291.75	1.1585
1010	n[43.02]MEPSTSSDPPSHADAIAR	0.999	45.6	2	1909.85	1.0984
1011	n[29.04]ASTDESTSLVPDGAR	0.9997	48.5	2	1532.73	-2.476
1012	n[29.04]TM[147.04]TLPQQQPVLR	0.9948	30.3	2	1454.8	3.5694
1013	n[29.04]TEAK[156.13]NYGAVNVPK[156.13]GNDEFDESNTR	0.9892	47.5	4	2738.32	1.3127
1014	n[43.02]SNAQPEQLEAEGDR	1	57.8	2	1584.7	1.5126
1015	n[29.04]SHTVK[156.13]IYDTC[160.03]IGC[160.03]TQC[160.03]VR	0.9997	46.3	3	2253.07	-1.4184
1016	n[29.04]FAPVQVAK[156.13]	0.9908	29	2	914.559	0
1017	n[29.04]TEAK[156.13]NYGAVNVPK[156.13]GNDEFDESNTR	0.9968	49.6	3	2738.31	-1.3132
1018	n[29.04]GPPK[156.13]TDIVLSETYGEGSR	0.9167	32.4	3	1961.01	1.1201
1019	n[29.04]AGAGESVPDGFR	0.9982	49.4	2	1189.57	0.1678
1020	n[29.04]GIPSATGGTPSNFQR	0.8719	32.8	2	1516.76	-0.3292
1021	n[29.04]TAK[156.13]SGVGISSM[147.04]GVM[147.04]NPGLVM[147.04]R	1	62.1	3	2195.11	-2.0017
1022	n[43.02]AVK[156.13]YSDIGK[156.13]	0.9371	32.2	2	1077.61	0.5557
1023	n[29.04]STAK[156.13]TSSSLSTATNVISQR	0.9995	45.3	3	1994.07	1.3019
1024	n[29.04]ASASAFEAGMR	0.9996	43.8	2	1124.53	0.5326
1025	n[29.04]NRPPAASGGAELDPLR	0.8843	30	3	1647.87	-0.7875
1026	n[29.04]EIGGLTK[156.13]C[160.03]SESAAFTK[156.13]R	0.9824	45.9	2	1938.02	-0.7732
1027	n[29.04]DEALSPAVEAAR	0.9648	39.2	2	1255.64	0.6361
1028	n[43.02]TSPSITYSSTR	0.9973	34.4	2	1240.59	-1.69
1029	n[29.04]ALTGTFDDTSSER	0.7438	28.8	2	1426.66	0.63
1030	n[29.04]ATK[156.13]APTNPHK[156.13]PPLNLYGLNAR	0.9985	50.9	4	2356.34	0.8897
1031	n[29.04]SDAPK[156.13]PSPSLLAGDTGR	0.9521	32.7	3	1723.91	0.9844
1032	n[29.04]SAM[147.04]SSVDFYR	0.8049	23	2	1205.54	-0.4969
1033	n[29.04]SAAEGEFYIDQNRR	0.6624	26.4	2	1682.8	-0.4155
1034	n[29.04]ATDGAAVADGFR	0.9865	34.5	2	1177.57	0.763
1035	n[29.04]SAAEGEFYIDQNRR	0.9978	38.1	3	1682.8	0.8305
1036	n[29.04]TSLDNDK[156.13]PVNEAMIR	0.9073	34.1	3	1757.9	1.0222
1037	n[29.04]AAPPIDPLAK[156.13]ER	0.9126	29.4	2	1332.78	4.3452
1038	n[29.04]PK[156.13]SEAEFVNYQVR	0.7137	28.8	3	1621.85	4.6157
1039	n[29.04]AVVGK[156.13]PDTASTISIASSER	0.9993	46.1	3	1944.06	3.0302
1040	n[43.02]SDYDVSTSVR	0.9998	49.5	2	1169.52	1.2804
1041	n[43.02]RAYSNANDSDIGTILWDSG	0.8623	32.5	2	2095.95	4.5282
1042	n[29.04]ASYYIDTTEQSPR	0.9945	34.4	2	1557.73	-2.6286
1043	n[43.02]SSDPEAEAAK[156.13]LR	0.9983	36.1	2	1342.68	1.9335
1044	n[29.04]DVPGTGNEHVGDFR	0.7789	29.4	2	1526.71	0.3271
1045	n[29.04]TEINSVNYVSPR	0.9972	40	2	1405.72	-0.9945
1046	n[43.02]TIAIGQNQER	0.9983	48.8	2	1170.6	1.6203
1047	n[29.04]EWAGAYHLR	0.9655	32.2	3	1129.57	0.3532
1048	n[43.02]STTSTK[156.13]LK[156.13]NPK[156.13]TNVVIVDGIR	0.9954	48.4	4	2396.4	-0.5416
1049	n[29.04]TK[156.13]NILLNEGIR	0.7948	36.1	3	1325.81	2.1824
1050	n[29.04]TAQDIDGK[156.13]SIAATIR	0.9922	34.2	3	1614.9	2.0397
1051	n[29.04]AADEDQDFLR	0.9997	34.9	2	1206.55	1.0757
1052	n[29.04]SSGQVHTGMPTTMAELR	1	54.1	3	1829.88	1.5822
1053	n[29.04]DAWDAENPGVR	0.9993	37	2	1256.58	-0.6356
1054	n[43.02]AYGSGK[156.13]PAWAR	0.9108	30.6	2	1232.63	-0.243
1055	n[29.04]VM[147.04]IDATGESQFR	0.9335	29	2	1396.66	-0.572
1056	n[43.02]AK[156.13]VNTAPIK[156.13]WAQR	0.9986	44.6	3	1579.92	3.0323
1057	n[43.02]SSAATQSSGLPSSISR	0.9474	33.5	2	1576.77	-1.9002
1058	n[29.04]DDAAPSSTATK[156.13]VVVAGATGQTGR	0.9999	56.9	3	2215.15	2.7049
1059	n[29.04]VADDAK[156.13]VILVTGASR	0.9838	31.7	3	1569.91	2.2887
1060	n[29.04]VADDAK[156.13]VILVTGASR	0.8976	32.3	2	1569.92	6.1071
1061	n[43.02]TEAK[156.13]NYGAVNVPK[156.13]GNDEFDESNTR	0.9999	62.7	3	2752.29	-1.9236
1062	n[43.02]SAPPLAPSTPHLQSR	0.8428	26.8	2	1599.84	3.5584
1063	n[29.04]GPPK[156.13]TDIVLSETYGEGSR	1	55.2	3	1961.01	1.2729
1064	n[29.04]GPPK[156.13]TDIVLSETYGEGSR	1	54.1	2	1961.01	0.4075
1065	n[29.04]VDQTPLIPTESGTGGR	0.973	30.4	2	1654.85	1.3278
1066	n[29.04]ADDNEEGWSAPK[156.13]SAM	0.9163	31.8	2	1662.73	4.4451
1067	n[29.04]TVSALTLEEQR	0.9993	46.5	2	1273.7	6.3494
1068	n[29.04]AEIGDSGVAFEHVAR	0.9328	41.3	3	1584.8	6.8018
1069	n[29.04]YPVFAQQGYSNPR	0.7492	26	2	1553.77	1.7355
1070	n[29.04]AVPLANGAM[147.04]SFDR	0.9945	39.5	2	1391.69	-0.6458
1071	n[29.04]SDIQTDLNYAR	0.9869	39.7	2	1322.64	-5.4354
1072	n[43.02]AEDSSHDEFYVR	0.9987	34	2	1495.63	3.0047
1073	n[29.04]SAAEGEFYIDQNR	0.9998	48.6	2	1526.7	1.5699
1074	n[29.04]SAAEGEFYIDQNR	0.7823	29.7	3	1526.7	1.8304
1075	n[29.04]AAEGEFYIDQNR	0.9999	45.9	2	1439.67	2.0115
1076	n[29.04]ATK[156.13]FPK[156.13]FSQALAQDPATR	0.9961	41.4	3	2060.15	1.648
1077	n[29.04]GPPK[156.13]TDIVLSETYGEGSR	1	64.8	3	1961.01	1.5784
1078	n[29.04]ATK[156.13]FPK[156.13]FSQALAQDPATR	0.993	55.8	4	2060.14	1.4049
1079	n[29.04]SLTVDNVPINR	0.8931	34.9	2	1254.69	-1.4323
1080	n[29.04]GPPIDPSVPVTDQVGEGSR	0.8818	32.7	2	1933.99	5.7335
1081	n[43.02]SDAPK[156.13]PSPSLLAGDTGR	0.9999	53	2	1737.89	0.5747
1082	n[29.04]SAAEGEFYIDQNR	1	57.9	2	1526.7	2.0933
1083	n[29.04]GPPIDPSVPVTDQVGEGSR	0.9978	40.4	3	1933.98	1.2907
1084	n[29.04]SAAEGEFYIDQNR	0.9962	40.1	3	1526.7	0.9152
1085	n[29.04]TAIAAVVGK[156.13]DDFNAR	0.9973	37.3	3	1602.87	0.6227
1086	n[43.02]TTPPSAFAPTM[147.04]R	0.993	31.5	2	1333.63	0.599
1087	n[29.04]TAIAAVVGK[156.13]DDFNAR	0.998	34.4	2	1602.87	-1.7447
1088	n[29.04]GPPK[156.13]TDIVLSETYGEGSR	1	50.7	3	1961.01	1.6802
1089	n[43.02]SK[156.13]SSSANTEELELLK[156.13]QR	0.9974	45.8	3	2017.06	-2.3266
1090	n[29.04]VGSK[156.13]DALFEAGNAGEIAR	0.9989	53.6	3	1859.98	3.0596
1091	n[29.04]GGC[160.03]K[156.13]PDLYLVEDDSER	0.9212	38.9	3	1907.89	-2.8259
1092	n[29.04]VGSK[156.13]DALFEAGNAGEIAR	0.9977	43	2	1859.98	0.6982
1093	n[29.04]GDGSSSETDSLIELNPK[156.13]R	0.9886	40.8	3	1959.98	0.8151
1094	n[29.04]GVK[156.13]LDSLVEK[156.13]SDDLSR	0.9792	37.9	3	1844.03	0.1624
1095	n[29.04]GPPIDPSVPVTDQVGEGSR	0.8879	29.3	2	1933.98	0.8781
1096	n[29.04]SAAEGEFYIDQNR	0.9994	46.2	2	1526.71	4.7752
1097	n[29.04]VVDLTDATFEHQTQASTGQTTGR	0.9959	41.9	3	2490.2	0.8824
1098	n[43.02]MNAAFR	0.9445	26.5	2	750.348	0.1329
1099	n[29.04]SLVTSSLIR	0.7811	29.9	2	1002.61	1.4931
1100	n[29.04]DIAVAQDVDLDK[156.13]ASSSPDR	0.9999	59.5	2	2057.03	2.8168
1101	n[43.02]M[147.04]DEEPVIISR	0.9994	34.4	2	1245.59	2.4848
1102	n[29.04]M[147.04]GGDIPYSQPIDPVQR	0.9821	34.4	2	1815.88	-3.4656
1103	n[29.04]GPPIDPSVPVTDQVGEGSR	1	62.3	3	1933.98	2.3748
1104	n[29.04]GPPIDPSVPVTDQVGEGSR	0.9995	45.1	2	1933.98	2.8409
1105	n[29.04]YLDALPVGEAR	0.8109	27.4	2	1230.66	1.947
1106	n[29.04]SSVAFVGLGNM[147.04]GR	0.9977	34.9	2	1337.68	3.135
1107	n[29.04]FTDDIDQEK[156.13]FDQYR	0.9977	33.5	3	1874.87	-0.1598
1108	n[29.04]SLDIHDLEER	0.9984	38.8	3	1253.63	2.069
1109	n[29.04]DEDSFESIAAR	0.9948	39.5	2	1266.57	-0.9459
1110	n[29.04]FSIASNK[156.13]	0.6943	25.7	2	821.472	8.5004
1111	n[29.04]ASGPPVISNWR	0.9999	44.7	2	1210.65	1.4843
1112	n[29.04]TAVDEEAK[156.13]PEYTF	0.9997	46.3	2	1554.74	-0.4497
1113	n[29.04]TDIVLSETYGEGSR	1	49.9	2	1553.76	1.4141
1114	n[29.04]PPLVNGR	0.9291	28.2	2	779.461	-5.6304
1115	n[43.02]M[147.04]LNYHELTM[147.04]NEPR	0.7452	25.3	2	1720.76	3.5988
1116	n[43.02]SM[147.04]SM[147.04]M[147.04]QGPEFQHILR	0.8097	30.4	3	1880.82	0.5308
1117	n[43.02]SM[147.04]SM[147.04]M[147.04]QGPEFQHILR	0.9597	27.2	2	1880.83	6.0015
1118	n[29.04]TVNAIHIFDR	0.8444	30.3	3	1212.66	1.2339
1119	n[29.04]GEVDVVVLPR	0.9079	31.8	2	1109.65	0.6297
1120	n[43.02]STPNNDDGLGEK[156.13]FGGFTTK[156.13]QR	0.6945	32.4	3	2366.15	0.2955
1121	n[29.04]LDVVADVDGASGAGDR	0.9996	40.1	3	1543.75	2.0688
1122	n[29.04]LDVVADVDGASGAGDR	1	70.3	2	1543.75	1.1645
1123	n[43.02]MDK[156.13]ILSR	0.8933	35.6	2	931.517	0.857
1124	n[43.02]MENIQTDEETRPLAPPPR	0.7609	28.2	2	2135.03	1.5442
1125	n[43.02]M[147.04]ENQLALVSDR	0.9484	35.3	2	1332.63	0.2997
1126	n[29.04]REYDVDVGDQVFDDAR	0.9998	53.2	3	1925.88	2.3329
1127	n[43.02]GPPK[156.13]TDIVLSETYGEGSR	0.9605	36.4	2	1975	5.8674
1128	n[43.02]GPPK[156.13]TDIVLSETYGEGSR	0.959	38.8	3	1974.99	1.7695
1129	n[29.04]AEVTTALIK[156.13]ELR	0.8593	33.4	3	1398.85	1.3553
1130	n[29.04]RVFLDPAM[147.04]YGDQELR	0.9996	52.9	3	1852.91	-2.263
1131	n[29.04]LETYLTEPTEEFK[156.13]ESER	0.9888	37.3	2	2156.07	7.5067
1132	n[43.02]ATNTTDQSTWAPGAK[156.13]K[156.13]IDAGDIAK[156.13]PFR	0.8962	39.3	3	2985.55	-2.6769
1133	n[29.04]SSGGDDGGGGGGGPTT	0.8511	27.2	2	1262.51	3.875
1134	n[29.04]ANQSGDEIPTVYPLSR	0.9976	44.7	2	1773.89	2.1398
1135	n[29.04]SGGSTGERPFSDIITSVR	0.9255	36.2	3	1892.96	2.3734
1136	n[29.04]SAK[156.13]SK[156.13]ALPWLPNPSNLDGR	0.8597	35.7	3	2134.21	7.3928
1137	n[29.04]SVGGVATEINSVNYVSPR	0.9513	36.3	2	1875.97	2.4494
1138	n[29.04]SVGGVATEINSVNYVSPR	0.8078	34.5	3	1875.98	3.7786
1139	n[43.02]SAQPAMDERPLVPGIGR	0.7019	24.3	2	1834.94	3.3207
1140	n[29.04]K[156.13]LGGASLLLM[147.04]V	0.7484	21.6	3	1172.72	3.8274
1141	n[29.04]FM[147.04]GGDIPYSQPIDPVQR	0.9983	44.5	2	1962.96	6.3614
1142	n[29.04]SDSLAWELVK[156.13]R	0.9073	34.5	3	1358.76	1.6155
1143	n[43.02]M[147.04]LNYHELTMNEPR	0.9986	38.4	2	1704.76	1.8749
1144	n[29.04]TAETDLLLPVSSGNSM[147.04]TR	0.7671	33.4	2	1934.97	3.2525
1145	n[29.04]TAETDLLLPVSSGNSM[147.04]TR	0.8746	32.4	3	1934.96	1.032
1146	n[29.04]SAADAAISATSALVDR	0.8959	34.2	3	1545.81	4.5841
1147	n[29.04]SLDDLESK[156.13]LLSDPAPAK[156.13]GGAK[156.13]	0.9846	43.9	4	2223.24	1.7959
1148	n[43.02]GVSGSEGVSAR	0.6883	27.8	2	1046.5	4.9594
1149	n[29.04]SGGSTGERPFSDIITSVR	0.9987	36.8	3	1892.96	2.268
1150	n[43.02]SNDEIDTGDK[156.13]LTPADFSGVTSHR	0.9999	57	3	2531.18	0.947
1151	n[29.04]MNLLLSR	0.9527	29.1	2	873.514	4.3402
1152	n[43.02]SYVSEDPLADM[147.04]SDER	0.9953	33.9	2	1770.73	4.2871
1153	n[29.04]VVGEQASSIGPATLLR	0.981	44.1	2	1624.92	5.6548
1154	n[43.02]GPLPSEGSGENR	0.8733	29.7	2	1240.58	6.3577
1155	n[29.04]ITK[156.13]SELNQLSYLQVK[156.13]GTGLANR	0.9996	69.7	3	2516.44	4.2072
1156	n[43.02]GPPIDPSVPVTDQVGEGSR	0.9999	44	3	1947.95	-0.1025
1157	n[43.02]MDAETVSELR	0.7084	24.4	2	1191.55	2.5973
1158	n[29.04]ITK[156.13]SELNQLSYLQVK[156.13]	0.9998	45.3	2	1847.08	0.703
1159	n[29.04]DFNFEVGR	0.9383	32.4	2	1010.48	1.5802
1160	n[29.04]VDLDYGM[147.04]K[156.13]NSYVPATGGDGGQGQFGAQSPNDWR	0.9886	52.4	4	3558.61	0.9824
1161	n[29.04]VDLDYGM[147.04]K[156.13]NSYVPATGGDGGQGQFGAQSPNDWR	0.9999	73.2	3	3558.6	-2.0496
1162	n[29.04]ADDNEEGWSAPK[156.13]SAM[147.04]VGGAGVNNAGEPPFEIR	0.9962	63.8	4	3343.54	-0.0896
1163	n[29.04]SLLIVGGTGTLGR	0.9982	45.9	2	1270.76	1.6499
1164	n[29.04]K[156.13]STDAGDVIGIDLGTTN	0.9981	46.9	2	1731.89	2.0762
1165	n[43.02]MLNYHELTM[147.04]NEPR	0.9992	40.8	2	1704.76	-1.6405
1166	n[43.02]SSGTAVHFEGLDGIDR	0.9999	57	2	1701.8	0.9978
1167	n[29.04]GIDPNALK[156.13]SFAVEGDTTGASSR	0.9923	45	3	2248.13	-2.0878
1168	n[29.04]ASTPLSTGDFNPDSFR	0.9999	52.7	2	1738.82	0.5744
1169	n[29.04]SLDDLESK[156.13]LLSDPAPAK[156.13]GGAK[156.13]	0.9999	62.4	3	2223.24	1.7069
1170	n[43.02]M[147.04]ELTLTGASTLSDNR	0.9999	54	2	1665.8	6.2357
1171	n[29.04]TIDSDIASIPDNEFR	0.9933	43.8	2	1719.84	2.2069
1172	n[29.04]TIDSDIASIPDNEFR	0.8385	31.5	3	1719.83	1.2189
1173	n[29.04]STAWDIASIGR	0.9741	36	2	1203.63	2.4883
1174	n[43.02]SSSPALGDVDDNGFYR	0.9926	38	2	1740.76	-0.4017
1175	n[29.04]SAADAAISATSALVDR	0.9977	47.5	3	1545.8	2.1306
1176	n[43.02]AATLDETTASSSSSGTTQTVEEYVK[156.13]AR	0.9999	60.3	3	2859.37	1.2228
1177	n[29.04]DAGAISGLNVLR	0.8628	34.1	2	1212.69	5.5981
1178	n[43.02]SQSEENEVLHASLLR	0.9996	54.1	2	1752.86	-1.9944
1179	n[29.04]ESK[156.13]ADLESLATK[156.13]LNPTIR	0.9959	49.6	4	2069.18	1.9294
1180	n[29.04]VTDNIADMLTR	0.9089	27.8	2	1275.65	2.1132
1181	n[29.04]FMGGDIPYSQPIDPVQR	0.9988	44.4	2	1946.95	-1.0262
1182	n[43.02]AATLDETTASSSSSGTTQTVEEYVK[156.13]AR	1	81.1	2	2859.37	1.5727
1183	n[29.04]TTAEASIDDK[156.13]NTPLFESPFK[156.13]GIAR	0.9989	54	3	2691.43	5.3814
1184	n[29.04]GSQAK[156.13]FGIFSPAVYVAK[156.13]	0.9994	50.3	3	1853.05	3.5559
1185	n[29.04]EYDVDVGDQVFDDAR	1	61.3	2	1769.78	2.9349
1186	n[29.04]ATSDDDK[156.13]DLDSLLDNDEDSSSTTPLAPQR	0.9999	69.8	3	3176.45	1.1323
1187	n[43.02]SYK[156.13]AGIAK[156.13]AITELK[156.13]DR	0.9066	33.7	3	1889.1	1.5327
1188	n[29.04]AFNK[156.13]M[147.04]FVM[147.04]LPVM[147.04]LAAR	0.9999	53.9	3	1942.03	3.496
1189	n[29.04]VDLDYGMK[156.13]NSYVPATGGDGGQGQFGAQSPNDWR	0.9999	70.9	3	3542.61	-2.905
1190	n[29.04]LAVGDTAPDFSLVDQNGK[156.13]TFTR	0.7897	34	3	2407.24	2.6553
1191	n[43.02]STGDYK[156.13]VADISLADYGR	1	61.4	2	1899.92	1.5773
1192	n[43.02]ATQDSLPITIEPISSNEAPPTNK[156.13]SR	0.9215	42.3	3	2735.39	-2.6658
1193	n[43.02]AEPDELYTLR	0.9999	51.5	2	1247.6	1.0403
1194	n[29.04]AVK[156.13]YSDIGK[156.13]SAK[156.13]DLLNDDYTNSISLK[156.13]	0.9939	56.6	4	2997.64	3.1649
1195	n[29.04]GEVDELFLEC[160.03]	0.725	26.4	2	1237.56	2.3395
1196	n[29.04]TK[156.13]NINQPVAYPIFTFR	0.9216	33.9	3	1964.09	3.1518
1197	n[43.02]STAPNVDK[156.13]SK[156.13]TPDISETDDPLTK[156.13]YGVDFTAR	0.9049	52.2	4	3493.76	5.1175
1198	n[29.04]SAK[156.13]QELEDLTK[156.13]GL	0.9767	36.4	3	1514.86	2.8329
1199	n[29.04]APLPLTTQSTDGSLIGIHDTSSSIIR	0.8518	39	3	2707.46	9.1128
1200	n[43.02]MLNYHELTMNEPR	0.9999	54.4	2	1688.76	-1.7152
1201	n[29.04]TQQEGFNEVLIQPLR	1	75.7	2	1798.97	5.1083
1202	n[43.02]TK[156.13]NINQPVAYPIFTFR	0.919	34.5	3	1978.08	5.7039
1203	n[29.04]TEGTNEWFGVDDIR	0.9989	47.3	2	1665.76	-0.4197
1204	n[29.04]ANFIK[156.13]PYNDDPFVGHLATPITSSSLTR	1	68.2	3	3016.57	0.2649
1205	n[29.04]AEPFEMM[147.04]VELPGR	0.9814	36.4	2	1548.73	-0.6449
1206	n[29.04]IDLSVK[156.13]TFGIESPENPDTIR	0.9999	59.5	3	2286.21	0.7863
1207	n[29.04]ALIDDAFGVTNETGNK[156.13]IPPLGR	0.9441	38.9	3	2353.27	1.9522
1208	n[43.02]SEEPESESSSVSEEFNPQELASEQPPATTTPR	1	64.1	3	3517.55	-0.6249
1209	n[43.02]ADK[156.13]DADFLNYVDSVK[156.13]R	0.9964	45.6	3	1952.98	-2.7607
1210	n[29.04]SLDDLESK[156.13]LLSDPAPAK[156.13]GG	0.6963	35.5	3	1996.08	4.0018
1211	n[29.04]SLDDLESK[156.13]LLSDPAPAK[156.13]GGA	0.9881	39.7	3	2067.11	0.5797
1212	n[43.02]ADK[156.13]DADFLNYVDSVK[156.13]R	0.9995	51.2	2	1952.98	-0.7161
1213	n[43.02]MQNENGENVDLYIPR	0.9838	41.3	2	1832.83	-3.488
1214	n[29.04]YK[156.13]PSDSDNEGDNNVWTVLANTER	0.9035	41.3	3	2679.24	-1.7895
1215	n[29.04]TEDEDLLSAVVASR	0.9997	54.8	2	1531.77	0.978
1216	n[29.04]TSAEEEAEEEANPEYTFWSEK[156.13]K[156.13]LPM[147.04]	0.9997	70.1	3	3044.4	5.9723
1217	n[29.04]FASYLDALPVGEAR	1	55.7	2	1535.8	0.3902
1218	n[29.04]TVVNDESYFYPDMIR	0.9483	35.6	2	1875.86	-4.6329
1219	n[29.04]ASTPLSTGDFNPDSFRPVC[160.03]SASDSFYR	0.991	45.5	3	3008.36	-1.3615
1220	n[43.02]GK[156.13]VYDWFEER	0.9995	46.2	2	1397.66	1.3575
1221	n[29.04]TAVDEEAK[156.13]PEYTFW	0.9982	51.8	2	1740.81	-6.6559
1222	n[43.02]AFEDELGAQ	0.9504	31.6	2	1020.44	1.4671
1223	n[29.04]EMSK[156.13]SIPFL	0.901	30.5	2	1106.61	3.1571
1224	n[29.04]ANFIK[156.13]PYNDDPFVGHLATPITSS	0.9946	43.6	3	2559.3	-0.8196
1225	n[29.04]VVDYENVALLGGSQTVDLNNANVR	0.9997	71.6	3	2587.33	0.6949
1226	n[29.04]GLFDDEEESTGNEIPAELR	1	74.8	2	2147.99	-0.186
1227	n[29.04]AEITPGFGTAIM[147.04]WGR	0.9972	49.7	2	1649.81	-5.388
1228	n[29.04]AEITPGFGTAIM[147.04]WGR	0.9961	39.3	3	1649.82	-1.573
1229	n[29.04]VVDYENVALLGGSQTVDLNNANVR	0.9999	91.4	2	2587.31	-4.0937
1230	n[29.04]MLYSVILPTYNER	0.9966	36.7	2	1625.85	1.5358
1231	n[29.04]VNPAEVAEINTYFQNR	1	57.1	2	1891.94	1.1616
1232	n[43.02]TTAEASIDDK[156.13]NTPLFESPFK[156.13]GIAR	0.9977	54.8	3	2705.4	4.9475
1233	n[29.04]K[156.13]STDAGDVIGIDLGTTNSC[160.03]VAIMEGR	1	75.4	3	2735.37	8.5452
1234	n[29.04]AGPDWGLFEGR	0.9997	42.8	2	1231.6	1.3781
1235	n[29.04]VVDYENVALLGGSQTVDLNNANVR	0.9752	47.9	3	2587.33	2.3935
1236	n[29.04]VNPAEVAEINTYFQNR	0.9999	56.5	3	1891.94	0.5277
1237	n[43.02]TTTSPDGDIVGVNM[147.04]PIATVVDLRPSSSSPPQR	1	72.5	3	3351.66	0.0894
1238	n[29.04]VNPAEVAEINTYFQNR	1	67.6	2	1891.95	2.0064
1239	n[43.02]M[147.04]K[156.13]PTEDEDLLSAVVASR	0.9713	31.3	2	1945.97	0.4107
1240	n[43.02]AVK[156.13]YSDIGK[156.13]SAK[156.13]DLLNDDYTNSISLK[156.13]	0.8973	44.9	4	3011.61	2.5865
1241	n[29.04]TGAIVDVPVGPELLGR	0.9977	37.3	2	1619.93	1.9729
1242	n[43.02]SNLLNGAIM[147.04]	0.9999	48.5	2	989.486	1.2103
1243	n[43.02]AVK[156.13]YSDIGK[156.13]SAK[156.13]DLLNDDYTNSISLK[156.13]	0.9978	48.7	3	3011.61	0.2322
1244	n[29.04]AAK[156.13]DINEEQLK[156.13]VELAEYLR	0.9336	44.5	4	2315.28	3.0613
1245	n[43.02]AGSGNSPVDEK[156.13]LQLQIFDR	0.9999	59.2	2	2143.1	3.3098
1246	n[43.02]M[147.04]NFIK[156.13]DLNIDK[156.13]VM[147.04]N	0.998	38	3	1823.92	1.4779
1247	n[29.04]YASELDSM[147.04]TGTGIESPK[156.13]VFDPL	0.9702	41	3	2428.17	-1.3985
1248	n[29.04]HLSPPSEDEEAFVEELYAR	0.667	33.4	3	2245.06	1.29
1249	n[29.04]YASELDSM[147.04]TGTGIESPK[156.13]VFDPL	0.9998	59.9	2	2428.17	1.2345
1250	n[43.02]TK[156.13]NINQPVAYPIFT	0.9192	35.3	2	1674.9	2.9817
1251	n[29.04]VVDYENVALLGGSQTVDLNNANVR	0.9953	57.7	3	2587.32	0.2702
1252	n[29.04]TNLSIFEDTLGGC[160.03]ER	0.9999	53.3	2	1738.83	4.021
1253	n[29.04]SPLPEDLM[147.04]PEFSFR	0.8709	29.3	2	1707.83	4.2109
1254	n[29.04]DASSAVINK[156.13]IIAGGISR	1	60.6	3	1727	1.3295
1255	n[43.02]TSIVELFPK[156.13]SR	0.7895	32.1	2	1345.75	-4.526
1256	n[43.02]SAFASLPQVLHPK[156.13]EEDIQM[147.04]M[147.04]LSAGVHTGTR	0.9661	47.4	4	3351.66	-0.5662
1257	n[29.04]VASAIFLTDLSGK[156.13]PLITR	0.973	29.6	3	1957.17	4.1323
1258	n[29.04]TSPTGVLDLPDDILAK[156.13]R	0.8002	39.7	3	1866.04	-0.856
1259	n[43.02]ATVLQPLIR	0.995	52	2	1051.64	-0.7593
1260	n[43.02]M[147.04]NPEYDYLFK[156.13]	0.8771	36.8	2	1404.64	5.7584
1261	n[29.04]MHLLFETPAGY	0.9884	32.1	2	1305.65	2.1412
1262	n[29.04]LAVGDTAPDFSLVDQNGK[156.13]TF	0.9986	45.6	2	2150.09	1.3475
1263	n[43.02]STAWDIASIGR	0.9763	45.2	2	1217.6	-3.1977
1264	n[29.04]SLDDLESK[156.13]LLSD	0.9941	41	2	1389.72	-1.2933
1265	n[43.02]SNPQVYFDITIGGK[156.13]PAGR	0.9966	48.2	2	1989.04	5.4745
1266	n[29.04]YNFASSQYASAFTEIPTPDVDK[156.13]IR	0.9853	39.1	3	2775.39	3.5632
1267	n[29.04]TTAEASIDDK[156.13]NTPLFESPF	0.9875	37.4	2	2138.04	-0.2336
1268	n[29.04]SPPSEDEEAFVEELYAR	0.9971	41.9	3	1994.91	0.8509
1269	n[29.04]STATETYTFTK[156.13]SEEIFK[156.13]EAQDLM[147.04]PGGVSSPVR	0.9	53	4	3605.77	-2.4655
1270	n[29.04]SPPSEDEEAFVEELYAR	0.9994	44	2	1994.91	-2.2034
1271	n[29.04]ETSPLIEIQQQTQQYTEEDSIR	0.9313	38.8	3	2663.3	3.938
1272	n[29.04]TSAEEEAEEEANPEYTFWSEK[156.13]K[156.13]LPM[147.04]AL	0.9997	58.4	3	3228.51	-0.1547
1273	n[43.02]TK[156.13]NINQPVAYPIFTFR	0.802	34.5	3	1978.06	-3.0286
1274	n[29.04]LEATWTPNPDDSGPLPLSLAQR	0.938	39.4	3	2405.23	4.7752
1275	n[43.02]TK[156.13]NINQPVAYPIFTFR	0.9999	50.5	2	1978.07	2.5756
1276	n[29.04]M[147.04]IAPATEALSQALVSGTPLR	0.9995	54.8	2	2069.12	-0.0483
1277	n[29.04]AEITPGFGTAIMWGR	0.96	47.8	2	1633.84	5.3183
1278	n[29.04]SNVLDPFGLDAESVTR	0.9829	31.2	2	1746.88	2.0584
1279	n[43.02]MELTLTGASTLSDNR	0.9979	41.5	2	1649.79	-0.1211
1280	n[29.04]SM[147.04]IAPATEALSQALVSGTPLR	0.9999	57.3	2	2156.16	1.9924
1281	n[29.04]SFELPDGNIIVIGNER	0.9992	47.2	2	1799.95	3.4962
1282	n[29.04]AEPFEMMVELPGR	0.9998	54.1	2	1532.74	3.3882
1283	n[29.04]AEPFEMMVELPGR	0.6675	28.7	3	1532.74	1.1069
1284	n[29.04]TK[156.13]M[147.04]M[147.04]TVDEVDR	0.7377	35	2	1411.68	8.2054
1285	n[29.04]STSTTGDYTIVDHTYDALVIGAGGSGLR	0.9997	65.1	3	2854.41	5.3894
1286	n[29.04]ATSNELFFADAIAQQESTSVNDITSQTVSK[156.13]K[156.13]SEGR	0.9994	73.8	4	3842.92	1.0138
1287	n[43.02]M[147.04]DAIVQF	0.9969	34.9	2	880.402	1.8132
1288	n[43.02]ATDLTTTLLSC[160.03]QNPDPTIR	0.9889	41.4	2	2158.07	3.5647
1289	n[29.04]M[147.04]VRRPRSLPPRGDLIGRRRGTR	0.8005	30.9	3	2645.53	-2.6807
1290	n[43.02]NGYIDFGWDEFDEETK[156.13]LSK[156.13]R	0.9958	41.3	3	2546.2	-0.2354
1291	n[29.04]VVGGVAGTLVDPLSDPTLAPIPER	0.9992	46.9	3	2400.33	0.3329
1292	n[29.04]VNPAEVAEINTYFQ	0.8962	34.8	2	1621.8	1.6627
1293	n[29.04]FDPLGFTDDIDQEK[156.13]FDQYR	0.9884	42.2	3	2404.13	2.0771
1294	n[43.02]M[147.04]DEIVNITLFHPPTSR	0.7922	29.3	2	1926.96	3.4215
1295	n[29.04]TIGK[156.13]EIVDLVLDR	0.9571	31.6	3	1525.91	-1.0465
1296	n[29.04]VAQTPSLLLDDVLR	0.9219	34.1	2	1566.9	-1.8484
1297	n[29.04]APALQDSLQIDEFLR	1	51.2	2	1742.93	4.5847
1298	n[29.04]SQSEFC[160.03]PTLFADFTR	1	54.4	2	1832.84	1.853
1299	n[29.04]YASELDSMTGTGIESPK[156.13]VFDPL	0.9999	64.6	2	2412.17	-1.2841
1300	n[29.04]FSAK[156.13]QELEDLTK[156.13]GL	0.996	34.8	2	1661.93	1.6227
1301	n[43.02]M[147.04]DTFGNDLSSGGQVLSK[156.13]DELLLR	0.9902	38.6	3	2580.28	0.6968
1302	n[29.04]YASELDSMTGTGIESPK[156.13]VFDPL	0.9982	48.5	3	2412.18	1.0765
1303	n[43.02]AFESEIGAQAPLG	0.9684	35.8	2	1330.64	-1.2006
1304	n[43.02]IDSNIVDLAITATHVV	0.6607	35.5	2	1721.92	2.6103
1305	n[29.04]TAYPSELYGPTGPEASQSQAFTFLVR	0.9997	53.6	3	2844.41	2.8798
1306	n[29.04]SAEPIAGLAVNIGELAER	1	61.4	3	1837	4.4021
1307	n[43.02]TTTSPDGDIVGVNMPIATVVDLRPSSSSPPQR	0.999	57	3	3335.66	-1.1382
1308	n[29.04]SAEPIAGLAVNIGELAER	0.9999	58.5	2	1837	3.1539
1309	n[29.04]ESIFK[156.13]K[156.13]ISNLDLWAPVADSNDYGAR	1	62.5	3	2892.51	1.8649
1310	n[43.02]ADEEDIAALVIDNGSGM[147.04]C[160.03]K[156.13]AGFAGDDAPR	0.9999	65.1	3	3050.36	-1.048
1311	n[43.02]AQVTGESVGIDLGTTY	0.9973	38.1	2	1651.79	0.3628
1312	n[29.04]GFFDPLGM[147.04]LDDADQER	1	53.8	2	1868.82	-2.5122
1313	n[43.02]AEFPLPDNVK[156.13]EVLSR	0.9987	46.9	2	1782.96	2.9692
1314	n[29.04]STPDDSNSFVDTLTK[156.13]GYESFNSAR	0.9935	47.8	3	2693.23	-6.0083
1315	n[43.02]TTAEIVSQVLPSPSAAIR	0.9986	44.8	3	1881.02	1.2208
1316	n[29.04]SIM[147.04]NSFINDIFER	0.9971	39.2	2	1628.78	-2.4528
1317	n[43.02]M[147.04]DDDDILLSAVAWK[156.13]R	0.9353	29.5	2	1832.9	3.1064
1318	n[29.04]SDFVPIDFLR	0.9997	45.3	2	1235.66	3.6359
1319	n[43.02]AFEDELGAQAPL	0.9989	53.3	2	1301.62	3.682
1320	n[43.02]AFESEIGAQAPL	0.9994	53.6	2	1273.62	-0.4704
1321	n[29.04]EIEVPAQSTEYTFPSDWGLTYNYEADAAR	0.999	66.2	3	3350.51	-5.0693
1322	n[29.04]EIEVPAQSTEYTFPSDWGLTYNYEADAAR	0.9043	43	4	3350.53	1.3415
1323	n[29.04]FFDPLGFTDDIDQEK[156.13]FDQYR	0.9994	44.6	3	2551.19	0.5873
1324	n[29.04]SGLLADLATQLTNR	0.9819	36.5	2	1499.83	0.3995
1325	n[43.02]LFDSLLQK[156.13]TTR	0.9915	41	2	1390.78	1.7231
1326	n[43.02]ADEEDIAALVIDNGSGM[147.04]C[160.03]K[156.13]	0.8572	32	2	2092.92	-2.5776
1327	n[43.02]SSLSSLNEPTLFTTTDTSSTNPTTDDQSDDALLR	0.9997	80.7	3	3671.69	3.6193
1328	n[29.04]EM[147.04]SK[156.13]SIPFLTVPEK[156.13]LDGSM[147.04]AGDVGFDPM[147.04]GLSDIQTDLNYAR	0.995	74.9	4	4576.22	2.6636
1329	n[29.04]SDIGDDTSSWLSDIDGTSN	0.9994	42.5	2	2011.84	-2.3835
1330	n[43.02]SSM[147.04]TPISQSNLAVSIDRPLLSPVEFSYR	0.9944	50.6	3	3151.6	3.7722
1331	n[29.04]NK[156.13]VVGIDLGTTNSVVAAIEGGQPTVITNAEGFR	0.9698	56.7	4	3382.82	3.6907
1332	n[29.04]DAFDDLWK[156.13]QYVQQTESAK[156.13]QYETTTTR	0.9844	50.4	4	3235.57	0.6791
1333	n[29.04]FDPLGLLDNADQER	0.9978	41.3	2	1629.81	3.6769
1334	n[29.04]STATETYTFTK[156.13]SEEIFK[156.13]EAQDLMPGGVSSPVR	0.8896	53.4	4	3589.8	2.9495
1335	n[43.02]AFENELGAQAPL	0.9991	56.9	2	1300.63	0.6909
1336	n[29.04]MVHEEIIPLGYDADLPIIGHLQ	1	74.8	3	2500.31	2.8762
1337	n[29.04]EMSK[156.13]SIPFLTVPEK[156.13]LDGSM[147.04]AGDVGFDPM[147.04]GLSDIQTDLNYAR	0.9213	75.3	4	4560.22	2.1909
1338	n[29.04]AAPIPFPDIHIPFDELSR	0.9704	35.6	3	2062.09	1.0653
1339	n[43.02]STAATSTAASSSTEIQEAAQLLYR	0.8118	33.9	3	2498.22	2.8386
1340	n[43.02]M[147.04]DNVFGAGGPDQWFR	0.9989	48.9	2	1753.74	-3.9869
1341	n[29.04]GLFDDEEESTGNEIPAELRDEIYAAEANTPAAQGR	0.9999	92.7	3	3805.75	-0.9977
1342	n[43.02]ADEEDIAALVIDNGSGMC[160.03]K[156.13]AGFAGDDAPR	1	99.1	3	3034.36	-1.5474
1343	n[43.02]AFEDELGAQAPL	0.9912	34.8	2	1301.62	3.0683
1344	n[43.02]ADEEDIAALVIDNGSGMC[160.03]K[156.13]AGFAGDDAPR	0.9998	67.9	2	3034.37	1.9431
1345	n[43.02]M[147.04]EEPLDLIK[156.13]LSIDER	0.9996	44.3	2	1885.97	0.7415
1346	n[43.02]TLNLK[156.13]TPFPTFGGSTGGWLR	0.9968	49.5	2	2219.19	5.5826
1347	n[29.04]ATIAVFGASGLTASEC[160.03]VYQALK[156.13]EGDK[156.13]VVGLTR	0.9982	64.3	4	3394.82	1.4711
1348	n[29.04]LPPNLSTPLILVGPG	0.6869	27	3	1514.9	-3.2281
1349	n[43.02]STPDDSNSFVDTLTK[156.13]GYESFNSAR	0.9751	36.3	3	2707.22	-1.2176
1350	n[43.02]STPDDSNSFVDTLTK[156.13]GYESFNSAR	1	58.7	2	2707.22	-0.7013
1351	n[43.02]M[147.04]DAYNAAM[147.04]DK[156.13]IGAAIIDWSDPDGK[156.13]FR	1	65.2	3	3000.4	-0.3662
1352	n[43.02]AFEDELGAQAPL	0.9973	53.4	2	1301.62	2.7615
1353	n[29.04]ADFSGEIGAANAELGC[160.03]WDPLNFC[160.03]TDQASFDK[156.13]M[147.04]R	0.9945	59.9	4	3764.66	1.6186
1354	n[29.04]ADFSGEIGAANAELGC[160.03]WDPLNFC[160.03]TDQASFDK[156.13]M[147.04]R	1	89.4	3	3764.66	0.6635
1355	n[43.02]AFSASDLPGALPPM[147.04]GFFDPLGFAEK[156.13]ADEK[156.13]TLK[156.13]R	0.9722	40.9	4	3664.89	1.6354
1356	n[43.02]AFSASDLPGALPPM[147.04]GFFDPLGFAEK[156.13]ADEK[156.13]TLK[156.13]R	0.9996	56.6	3	3664.88	-0.6271
1357	n[29.04]EK[156.13]SASLPFLEAPPNLDGGVGDLGFD	0.9984	57.4	2	2600.31	4.1117
1358	n[29.04]EK[156.13]SASLPFLEAPPNLDGGVGDLGFDPFR	1	83.6	3	3000.55	9.6885
1359	n[29.04]EK[156.13]SASLPFLEAPPNLDGGVGDLGFDPFR	0.9996	69.3	4	3000.53	1.1649
1360	n[29.04]EK[156.13]SASLPFLEAPPNLDGGVGDLGFDPFR	0.9999	74.5	2	3000.54	4.5961
1361	n[43.02]AFEDELGAQAPL	0.9994	49.6	2	1301.61	-1.1506
1362	n[43.02]AFSASDLPGALPPM[147.04]GFFDPLGFAEK[156.13]ADEK[156.13]TLK[156.13]R	0.9737	36.9	4	3664.89	0.954
1363	n[29.04]FFDPLGLLDNADQER	0.9994	44.4	2	1776.87	1.1243
1364	n[43.02]TDM[147.04]EVDGGFAALESK[156.13]GEVATLVLADNSPPLTGR	0.9434	37.3	3	3445.69	-0.087
1365	n[43.02]ADEEDIAALVIDNGSGM[147.04]C[160.03]K[156.13]AGF	0.9999	65.2	2	2368.06	1.097
1366	n[29.04]TLEESFPFFGYDWR	0.9968	42.7	2	1820.83	-4.8825
1367	n[29.04]TGIESPK[156.13]VFDPLNLSDYVPVDWAR	0.9994	56.5	3	2773.45	5.1144
1368	n[29.04]EK[156.13]SASLPFLEAPPNLDGGVGDLGFDPFR	1	81.2	3	3000.52	0
1369	n[43.02]AQVTGESVGIDLGTTYSC[160.03]VGVWQNDR	0.9625	36.4	3	2853.32	-1.2954
1370	n[29.04]VNLPFGLEK[156.13]ILGNPDNLIPTDR	0.9981	46.1	3	2490.39	0.6016
1371	n[29.04]VVAMAVVK[156.13]Q	0.7653	22	2	999.62	4.4927
1372	n[43.02]ASLPAFDLQTYISR	0.9994	48.8	2	1622.83	0.3693
1373	n[29.04]YASELDSM[147.04]TGTGIESPK[156.13]VFDPLNLSDYVPVDWAR	0.9995	65	3	3843.87	3.2234
1374	n[29.04]ELGAQAPLGFFDPLGM[147.04]LDDADQER	1	64	3	2648.25	2.6402
1375	n[29.04]SIPTPLDTLTSGLASIAR	0.985	49	2	1840.04	5.103
1376	n[43.02]AQVTGESVGIDLGTTYSC[160.03]VGVWQNDR	1	92.6	2	2853.31	-3.4322
1377	n[43.02]AFSASDLPGALPPMGFFDPLGFAEK[156.13]ADEK[156.13]TLK[156.13]R	0.9904	36.5	4	3648.89	-0.0274
1378	n[43.02]ASDDLFPDSVK[156.13]DFVFDLHDVSR	0.9996	50	3	2593.23	-0.0385
1379	n[43.02]TLNLK[156.13]TPFPTFGGSTGGW	0.86	38.8	2	1950	7.0184
1380	n[29.04]GFFDPLGLLDNADQER	0.9939	41.4	3	1833.88	-3.8108
1381	n[29.04]SFDSFPNGVAALFGPN	0.8964	42.5	2	1666.79	-5.8125
1382	n[43.02]AFENEIGVLPPTGFFDPAGLSDGISQEK[156.13]FDSYR	0.9949	39.8	3	3672.77	1.1426
1383	n[43.02]GFENELGVIAPTGFFDPLGLSK[156.13]NISQEK[156.13]FDEYR	0.9993	66.2	4	3814.91	-0.0786
1384	n[43.02]GFENELGVIAPTGFFDPLGLSK[156.13]NISQEK[156.13]FDEYR	0.9999	65.6	3	3814.91	-0.3405
1385	n[43.02]AFENEIGVLPPTGFFDPAGLSDGISQEK[156.13]FDSYR	0.9997	54.3	4	3672.77	1.1967
1386	n[29.04]EDLTFISGAADAIQTF	0.9977	42.7	2	1725.85	0.1736
1387	n[43.02]GFENEPGVIAPTGFFDPLGFTDDIDQEK[156.13]FDQYR	0.9992	61.8	3	3833.79	3.0755
1388	n[43.02]GFENEPGVIAPTGFFDPLGFTDDIDQEK[156.13]FDQYR	0.9983	70.8	4	3833.78	0.9901
1389	n[29.04]SEADALDELIVDGVSAESSVLR	1	76.2	3	2302.15	-0.9978
1390	n[43.02]ADEEDIAALVIDNGSGMC[160.03]K[156.13]AGF	0.8549	31.6	2	2352.07	1.6992
1391	n[43.02]AFSASDLPGALPPM[147.04]GF	0.9651	37.2	2	1634.77	0.4277
1392	n[43.02]AFENELGAQAPLGFFDPLGM[147.04]LDDADQER	1	97.9	3	3123.42	1.6952
1393	n[43.02]AFENELGAQPPLGFFDPLGM[147.04]LDEAGQAR	1	85.6	3	3047.44	2.0653
1394	n[43.02]AFEDELGAQAPLGFFDPFGM[147.04]LSGDC[160.03]TQER	1	75.4	3	3262.42	0.2756
1395	n[43.02]AFENELGAQAPLGFFDPLGM[147.04]LDDADQER	0.9849	37.8	2	3123.42	1.9837
1396	n[43.02]AFENELGAQPPLGFFDPLGM[147.04]LDEAGQAR	0.9996	56.2	2	3047.44	3.3449
1397	n[43.02]AFENELGAQAPLGFFDPLGMLDDADQER	1	88.9	3	3107.42	0.8359
1398	n[43.02]GFENELGVIAPTGFFDPLGLSK[156.13]N	0.9938	51.4	3	2491.27	1.4834
1399	n[43.02]SDLLNGAIM[147.04]TIFAR	0.9987	43.2	2	1578.81	1.3284
1400	n[43.02]AFENELGAQAPLGF	1	65.4	2	1504.72	-0.3982
1401	n[43.02]AFESEIGAQAPLGF	1	65.3	2	1477.71	-0.1352
1402	n[43.02]AFENELGAQPPLGF	0.9723	35.8	2	1530.73	-2.2835
1403	n[43.02]AFENELGAQPPLGFFDPLGMLDEAGQAR	1	76.2	3	3031.44	-0.6261
1404	n[43.02]AFEDELGAQAPLGF	0.9999	61.2	2	1505.71	3.1173
1405	n[43.02]AFENELGVQAPLGF	0.9997	49.5	2	1532.75	0
1406	n[43.02]AFSASDLPGALPPMGF	0.9959	44.4	2	1618.77	-0.3085
1407	n[43.02]AFENELGAQAPLGFFD	1	74.1	2	1766.82	0.2261
1408	n[43.02]GFENEPGVIAPTGFFDPL	0.9975	48.2	2	1947.92	-2.1539
1409	n[43.02]AFENEIGVLPPTGFFDPA	0.9025	37	2	1961.93	-3.9207
1410	n[43.02]AFENELGAQPPLGFFD	0.9996	46.1	2	1792.83	-0.6686
1411	n[43.02]AFEDELGAQAPLGFFD	1	65.2	2	1767.8	1.4126
1412	n[43.02]AFENELGAQAPLGFFDPL	1	82.6	2	1976.95	-0.6569
1413	n[43.02]AFENEIGVLPPTGFFDPAGL	0.9772	50.7	2	2132.05	1.5463
1414	n[43.02]AFESEIGAQAPLGFWDPL	1	66	2	1988.95	-2.5616
1415	n[43.02]AFENELGAQAPLGFFDPLG	0.8353	33.4	2	2033.97	0.3929
1416	n[43.02]AFEDELGAQAPLGFF	0.9988	46.3	2	1652.77	-1.9942
1417	n[43.02]GFENELGVIAPTGFFDPL	0.993	47	2	1963.96	-0.763
1418	n[43.02]AFENELGVQAPLGFFDPL	0.9999	70.5	2	2004.98	-2.4415
1419	n[43.02]AFEDELGAQAPLGFFDPF	1	78.3	2	2011.92	-0.2483
1420	n[43.02]AFEDELGAQAPLGFFDPF	1	56.7	3	2011.92	-0.6948
1421	n[43.02]AFEDELGAQAPLGFFDPFG	1	74.3	2	2068.94	-1.7866
1422	n[43.02]AFSASDLPGALPPM[147.04]GFFDPLGF	0.9665	34.8	3	2311.09	0.5186
1423	n[43.02]SNLLNGAIMTIF	1	51.8	2	1334.69	-0.1496
1424	n[43.02]GFENEPGVIAPTGFFDPLGF	0.9753	40.4	2	2152.01	-2.8783
1425	n[43.02]AFEDELGAQAPLGFFDPFGM[147.04]LSGD	1	57.8	3	2588.14	-1.5437
1426	n[43.02]AFEDELGAQAPLGFFDPFGM[147.04]LSGD	1	82.5	2	2588.13	-3.4747
1427	n[43.02]AFEDELGAQAPLGFFDPFGM[147.04]	1	61.7	2	2215.98	0.541
1428	n[43.02]GFENELGVIAPTGFFDPLGL	1	82.7	2	2134.06	-0.9363
1429	n[43.02]AFENELGAQAPLGFFDPLGM[147.04]LDDADQER	1	101.6	3	3123.41	-0.1919
1430	n[43.02]AFEDELGAQAPLGFFDPF	0.9999	54.7	2	2011.92	0.8441
1431	n[43.02]AFENELGAQAPLGFFDPLGM[147.04]LDDADQER	1	87.3	3	3123.42	1.6952
1432	n[43.02]GFENEPGVIAPTGFFDPLGFTDDIDQEK[156.13]FDQYR	0.9997	69.8	3	3833.78	0.9904
1433	n[43.02]AFEDELGAQAPLGFFDPFGM[147.04]LSGDC[160.03]TQER	1	67	3	3262.42	0.0612
1434	n[43.02]AFENELGAQPPLGFFDPLGM[147.04]LDEAGQAR	0.9999	76	3	3047.43	-1.2129
1435	n[43.02]AFENELGAQAPLGFFDPLGM[147.04]LDDADQER	1	72	3	3123.41	-0.064
1436	n[43.02]GFENEPGVIAPTGFFDPLGFTDDIDQEK[156.13]FDQYR	0.9746	52.5	4	3833.77	-0.5211
1437	n[43.02]AFEDELGAQAPLGFFDPFGM[147.04]LSGDC[160.03]TQER	1	65.7	3	3262.42	0.5206
1438	n[43.02]AFSASDLPGALPPM[147.04]GF	0.9775	34.4	2	1634.76	-1.0386
1439	n[43.02]AFEDELGAQAPLGFFDPF	0.9978	37.9	3	2011.92	0.6948
1440	n[43.02]AFESEIGAQAPLGF	0.8996	32.3	2	1477.71	-0.9461
1441	n[43.02]ADAQDLLSILQGGR	0.6629	29.1	2	1497.78	0.6001
1442	n[43.02]AFEDELGAQAPL	0.9998	57.5	2	1301.61	0.6904
1443	n[43.02]AFEDELGAQAPLGF	0.9943	39.2	2	1505.71	1.9898
1444	n[43.02]GFENEPGVIAPTGF	0.9475	33.6	2	1475.69	0.4737
1445	n[43.02]AFSASDLPGALPPM[147.04]GF	0.9919	40.5	2	1634.77	0.7942
1446	n[43.02]AFENELGAQAPLGFFDPLGM[147.04]LDDADQER	1	59.1	3	3123.42	1.2154
1447	n[43.02]AFESEIGAQAPLGF	0.9953	38.8	2	1477.7	-3.3114
1448	n[43.02]AFEDELGAQAPLGF	0.9953	42.9	2	1505.71	4.3775
1449	n[43.02]AFEDELGAQAPLGFFDPFGM[147.04]LSGDC[160.03]TQER	1	81.6	3	3262.43	2.7561
1450	n[43.02]AFENELGAQAPLGFFDPLGM[147.04]LDDADQER	1	83.6	3	3123.42	1.6952
1451	n[43.02]AFEDELGAQAPLGFFDPF	1	82.7	2	2011.92	0.9931
1452	n[43.02]AFENELGAQPPLGFFDPLGM[147.04]LDEAGQAR	1	81.8	3	3047.44	0.9507
1453	n[43.02]AFENELGVQAPLGF	0.7707	34.8	2	1532.76	4.0397
1454	n[43.02]AFENELGAQAPLGFFDPLGMLDDADQER	0.997	55.1	3	3107.42	-0.7073
1455	n[43.02]AFEDELGAQAPLGFFDPF	0.9925	34.4	3	2011.92	-1.0422
1456	n[43.02]AFEDELGAQAPLGFFD	0.9946	34.4	2	1767.81	4.2377
1457	n[43.02]ADEEDIAALVIDNGSGM[147.04]	0.8797	35.7	2	1776.76	-6.8024
1458	n[43.02]GFENELGVIAPTGFFDPLGLSK[156.13]N	0.9997	60.5	3	2491.27	3.6884
1459	n[43.02]AFEDELGAQAPL	0.9874	42.9	2	1301.62	1.3041
1460	n[43.02]AFEDELGAQAPLGF	0.9945	46.3	2	1505.71	3.1836
1461	n[43.02]AFEDELGAQAPLGFFDPFGM[147.04]LSGDC[160.03]TQER	0.999	55	3	3262.43	1.5312
1462	n[43.02]AFENELGAQAPLGFFDPLGM[147.04]LDDADQER	1	85.9	3	3123.42	1.6952
1463	n[43.02]AFEDELGAQAPLGFFDPF	0.9997	50.2	2	2011.92	-0.6455
1464	n[43.02]AFENELGAQPPLGFFDPLGM[147.04]LDEAGQAR	0.999	64.5	3	3047.43	-0.2623
1465	n[43.02]AFESEIGAQAPLGF	0.9676	32.3	2	1477.71	-0.2703
1466	n[43.02]AFEDELGAQAPLGFFD	0.9813	36.1	2	1767.81	4.8027
1467	n[43.02]AFEDELGAQAPLGF	0.9143	35.6	2	1505.71	5.1734
1468	n[43.02]GFENEPGVIAPTGF	0.8094	30.5	2	1475.7	2.5715
1469	n[43.02]GFENEPGVIAPTGF	0.9773	36.9	2	1475.69	0.9474
1470	n[43.02]GFENEPGVIAPTGF	0.7982	30.5	2	1475.69	0.0677
1471	n[43.02]GFENEPGVIAPTGF	0.9261	30.3	2	1475.7	4.331
1472	n[43.02]AFEDELGAQAPLGF	0.9706	35.7	2	1505.71	3.9795
1473	n[43.02]AFEDELGAQAPLGF	0.9781	35.3	2	1505.71	0.9286
1474	n[43.02]AFENELGAQAPLGFFDPLGM[147.04]LDDADQER	0.9884	37.7	3	3123.41	-2.4309
1475	n[43.02]AFEDELGAQAPLGF	0.9264	32.2	2	1505.7	0.5969
1476	n[43.02]AFENELGAQAPLGFFDPLGM[147.04]LDDADQER	1	85.8	3	3123.42	1.0875
1477	n[43.02]AFENELGAQPPLGFFDPLGM[147.04]LDEAGQAR	0.9897	45.9	3	3047.43	0.3278
1478	n[43.02]AFSASDLPGALPPM[147.04]GF	0.7521	28.1	2	1634.77	1.9551
1479	n[43.02]AFEDELGAQAPLGF	0.7996	30.8	2	1505.71	2.7857
1480	n[43.02]AFEDELGAQAPLGF	0.9955	43.3	2	1505.71	3.9795
1481	n[29.04]AVK[156.13]TASPEGSTSAR	0.8494	31	3	1416.76	-1.1974
1482	n[29.04]ATSQTQQQEHFQR	0.9885	33.1	3	1615.77	1.5444
1483	n[29.04]AK[156.13]K[156.13]ILYQDNAR	0.9729	35.7	3	1402.83	0.4979
1484	n[29.04]DDNAAATAAAR	0.9209	29.1	2	1073.51	0.5579
1485	n[29.04]TATTAITTSGSTANK[156.13]QR	0.8886	32.4	3	1763.94	-0.5093
1486	n[43.02]SASSYGVDPSDN	0.814	33.6	2	1239.49	0.4833
1487	n[29.04]SSMSGDTNPDTM[147.04]	0.9386	28.7	2	1285.49	9.2427
1488	n[29.04]SSGQVHTGM[147.04]PTTM[147.04]AELR	0.9731	34.4	3	1861.86	-1.2869
1489	n[29.04]SNDDNDDADLAR	0.999	42.9	2	1347.55	0.8151
1490	n[43.02]SDEEEEK[156.13]SSSPSSLGGVTK[156.13]K[156.13]K[156.13]R	0.9828	46.8	4	2518.31	-1.903
1491	n[29.04]LK[156.13]ERPPPPTAEEIAAK[156.13]K[156.13]R	0.7266	34.7	4	2142.29	1.3511
1492	n[29.04]SDVNK[156.13]ADSPASSSVSVSR	0.9999	51.6	3	1847.93	2.3772
1493	n[29.04]SAVVSEAEER	0.917	32.4	2	1103.55	-0.1809
1494	n[29.04]LK[156.13]ERPPPPTAEEIAAK[156.13]K[156.13]R	0.9992	52	3	2142.29	-0.2797
1495	n[29.04]ASEDDDAQDNEIER	0.9998	74.1	2	1633.67	1.773
1496	n[29.04]GGHHYNPEAEPK[156.13]K[156.13]DQNLQAIK[156.13]DAR	0.9917	44.4	4	2827.47	0.4238
1497	n[29.04]TGNEHVGDFR	0.93	31.6	2	1158.54	0
1498	n[43.02]M[147.04]NNISGPGR	0.8669	28.8	2	1002.46	-0.2987
1499	n[43.02]SDK[156.13]ASSTTSSLTR	0.9992	44.6	2	1409.7	0.85
1500	n[29.04]SAPNGEDIDASSR	0.9982	39.6	2	1345.61	1.7067
1501	n[29.04]AVPPK[156.13]SNEEVSDGSADVR	0.8206	31.7	3	1911.95	-2.5066
1502	n[29.04]LK[156.13]ERPPPPTAEEIAAK[156.13]K[156.13]R	0.755	38	4	2142.29	0.3261
1503	n[29.04]GGESVGQSTLTR	0.9971	38.9	2	1218.62	0.6554
1504	n[43.02]TK[156.13]NTPSC[160.03]VVDR	0.9625	35.3	2	1345.67	1.6324
1505	n[43.02]SDQSVVVK[156.13]TR	0.9957	42.6	2	1187.65	0.0841
1506	n[43.02]M[147.04]M[147.04]SNVHHDAMLDGDANTPSGK[156.13]R	0.937	39.1	4	2485.07	-2.7721
1507	n[29.04]FTK[156.13]APK[156.13]GYEIDDSSAPK[156.13]R	0.9994	56.6	4	2121.15	-0.2823
1508	n[29.04]SGGSTGERPFSD	0.9625	28.2	2	1223.54	1.3055
1509	n[29.04]EVEIMHGR	0.8974	29.8	3	997.502	0.7996
1510	n[29.04]ASASAFEAGM[147.04]R	0.9977	37.3	2	1140.52	0.8752
1511	n[29.04]GGGHDDFSSGAFNDPK[156.13]HR	0.9983	48.9	4	1955.89	0.5102
1512	n[29.04]VHTVVLNDPGR	0.9698	34.1	3	1233.68	0.7277
1513	n[43.02]DAAVGSAAAAGSN	0.6674	30.1	3	1102.49	-2.4423
1514	n[43.02]SSNGDSGVVK[156.13]GSGLR	0.989	39.8	2	1488.75	-0.2683
1515	n[43.02]SHDLITR	0.9558	26.5	2	882.455	-0.9045
1516	n[29.04]AIGDSLSSK[156.13]EK[156.13]VEEDR	0.979	31.3	4	1845.97	0.4865
1517	n[29.04]LK[156.13]TNPSTATEGIPR	0.9892	43.3	3	1539.86	-1.2963
1518	n[43.02]SETRQM[147.04]IK[156.13]EV	0.6604	33.7	3	1305.66	-0.2292
1519	n[29.04]APPLTAEEADNTSAR	0.9703	38.5	2	1569.76	0.9543
1520	n[29.04]ATDGAAVADGFR	0.9931	32.4	2	1177.57	-0.763
1521	n[29.04]HLLVEDHYR	0.9938	32.7	3	1208.63	0.4127
1522	n[29.04]K[156.13]STLVLVR	0.7836	27.5	3	970.653	-0.7189
1523	n[43.02]TGPNPNK[156.13]QAVELNR	1	59.5	2	1606.84	0.9945
1524	n[29.04]SK[156.13]AM[147.04]PFLPR	0.9182	33.7	3	1117.63	2.0524
1525	n[43.02]M[147.04]MSNVHHDAMLDGDANTPSGK[156.13]R	0.9656	40.3	4	2469.09	1.6578
1526	n[29.04]APNATETTSLVNK[156.13]GNNDDEENLRR	0.8674	43.4	4	2713.32	-2.6496
1527	n[29.04]VK[156.13]APGIIPR	0.7853	28.9	3	1005.67	-0.1983
1528	n[43.02]SEEPK[156.13]DGAMITSGR	1	58.2	2	1546.73	-0.6457
1529	n[29.04]M[147.04]K[156.13]QEDGEHDQLQVDEGEINR	0.9895	50.1	4	2441.11	-0.3681
1530	n[29.04]ADDNEPSASSNNFVER	1	83	2	1778.77	0.4492
1531	n[29.04]K[156.13]NPK[156.13]TNVVIVDGIR	0.9927	38.5	4	1636	0.061
1532	n[29.04]SSAATQSSGLPSSISR	0.9999	58.2	2	1562.79	3.0675
1533	n[43.02]ATK[156.13]PPSHGGTFQPLR	0.9994	41.4	3	1662.88	-0.2401
1534	n[29.04]K[156.13]NPK[156.13]TNVVIVDGIR	0.9971	35.3	3	1636	-1.2813
1535	n[29.04]VREDVGVGGGGSPLYK[156.13]AGGTAR	0.8067	47.8	4	2158.15	1.4337
1536	n[29.04]LHVDPIHLHR	0.9939	34.1	4	1263.72	2.1298
1537	n[43.02]TTPHSESSLNDTIR	0.9997	45.6	2	1598.75	-0.3748
1538	n[29.04]ADDNEEGWSAPK[156.13]SAM[147.04]	0.9998	53.4	2	1678.72	1.8444
1539	n[29.04]M[147.04]K[156.13]NTFDPLR	0.922	31	3	1192.63	1.3382
1540	n[43.02]ADVEK[156.13]QAQAAEAK[156.13]	0.9999	56.6	2	1455.76	1.1662
1541	n[29.04]SIIK[156.13]K[156.13]PDLTDPK[156.13]LR	0.9998	51.8	2	1735.1	3.051
1542	n[43.02]ADVEK[156.13]QAQAAEAK[156.13]SR	1	54	3	1698.89	2.2915
1543	n[29.04]APNATETTSLVNK[156.13]GNNDDEENLR	0.9904	35.8	3	2557.24	4.0621
1544	n[29.04]SIIK[156.13]K[156.13]PDLTDPK[156.13]LR	0.9993	55.8	3	1735.1	1.2657
1545	n[29.04]FAPVQVAK[156.13]	0.8624	21.5	2	914.56	1.091
1546	n[29.04]TEAK[156.13]NYGAVNVPK[156.13]GNDEFDESNTR	0.9894	48.6	4	2738.32	1.7503
1547	n[29.04]AGAGESVPDGFR	0.9755	32	2	1189.57	1.5945
1548	n[29.04]GPPK[156.13]TDIVLSETYGEGSR	0.9929	37.2	3	1961.01	0.0509
1549	n[29.04]ATDGAAVADGFR	1	56.6	2	1177.57	0
1550	n[29.04]SHTVK[156.13]IYDTC[160.03]IGC[160.03]TQC[160.03]VR	1	62.1	3	2253.07	0.7535
1551	n[29.04]GIPSATGGTPSNFQR	0.6724	29.4	2	1516.76	-2.1728
1552	n[29.04]DEALSPAVEAAR	0.9467	29.4	2	1255.64	-1.3517
1553	n[29.04]STAK[156.13]TSSSLSTATNVISQR	0.9949	42.9	3	1994.07	3.9057
1554	n[29.04]ASASAFEAGMR	0.9999	47.1	2	1124.53	0.6214
1555	n[29.04]EIGGLTK[156.13]C[160.03]SESAAFTK[156.13]R	0.8405	43.2	2	1938.02	-1.6495
1556	n[43.02]TSPSITYSSTR	0.9685	33.8	2	1240.59	-0.2414
1557	n[29.04]ATK[156.13]APTNPHK[156.13]PPLNLYGLNAR	0.9874	44.5	4	2356.35	7.0751
1558	n[29.04]LSAEAASVAVLP	0.8097	27.7	3	1154.65	-3.628
1559	n[29.04]ALTGTFDDTSSER	0.9536	27.4	2	1426.66	2.3098
1560	n[29.04]ATK[156.13]APTNPHK[156.13]PPLNLYGLNAR	0.9998	53.6	3	2356.34	0.7629
1561	n[29.04]SLLDDYGADPNTDK[156.13]QPVK[156.13]K[156.13]AATVER	0.7365	39.6	4	2842.52	2.8807
1562	n[29.04]GPPK[156.13]TDIVLSETYGEGSR	0.9974	39.6	3	1961.01	-1.222
1563	n[29.04]SAAEGEFYIDQNRR	0.9987	34.2	3	1682.8	-1.0084
1564	n[29.04]AAPPIDPLAK[156.13]ER	0.7087	27.9	2	1332.78	2.2475
1565	n[29.04]M[147.04]K[156.13]VDM[147.04]DSTEFEAM[147.04]IR	0.9718	35.2	3	1905.86	1.7812
1566	n[29.04]FAPVQVAK[156.13]TTT	0.7194	24.6	2	1217.7	1.0658
1567	n[43.02]SDYDVSTSVR	0.9999	38.3	2	1169.52	0.0854
1568	n[43.02]SSDPEAEAAK[156.13]LR	0.9979	32.2	2	1342.67	-0.0744
1569	n[29.04]M[147.04]APEQAEAIISAAHRPNR	0.9164	47.5	4	2005.01	-1.9412
1570	n[29.04]EWAGAYHLR	0.9975	37.8	3	1129.57	1.8542
1571	n[43.02]STTSTK[156.13]LK[156.13]NPK[156.13]TNVVIVDGIR	0.8094	42.4	4	2396.4	0.1666
1572	n[29.04]RGGC[160.03]K[156.13]PDLYLVEDDSER	0.994	40.6	3	2063.99	-1.6449
1573	n[29.04]TAQDIDGK[156.13]SIAATIR	0.8886	29.8	3	1614.89	0
1574	n[29.04]AADEDQDFLR	0.9775	25.9	2	1206.55	1.0757
1575	n[29.04]ASNPALGGWR	0.9964	32.1	2	1055.55	0.1891
1576	n[29.04]SSGQVHTGMPTTMAELR	0.9996	44.8	3	1829.88	2.4551
1577	n[43.02]ALVVHDDDDK[156.13]SSLPR	0.9423	34.6	3	1735.88	2.0703
1578	n[43.02]SSSSATSNK[156.13]TAAAAAGEQYAPTTPLQK[156.13]VDPHR	0.933	48.2	4	3339.67	0.329
1579	n[29.04]DDAAPSSTATK[156.13]VVVAGATGQTGR	1	58.8	3	2215.15	3.6066
1580	n[43.02]AK[156.13]VNTAPIK[156.13]WAQR	0.9762	38.8	3	1579.92	1.2635
1581	n[29.04]GELLGPTDPK[156.13]EGPEGSIR	0.6794	30.6	3	1907.01	3.8219
1582	n[29.04]DNIDVGAGGGSPLYK[156.13]AGGTAR	0.9981	45.7	3	2031.04	-0.59
1583	n[43.02]VAIASAITNGFQEAR	0.85	34.7	3	1588.82	1.5077
1584	n[29.04]LLGLVHAIDK[156.13]R	0.978	38.5	4	1289.82	-0.1546
1585	n[29.04]ADLGMEVMHER	0.9758	33.7	3	1314.6	-1.442
1586	n[29.04]FAPAQTGK[156.13]QSTSLNSWNEAPR	0.9776	41.8	3	2345.18	-0.5536
1587	n[29.04]TLGDEISALK[156.13]K[156.13]	0.9453	30.3	3	1257.76	1.745
1588	n[43.02]M[147.04]DAETVSELR	0.8296	25.4	2	1207.54	1.3228
1589	n[29.04]GPPK[156.13]TDIVLSETYGEGSR	0.9999	58	2	1961.01	0.3566
1590	n[29.04]AEIGDSGVAFEHVAR	0.9998	48.6	3	1584.79	2.1413
1591	n[29.04]GPPK[156.13]TDIVLSETYGEGSR	1	67.2	3	1961.02	2.4949
1592	n[29.04]SK[156.13]AMPFLPR	0.9088	29.2	3	1101.64	-1.2674
1593	n[29.04]VDLDYGM[147.04]K[156.13]NSY	0.9917	31.8	2	1375.63	-0.0726
1594	n[29.04]SAAEGEFYIDQNR	0.9998	50.3	2	1526.7	-1.1775
1595	n[29.04]ATK[156.13]FPK[156.13]FSQALAQDPATR	0.9814	33.8	3	2060.14	0.4847
1596	n[29.04]ATK[156.13]FPK[156.13]FSQALAQDPATR	0.9876	51.6	4	2060.14	-0.3391
1597	n[29.04]LLGGSQTVDLNNANVR	0.796	27.7	2	1697.91	1.4707
1598	n[29.04]GPPK[156.13]TDIVLSETYGEGSR	1	60.6	3	1961.01	-0.5092
1599	n[29.04]YPVFAQQGYSNPR	0.9978	38	2	1553.76	-2.6996
1600	n[29.04]YPVFAQQGYSNPR	0.9252	29.4	3	1553.76	-1.092
1601	n[43.02]SDAPK[156.13]PSPSLLAGDTGR	0.9658	34.1	2	1737.9	6.7819
1602	n[29.04]TSLESDGVFR	0.9951	35.2	2	1137.57	2.7203
1603	n[29.04]TAIAAVVGK[156.13]DDFNAR	0.9626	31.3	3	1602.87	-1.619
1604	n[29.04]SAAEGEFYIDQNR	0.9997	46.9	2	1526.71	3.2707
1605	n[29.04]AFLGQVVTR	0.9853	34.3	2	1017.6	2.6481
1606	n[29.04]TAIAAVVGK[156.13]DDFNAR	0.9998	44.5	2	1602.88	3.9255
1607	n[29.04]M[147.04]K[156.13]VDMDSTEFEAM[147.04]IR	0.6892	35.1	3	1889.86	0.5811
1608	n[43.02]SK[156.13]SSSANTEELELLK[156.13]QR	0.8269	38.5	3	2017.07	0
1609	n[29.04]GPPK[156.13]TDIVLSETYGEGSR	0.9999	54	3	1961.01	1.1201
1610	n[29.04]VGSK[156.13]DALFEAGNAGEIAR	0.9075	39.5	3	1859.98	1.6103
1611	n[29.04]ILPESIAAGGPDAAR	0.9892	43.4	3	1464.8	1.2944
1612	n[29.04]GGC[160.03]K[156.13]PDLYLVEDDSER	0.989	43.5	3	1907.89	-4.0818
1613	n[29.04]VGSK[156.13]DALFEAGNAGEIAR	0.9732	39.6	2	1859.98	2.5779
1614	n[29.04]GVK[156.13]LDSLVEK[156.13]SDDLSR	0.9582	40.3	4	1844.03	1.948
1615	n[29.04]SAAEGEFYIDQNR	0.9851	35.6	2	1526.7	-1.3737
1616	n[29.04]TDAK[156.13]IEGLGWR	0.9997	42.6	3	1300.71	-0.0767
1617	n[29.04]GPPK[156.13]TDIVLSETYGEGSR	0.9988	43	3	1961.02	2.393
1618	n[29.04]DIAVAQDVDLDK[156.13]ASSSPDR	0.9939	46.4	3	2057.02	-1.5048
1619	n[29.04]QATK[156.13]DAGAISGLNVLR	0.7173	32.1	3	1668.96	2.1531
1620	n[29.04]DIAVAQDVDLDK[156.13]ASSSPDR	0.9992	43.8	2	2057.03	1.6513
1621	n[29.04]GPPIDPSVPVTDQVGEGSR	0.9937	34.4	2	1933.98	2.8926
1622	n[29.04]GPPIDPSVPVTDQVGEGSR	1	68.4	3	1933.98	1.2907
1623	n[29.04]HLSPPEEDEEDFK[156.13]AELR	0.9932	41.5	3	2096	-2.1439
1624	n[29.04]SIK[156.13]STLLWR	0.9432	31.3	3	1158.71	0.3443
1625	n[29.04]YLDALPVGEAR	0.9881	33.4	2	1230.66	0.649
1626	n[29.04]ATLTADELATMSK[156.13]EER	0.7755	28.8	3	1820.92	2.6317
1627	n[43.02]SAQPAM[147.04]DERPLVPGIGR	0.8788	28.5	3	1850.93	0.3236
1628	n[29.04]ASGPPVISNWR	0.9946	30.7	2	1210.65	2.2265
1629	n[29.04]TDIVLSETYGEGSR	0.9997	54.9	2	1553.75	-2.5711
1630	n[29.04]SFK[156.13]SPILIPSR	0.991	38.9	3	1299.79	2.0724
1631	n[29.04]TGEGEFVGDFR	0.9901	28.9	2	1240.58	2.4143
1632	n[29.04]SNDEIDTGDK[156.13]LTPADFSGVTSHR	0.8206	44.8	4	2517.19	-3.4507
1633	n[29.04]TVNAIHIFDR	0.7274	30.6	3	1212.66	1.2339
1634	n[43.02]STPNNDDGLGEK[156.13]FGGFTTK[156.13]QR	0.9682	37.2	3	2366.15	0.0844
1635	n[29.04]LDVVADVDGASGAGDR	0.9994	39.4	3	1543.75	-0.9051
1636	n[29.04]LDVVADVDGASGAGDR	0.9982	39.5	2	1543.75	2.4583
1637	n[29.04]YASELDSMTGTGIESPK[156.13]	0.9954	39.6	2	1840.88	3.1472
1638	n[43.02]MDK[156.13]ILSR	0.7234	37	2	931.517	1.1783
1639	n[29.04]M[147.04]K[156.13]VDM[147.04]DSTEFEAMIR	0.9999	56.1	3	1889.85	-1.3207
1640	n[29.04]AGYHLPGDISLGR	0.9966	34.7	3	1382.73	1.0103
1641	n[29.04]GPPK[156.13]TDIVLSETYGEGSR	0.8288	34.2	3	1961	-5.5498
1642	n[29.04]MGGDIPYSQPIDPVQR	0.938	34.8	3	1799.89	-1.3312
1643	n[29.04]REYDVDVGDQVFDDAR	0.9999	57.8	3	1925.88	1.659
1644	n[29.04]MGGDIPYSQPIDPVQR	0.7353	31.4	2	1799.89	2.1644
1645	n[29.04]ADDAK[156.13]IFDQESFIAESK[156.13]EM[147.04]R	0.9787	41.9	4	2429.18	2.0138
1646	n[43.02]GPPK[156.13]TDIVLSETYGEGSR	1	63.5	2	1975	5.5134
1647	n[29.04]SATTTEETK[156.13]PQPTLGEILDK[156.13]AAK[156.13]	0.7774	38.4	4	2540.4	3.3013
1648	n[43.02]GPPK[156.13]TDIVLSETYGEGSR	0.9949	45.5	3	1975	3.64
1649	n[29.04]RVFLDPAM[147.04]YGDQELR	0.7995	34.2	3	1852.91	0
1650	n[29.04]LETYLTEPTEEFK[156.13]ESER	0.998	42.7	3	2156.05	1.0653
1651	n[29.04]LETYLTEPTEEFK[156.13]ESER	0.9999	52	2	2156.06	1.6218
1652	n[29.04]TTFAHLDATTVLSR	0.9948	38.9	3	1559.83	2.4954
1653	n[29.04]TLFEDGDAANTFR	0.9999	57.9	2	1483.7	2.8269
1654	n[29.04]TNAIFAAIR	0.9821	25.9	2	1003.58	3.3811
1655	n[43.02]ATNTTDQSTWAPGAK[156.13]K[156.13]IDAGDIAK[156.13]PFR	0.9995	55.7	3	2985.57	3.1453
1656	n[29.04]GK[156.13]VYDWFEER	0.9987	49.5	2	1383.69	2.3093
1657	n[29.04]ANQSGDEIPTVYPLSR	0.9998	47.8	2	1773.89	1.6893
1658	n[29.04]SVGGVATEINSVNYVSPR	0.9997	51.2	2	1875.97	-1.6507
1659	n[29.04]ASAK[156.13]SK[156.13]ALPWLPNPSNLDGR	0.9594	36.6	4	2205.23	1.9916
1660	n[29.04]FM[147.04]GGDIPYSQPIDPVQR	0.9998	51.9	2	1962.96	4.5293
1661	n[29.04]FM[147.04]GGDIPYSQPIDPVQR	0.9989	45.5	3	1962.95	0.4069
1662	n[29.04]ANFIK[156.13]PYNDDPFVGH	0.8413	31.8	3	1788.88	-1.3394
1663	n[29.04]TAETDLLLPVSSGNSM[147.04]TR	0.8406	36.5	2	1934.97	4.0785
1664	n[43.02]M[147.04]LNYHELTMNEPR	0.9998	46.3	2	1704.76	2.2264
1665	n[29.04]SLDDLESK[156.13]LLSDPAPAK[156.13]GGAK[156.13]	0.7449	38	4	2223.24	1.2571
1666	n[29.04]SGGSTGERPFSDIITSVR	0.9987	36.9	3	1892.96	1.5823
1667	n[43.02]SLRPSTAPPIQDMPPPGGYK[156.13]K[156.13]LDFGR	0.7993	45.3	4	2922.54	0.1025
1668	n[29.04]ANFIK[156.13]PYNDDPFVGH	0.9742	38	3	1788.89	1.1161
1669	n[29.04]ALPWYR	0.8269	29.7	2	832.46	0.8389
1670	n[29.04]VVGEQASSIGPATLLR	0.9952	45.8	2	1624.92	4.3026
1671	n[29.04]WLPNPSNLDGR	0.6623	27.2	2	1295.66	0.5394
1672	n[29.04]GSQAK[156.13]FGIFSPA	0.9208	31.4	2	1264.68	0.7895
1673	n[43.02]GPPIDPSVPVTDQVGEGSR	0.6624	26.4	2	1947.96	1.0769
1674	n[29.04]SLDDLESK[156.13]LLSDPAPAK[156.13]GGAK[156.13]	0.9329	39.9	4	2223.23	-1.8408
1675	n[29.04]M[147.04]K[156.13]VDMDSTEFEAMIR	0.9897	41.8	3	1873.87	1.5984
1676	n[43.02]SAAEGEFYIDQNR	0.9862	35.2	2	1540.67	-3.8893
1677	n[29.04]SLLIVGGTGTLGR	0.9033	29.3	2	1270.76	0.2357
1678	n[29.04]ITK[156.13]SELNQLSYLQVK[156.13]GTGLANR	0.9103	32.5	3	2516.43	-0.5557
1679	n[29.04]ITK[156.13]SELNQLSYLQVK[156.13]	0.8946	33.1	3	1847.08	2.0539
1680	n[29.04]VDLDYGM[147.04]K[156.13]NSYVPATGGDGGQGQF	0.996	39.7	3	2547.17	3.2547
1681	n[29.04]ITK[156.13]SELNQLSYLQVK[156.13]	0.9998	41.8	2	1847.08	0.0541
1682	n[29.04]VDLDYGM[147.04]K[156.13]NSYVPATGGDGGQGQFGAQSPNDWR	0.9997	77.7	4	3558.61	-0.0561
1683	n[29.04]VDLDYGM[147.04]K[156.13]NSYVPATGGDGGQGQFGAQSPNDWR	0.9986	58.5	3	3558.6	-2.0496
1684	n[29.04]DFNFEVGR	0.9905	34.4	2	1010.48	-1.0864
1685	n[29.04]ADDNEEGWSAPK[156.13]SAM[147.04]VGGAGVNNAGEPPFEIR	0.9996	71.6	4	3343.54	-0.2987
1686	n[29.04]ADDNEEGWSAPK[156.13]SAM[147.04]VGGAGVNNAGEPPFEIR	1	76.8	3	3343.54	-1.0757
1687	n[29.04]SVYGYGTQWTGSLSR	0.9998	61.6	2	1688.81	-1.8926
1688	n[29.04]TGGITK[156.13]TNPNVGLDPEALSLATPR	0.9982	47.8	3	2477.36	3.3059
1689	n[29.04]RVFLDPAMYGDQELR	0.9999	51.4	3	1836.93	3.8588
1690	n[29.04]SLLIVGGTGTLGR	0.9971	54.4	2	1270.76	2.907
1691	n[43.02]MLNYHELTM[147.04]NEPR	0.9999	48.4	2	1704.76	-1.1718
1692	n[29.04]GHAQSFHINTPDNTPETYFDFTEENYHR	0.9565	39.6	4	3394.49	0.1765
1693	n[43.02]SSGTAVHFEGLDGIDR	0.9904	39	2	1701.8	0.1761
1694	n[29.04]M[147.04]K[156.13]VDMDSTEFEAMIR	0.7168	34.2	3	1873.86	-0.7992
1695	n[29.04]ASTPLSTGDFNPDSFR	0.9995	54.2	2	1738.81	-3.7339
1696	n[29.04]SLLIVGGTGTLGR	0.9674	35.9	2	1270.76	-2.9856
1697	n[29.04]GIDPNALK[156.13]SFAVEGDTTGASSR	0.9999	64.7	3	2248.13	-2.1767
1698	n[29.04]SLDDLESK[156.13]LLSDPAPAK[156.13]GGAK[156.13]	0.9777	38.7	3	2223.24	2.6053
1699	n[29.04]SLDDLESK[156.13]LLSDPAPAK[156.13]GGAK[156.13]	0.9817	45.5	4	2223.24	0.5837
1700	n[29.04]TIDSDIASIPDNEFR	0.9992	43.8	2	1719.83	0.6969
1701	n[43.02]SATTTEETK[156.13]PQPTLGEILDK[156.13]AAK[156.13]	0.9994	51.4	3	2554.39	5.1224
1702	n[29.04]TVENTLFEDGDAANTFR	0.9999	66.1	2	1926.88	-7.7765
1703	n[43.02]M[147.04]ELTLTGASTLSDNR	0.9992	48.8	2	1665.78	-3.1778
1704	n[29.04]TIDSDIASIPDNEFR	0.9669	33.6	3	1719.83	0.6965
1705	n[29.04]K[156.13]STDAGDVIGIDLGTTNSC[160.03]VAIM[147.04]EGR	1	73.9	3	2751.35	2.0331
1706	n[29.04]TAETDLLLPVSSGNSMTR	0.9964	47.3	2	1918.97	-0.9891
1707	n[29.04]M[147.04]SLDDLESK[156.13]LLSDPAPAK[156.13]GGAK[156.13]	0.6822	36.8	4	2370.28	1.7689
1708	n[43.02]AATLDETTASSSSSGTTQTVEEYVK[156.13]AR	0.9662	41.7	3	2859.37	2.2708
1709	n[29.04]DK[156.13]SVMESTGEMILASDNNR	0.9889	45.4	3	2152.01	0
1710	n[29.04]STAWDIASIGR	0.9949	42.6	2	1203.63	1.2442
1711	n[29.04]SAADAAISATSALVDR	0.9567	38.5	2	1545.81	4.5871
1712	n[29.04]FMGGDIPYSQPIDPVQR	0.9894	37.3	3	1946.96	1.4872
1713	n[29.04]ESK[156.13]ADLESLATK[156.13]LNPTIR	0.8586	42.1	4	2069.17	-0.2894
1714	n[29.04]FMGGDIPYSQPIDPVQR	0.9948	44.3	2	1946.95	-1.6932
1715	n[43.02]SQSEENEVLHASLLR	0.9996	50.3	2	1752.86	0.2279
1716	n[29.04]VTDNIADMLTR	0.7104	25.3	2	1275.65	0.9392
1717	n[29.04]TTAEASIDDK[156.13]NTPLFESPFK[156.13]GIAR	0.9834	48.1	4	2691.42	1.7066
1718	n[29.04]TSPATIDVLPSIR	0.9468	32.1	2	1396.8	3.217
1719	n[29.04]TTAEASIDDK[156.13]NTPLFESPFK[156.13]GIAR	0.9982	50	3	2691.43	5.1959
1720	n[43.02]SATTTEETK[156.13]PQPTLGEILDK[156.13]AAK[156.13]	0.9995	53.8	3	2554.38	1.8769
1721	n[29.04]GSQAK[156.13]FGIFSPAVYVAK[156.13]	0.9922	37.8	3	1853.04	-0.4849
1722	n[29.04]ATSDDDK[156.13]DLDSLLDNDEDSSSTTPLAPQR	1	75.1	3	3176.45	1.2266
1723	n[29.04]EYDVDVGDQVFDDAR	1	61.6	2	1769.77	0.2258
1724	n[29.04]SELLC[160.03]GADGLPHLVADGR	1	62.7	3	1906.96	2.6178
1725	n[43.02]SYK[156.13]AGIAK[156.13]AITELK[156.13]DR	0.7752	28.5	3	1889.1	0.9513
1726	n[29.04]ANFIK[156.13]PYNDDPFVGHLA	0.9564	35.7	3	1973	-1.417
1727	n[29.04]VDLDYGMK[156.13]NSYVPATGGDGGQGQFGAQSPNDWR	0.9996	71.1	4	3542.61	-0.3383
1728	n[29.04]VDLDYGMK[156.13]NSYVPATGGDGGQGQFGAQSPNDWR	0.9994	60.9	3	3542.62	-0.141
1729	n[43.02]STGDYK[156.13]VADISLADYGR	0.9998	53.3	2	1899.92	1.5773
1730	n[43.02]ATQDSLPITIEPISSNEAPPTNK[156.13]SR	0.9645	47.7	3	2735.42	7.3034
1731	n[29.04]M[147.04]LYSVILPTYNER	0.9808	33.2	2	1641.85	1.3991
1732	n[43.02]AEPDELYTLR	0.9987	43.9	2	1247.61	1.3604
1733	n[29.04]VDLDYGMK[156.13]NSYVPATGGDGGQGQF	0.9992	46.6	3	2531.17	0.9865
1734	n[29.04]INIRPDEISSIIR	0.9777	39.2	2	1552.89	-0.3216
1735	n[29.04]TEGTNEWFGVDDIR	0.9981	43.3	2	1665.77	1.0793
1736	n[29.04]SAK[156.13]QELEDLTK[156.13]GL	0.9484	36.6	3	1514.86	1.3835
1737	n[43.02]MLNYHELTMNEPR	0.9999	52	2	1688.77	0.4732
1738	n[29.04]APLPLTTQSTDGSLIGIHDTSSSIIR	0.9977	45.6	3	2707.46	5.8292
1739	n[29.04]YTGEVNSDK[156.13]LPHGSGIM[147.04]K[156.13]YNFGL	0.6872	41.1	4	2626.32	5.3985
1740	n[29.04]TQQEGFNEVLIQPLR	0.9917	34.7	3	1798.96	0.222
1741	n[29.04]TEPTFGLVETLHVTER	0.6868	32.5	3	1855.97	1.3448
1742	n[29.04]TQQEGFNEVLIQPLR	1	59.5	2	1798.96	0.5553
1743	n[29.04]GPPK[156.13]TDIVLSETYGEGSR	0.8594	30.9	3	1961.02	3.8187
1744	n[29.04]ANFIK[156.13]PYNDDPFVGHLATPITSSSLTR	0.987	56.3	4	3016.57	2.6816
1745	n[29.04]TEGTNEWFGVDDIR	0.9999	65.8	2	1665.77	3.9573
1746	n[29.04]ANFIK[156.13]PYNDDPFVGHLATPITSSSLTR	1	86.3	3	3016.57	1.6559
1747	n[43.02]METPFNSSIAGR	0.8683	28.5	2	1350.62	-0.2957
1748	n[29.04]IDLSVK[156.13]TFGIESPENPDTIR	0.9977	55.3	3	2286.22	2.7083
1749	n[43.02]ASSNQQELLTSLAK[156.13]TNSTVSSSLHR	0.9714	38.6	3	2728.4	1.318
1750	n[29.04]QLETSPATIDVLPSIR	0.9999	66.4	2	1766.99	8.7054
1751	n[29.04]ALIDDAFGVTNETGNK[156.13]IPPLGR	0.9989	51.8	3	2353.27	2.9708
1752	n[29.04]C[160.03]LPVASTF	0.9769	26.9	2	921.468	5.306
1753	n[43.02]ADK[156.13]DADFLNYVDSVK[156.13]R	0.8957	36.6	3	1952.98	-0.409
1754	n[29.04]MK[156.13]VDMDSTEFEAMIR	0.7743	40.2	3	1857.86	-5.535
1755	n[29.04]YASELDSMTGTGIESPK[156.13]VFD	1	72.4	2	2202.04	-0.9074
1756	n[29.04]TEDEDLLSAVVASR	0.9882	43.8	3	1531.78	2.8668
1757	n[29.04]TEDEDLLSAVVASR	0.9903	47.9	2	1531.78	5.6722
1758	n[29.04]FASYLDALPVGEAR	1	51.6	2	1535.8	0.7153
1759	n[29.04]ASTPLSTGDFNPDSFRPVC[160.03]SASDSFYR	0.9948	52.8	3	3008.37	3.6528
1760	n[29.04]AEFSDGNGASSSAK[156.13]EVVESALGNDNNAVTA	0.9928	47.3	3	2966.37	-0.4378
1761	n[29.04]TVVNDESYFYPDMIR	0.9987	43.8	2	1875.87	-0.6923
1762	n[29.04]EMSK[156.13]SIPFL	0.9252	33.9	2	1106.61	2.9767
1763	n[43.02]GK[156.13]VYDWFEER	0.9994	42.8	2	1397.66	-0.5716
1764	n[29.04]AGPDWGLFEGR	0.982	36.8	2	1231.6	0.4864
1765	n[29.04]VVDYENVALLGGSQTVDLNNANVR	0.9994	67.6	3	2587.33	2.9726
1766	n[29.04]VVDYENVALLGGSQTVDLNNANVR	1	95.6	2	2587.33	0.811
1767	n[29.04]GLFDDEEESTGNEIPAELR	1	92.3	2	2148	6.2325
1768	n[29.04]VNPAEVAEINTYFQNR	0.7386	37.3	2	1891.93	-5.9664
1769	n[29.04]GALDFGWDSFSEETK[156.13]LQK[156.13]R	0.9966	63.7	4	2297.16	-2.9115
1770	n[29.04]NGALDFGWDSFDEETK[156.13]LSK[156.13]R	0.9996	56.9	4	2398.18	0.9575
1771	n[29.04]AEFPLPDNVK[156.13]EVLSR	0.9862	39.7	3	1768.97	1.0722
1772	n[29.04]QQISADGK[156.13]PADLNVGGILILPK[156.13]	1	72.1	3	2330.36	0.7714
1773	n[29.04]AEITPGFGTAIM[147.04]WGR	0.9109	37.3	2	1649.83	1.7556
1774	n[43.02]NGALDFGWDSFDEETK[156.13]LSK[156.13]R	0.7398	35.3	3	2412.16	1.1179
1775	n[29.04]MLYSVILPTYNER	0.9985	40.3	2	1625.85	0.3686
1776	n[29.04]ALIDDAFGVTNETGNK[156.13]IPPLGR	0.9404	36.3	3	2353.27	1.0186
1777	n[43.02]GK[156.13]VYDWFEER	0.9978	35.9	2	1397.66	0.1429
1778	n[29.04]AGPDWGLFEGR	0.9992	42.9	2	1231.6	3.4857
1779	n[29.04]VVDYENVALLGGSQTVDLNNANVR	0.9999	71.2	3	2587.32	-0.7721
1780	n[29.04]VNPAEVAEINTYFQNR	1	56.3	3	1891.95	2.6386
1781	n[29.04]VNPAEVAEINTYFQNR	1	67.5	2	1891.95	2.0064
1782	n[29.04]TGAIVDVPVGPELLGR	0.9883	34.5	2	1619.94	6.597
1783	n[43.02]M[147.04]K[156.13]PTEDEDLLSAVVASR	0.9848	40.1	2	1945.96	-3.2855
1784	n[29.04]AAK[156.13]DINEEQLK[156.13]VELAEYLR	0.9997	50.8	4	2315.28	0.9486
1785	n[43.02]AGSGNSPVDEK[156.13]LQLQIFDR	1	70.8	2	2143.1	3.4031
1786	n[29.04]YASELDSM[147.04]TGTGIESPK[156.13]VFDPL	0.9957	53.4	3	2428.16	-3.2083
1787	n[29.04]YASELDSM[147.04]TGTGIESPK[156.13]VFDPL	1	67.9	2	2428.17	1.2345
1788	n[29.04]TNLSIFEDTLGGC[160.03]ER	1	57.5	2	1738.82	-0.2872
1789	n[29.04]EK[156.13]LLAAGIEILSER	0.9994	50.4	3	1596.95	5.1251
1790	n[29.04]DASSAVINK[156.13]IIAGGISR	0.9747	37	3	1726.99	0.1156
1791	n[29.04]SWM[147.04]AAQDQPHENFVFPEEVLPR	0.9999	53.9	3	2670.25	-0.4115
1792	n[29.04]VLYIDIDIHAPDGVQQAFYS	0.8327	31.9	3	2291.15	1.5256
1793	n[43.02]SATTTEETK[156.13]PQPTLGEILDK[156.13]AAK[156.13]SAMR	0.8748	37.8	4	2999.58	-0.1665
1794	n[29.04]TSPTGVLDLPDDILAK[156.13]R	0.9999	60.7	3	1866.05	1.2306
1795	n[29.04]LAVGDTAPDFSLVDQNGK[156.13]TF	0.9323	34	3	2150.09	2.3222
1796	n[29.04]LAVGDTAPDFSLVDQNGK[156.13]TF	1	65.7	2	2150.1	4.9719
1797	n[29.04]AEFSDGNGASSSAK[156.13]EVVESALGNDNNAVTAVSSSVEYR	0.9969	70.4	4	3873.82	2.553
1798	n[29.04]GYIDFGWDEFDEETK[156.13]LSK[156.13]R	0.9986	60.9	4	2418.17	-1.2385
1799	n[29.04]ANFIK[156.13]PYNDDPFVGHLATPITSSSL	0.906	39.6	3	2759.42	1.5566
1800	n[29.04]SLDDLESK[156.13]LLSD	0.996	40.8	2	1389.72	0.2156
1801	n[29.04]AEFSDGNGASSSAK[156.13]EVVESALGNDNNAVTAVSSSVEYR	0.9999	82.9	3	3873.81	-1.4445
1802	n[29.04]VVDYENVALLGGSQTVDLNNANVR	0.998	58.5	3	2587.32	-1.0809
1803	n[29.04]NGYIDFGWDEFDEETK[156.13]LSK[156.13]R	0.9986	49.2	4	2532.22	0.7886
1804	n[29.04]TTAEASIDDK[156.13]NTPLFESPF	0.9637	32.3	2	2138.04	0.8878
1805	n[29.04]SPPSEDEEAFVEELYAR	0.9999	48.6	3	1994.91	0.0501
1806	n[29.04]TTDVQIDVSVDYDSAAR	0.9796	35.7	2	1881.89	-4.2996
1807	n[29.04]TGFFDPAGLSDGISQEK[156.13]FDSYR	0.7403	35.3	3	2492.18	-2.4447
1808	n[29.04]AEFSDGNGASSSAK[156.13]EVVESALGNDNNAVTAVSSSVEYR	0.7739	46.5	4	3873.82	0.5415
1809	n[29.04]GPPK[156.13]TDIVLSETYGEGSR	0.6853	29.6	3	1961.01	0.9165
1810	n[43.02]TK[156.13]NINQPVAYPIFTFR	0.9965	39.3	3	1978.07	2.7258
1811	n[29.04]LEATWTPNPDDSGPLPLSLAQR	0.9058	39	3	2405.23	3.8617
1812	n[43.02]TK[156.13]NINQPVAYPIFTFR	0.9997	54.1	2	1978.08	7.2219
1813	n[29.04]TAPVEFPLYASVDAYR	0.8045	29.7	2	1825.93	0.7659
1814	n[29.04]EM[147.04]SK[156.13]SIPFLTVPEK[156.13]LDGSM[147.04]AGDVGFD	0.9641	40.5	3	2885.41	-0.5193
1815	n[29.04]AEITPGFGTAIMWGR	0.9085	43.6	2	1633.84	4.4625
1816	n[29.04]SM[147.04]IAPATEALSQALVSGTPLR	0.9997	65.7	2	2156.16	3.7995
1817	n[29.04]VVDYENVALLGGSQTVDLNNANVR	0.9997	61.7	3	2587.33	0.7721
1818	n[43.02]TK[156.13]NINQPVAYPIFTFR	0.7726	34.5	3	1978.08	6.0068
1819	n[29.04]STSTTGDYTIVDHTYDALVIGAGGSGLR	0.9999	66.3	3	2854.41	3.2897
1820	n[29.04]SFELPDGNIIVIGNER	0.9971	39.8	2	1799.95	2.2753
1821	n[29.04]GPPK[156.13]TDIVLSETYGEGSR	0.9997	40.1	3	1961.01	-1.222
1822	n[43.02]ATDLTTTLLSC[160.03]QNPDPTIR	0.973	39.7	3	2158.06	1.018
1823	n[43.02]ATDLTTTLLSC[160.03]QNPDPTIR	0.9988	48.8	2	2158.06	0.7407
1824	n[43.02]SYYGDEWGGPPFDPR	0.9926	46.5	2	1783.76	5.8798
1825	n[29.04]AEFSDGNGASSSAK[156.13]EVVESALGNDNNAVTAVSSSVEYR	0.9828	63.6	4	3873.78	-7.7621
1826	n[29.04]AEFSDGNGASSSAK[156.13]EVVESALGNDNNAVTAVSSSVEYR	0.9994	63.1	3	3873.81	-1.0834
1827	n[29.04]VVDYENVALLGGSQTVDLNNANVR	0.9995	61.4	3	2587.32	0
1828	n[43.02]NGYIDFGWDEFDEETK[156.13]LSK[156.13]R	0.9987	46.3	3	2546.2	0.1961
1829	n[29.04]WLVLMVSSAASLGSIAVSTPIR	0.8694	43.8	4	2285.3	7.9062
1830	n[29.04]VAQTPSLLLDDVLR	0.8101	35.2	2	1566.89	-2.9957
1831	n[29.04]APALQDSLQIDEFLR	0.9886	39.4	2	1742.93	3.6677
1832	n[29.04]YASELDSMTGTGIESPK[156.13]VFDPL	1	60.2	2	2412.17	-1.1598
1833	n[29.04]YASELDSMTGTGIESPK[156.13]VFDPL	1	72.6	3	2412.18	1.532
1834	n[29.04]SQSEFC[160.03]PTLFADFTR	0.9972	37.3	2	1832.84	-2.071
1835	n[43.02]SAADAAISATSALVDR	0.997	45.4	2	1559.78	0.9604
1836	n[43.02]M[147.04]DTFGNDLSSGGQVLSK[156.13]DELLLR	0.8357	34.9	3	2580.28	4.2581
1837	n[29.04]VVDYENVALLGGSQTVDLNNANVR	0.9925	62.4	3	2587.34	4.4395
1838	n[43.02]IDSNIVDLAITATHVV	0.7967	32.3	2	1721.92	0.6961
1839	n[43.02]AFESEIGAQAPLG	0.9673	38.8	2	1330.65	4.5773
1840	n[29.04]EM[147.04]SK[156.13]SIPFLTVPEK[156.13]LDGSM[147.04]AGDVGFDPM	0.9886	39.4	3	3113.5	-0.385
1841	n[43.02]AEFPLPDNVK[156.13]EVLSR	0.9957	42.5	2	1782.96	2.297
1842	n[29.04]SAEPIAGLAVNIGELAER	0.9992	44.9	3	1837	4.9999
1843	n[29.04]ESIFK[156.13]K[156.13]ISNLDLWAPVADSNDYGAR	0.9999	64.6	3	2892.51	2.1758
1844	n[43.02]TTTSPDGDIVGVNMPIATVVDLRPSSSSPPQR	0.9999	67.6	3	3335.67	2.2464
1845	n[43.02]ADEEDIAALVIDNGSGM[147.04]C[160.03]K[156.13]AGFAGDDAPR	0.9988	55	3	3050.37	3.7663
1846	n[43.02]AEFPLPDNVK[156.13]EVLSR	0.9999	61	2	1782.96	2.1849
1847	n[29.04]STPDDSNSFVDTLTK[156.13]GYESFNSAR	0.9924	41.6	3	2693.25	0.7418
1848	n[43.02]M[147.04]DDDDILLSAVAWK[156.13]R	0.9973	37.6	2	1832.9	1.199
1849	n[29.04]VVDYENVALLGGSQTVDLNNANVR	0.8077	43.4	3	2587.34	7.8753
1850	n[29.04]DDEILHAPSYPWDHLGLVSSYDC[160.03]AALR	0.9976	54.9	4	3127.47	0.5429
1851	n[43.02]AFEDELGAQAPL	0.9943	49.8	2	1301.62	5.9833
1852	n[43.02]AFESEIGAQAPL	0.9842	46	2	1273.62	-2.0382
1853	n[29.04]EIEVPAQSTEYTFPSDWGLTYNYEADAAR	0.9998	64.6	3	3350.54	3.3397
1854	n[29.04]FFDPLGFTDDIDQEK[156.13]FDQYR	0.9917	43.4	3	2551.18	-2.5057
1855	n[29.04]SGLLADLATQLTNR	0.9963	41.9	3	1499.83	-0.4658
1856	n[43.02]LFDSLLQK[156.13]TTR	0.9995	43.7	2	1390.79	2.8001
1857	n[29.04]SFPNGVAALFGPN	0.8553	31.6	2	1317.67	-2.2733
1858	n[29.04]EM[147.04]SK[156.13]SIPFLTVPEK[156.13]LDGSM[147.04]AGDVGFDPM[147.04]GLSDIQTDLNYAR	0.9971	72.5	4	4576.22	2.1178
1859	n[43.02]SSLSSLNEPTLFTTTDTSSTNPTTDDQSDDALLR	0.999	60	3	3671.69	3.0206
1860	n[43.02]AFENELGAQAPL	0.9995	57.2	2	1300.63	0.5374
1861	n[29.04]FDPLGLLDNADQER	0.9996	47.1	2	1629.8	1.1031
1862	n[29.04]EM[147.04]SK[156.13]SIPFLTVPEK[156.13]LDGSMAGDVGFDPM	0.9986	51.2	3	3097.51	1.3546
1863	n[29.04]MVHEEIIPLGYDADLPIIGHLQ	1	55.1	3	2500.31	3.4754
1864	n[29.04]VVDYENVALLGGSQTVDLNNANVR	0.9652	52.9	3	2587.33	2.1233
1865	n[29.04]EMSK[156.13]SIPFLTVPEK[156.13]LDGSM[147.04]AGDVGFDPM[147.04]GLSDIQTDLNYAR	0.783	64.8	4	4560.23	3.615
1866	n[43.02]STSTTGDYTIVDHTYDALVIGAGGSGLR	0.8403	43.6	3	2868.38	0.2438
1867	n[43.02]STSTTGDYTIVDHTYDALVIGAGGSGLR	0.9939	56.3	2	2868.36	-5.5045
1868	n[29.04]AAPIPFPDIHIPFDELSR	0.9997	44.3	3	2062.09	0.0968
1869	n[43.02]AFENELGAQAPL	0.8339	35.9	2	1300.63	-2.8404
1870	n[29.04]FQSFVSGTVSSPE	0.7913	28.6	3	1398.67	1.3555
1871	n[43.02]STAATSTAASSSTEIQEAAQLLYR	0.9962	49.4	3	2498.21	-0.2399
1872	n[43.02]MDTFGNDLSSGGQVLSK[156.13]DELLLR	0.7413	35.1	3	2564.29	4.6352
1873	n[29.04]GLFDDEEESTGNEIPAELRDEIYAAEANTPAAQGR	0.9999	86.5	3	3805.76	0.1575
1874	n[29.04]GLFDDEEESTGNEIPAELRDEIYAAEANTPAAQGR	0.9439	55.8	4	3805.76	0.6037
1875	n[43.02]ADEEDIAALVIDNGSGMC[160.03]K[156.13]AGFAGDDAPR	0.9983	58.2	3	3034.35	-3.9508
1876	n[43.02]AFEDELGAQAPL	0.9998	54	2	1301.62	3.2218
1877	n[29.04]TVEAIEDK[156.13]IEETVEDIER	1	59.8	3	2173.11	2.895
1878	n[43.02]M[147.04]EEPLDLIK[156.13]LSIDER	0.9998	44.4	2	1885.97	1.6949
1879	n[29.04]EM[147.04]SK[156.13]SIPFLTVPEK[156.13]LDGSM[147.04]AGDVGFDPMGLSDIQTDLNYAR	0.8008	52.5	4	4560.21	-0.482
1880	n[29.04]FENEIGVLPPTGFFDPAGLSDGISQEK[156.13]FDSYR	0.9923	61.5	3	3587.76	5.2913
1881	n[29.04]TAPFASFNNPIYQEGNFM[147.04]TDVQWLR	0.9899	46.2	3	2989.41	2.64
1882	n[29.04]EMSK[156.13]SIPFLTVPEK[156.13]LDGSM[147.04]AGDVGFDPMGLSDIQTDLNYAR	0.9517	75.8	4	4544.23	3.8256
1883	n[43.02]STPDDSNSFVDTLTK[156.13]GYESFNSAR	0.9999	48.3	3	2707.23	0.2214
1884	n[43.02]STPDDSNSFVDTLTK[156.13]GYESFNSAR	0.9996	52.2	2	2707.23	1.3657
1885	n[43.02]M[147.04]DAYNAAM[147.04]DK[156.13]IGAAIIDWSDPDGK[156.13]FR	1	74	3	3000.4	1.5316
1886	n[29.04]ADFSGEIGAANAELGC[160.03]WDPLNFC[160.03]TDQASFDK[156.13]M[147.04]R	0.9803	60.1	4	3764.67	3.4495
1887	n[43.02]AFEDELGAQAPL	0.9994	57.4	2	1301.62	1.7643
1888	n[29.04]ADFSGEIGAANAELGC[160.03]WDPLNFC[160.03]TDQASFDK[156.13]M[147.04]R	1	76.5	3	3764.66	0.1858
1889	n[43.02]AFSASDLPGALPPM[147.04]GFFDPLGFAEK[156.13]ADEK[156.13]TLK[156.13]R	0.9752	36.4	4	3664.89	1.4173
1890	n[43.02]AFSASDLPGALPPM[147.04]GFFDPLGFAEK[156.13]ADEK[156.13]TLK[156.13]R	0.987	46.4	3	3664.89	1.4722
1891	n[29.04]EK[156.13]SASLPFLEAPPNLDGGVGDLGFD	0.9989	57.3	2	2600.31	1.8445
1892	n[29.04]EK[156.13]SASLPFLEAPPNLDGGVGDLGFDPFR	0.7401	40.5	4	3000.53	1.9637
1893	n[29.04]EK[156.13]SASLPFLEAPPNLDGGVGDLGFDPFR	0.9998	61.8	2	3000.53	3.3638
1894	n[29.04]ADFSGEIGAANAELGC[160.03]WDPLNFC[160.03]TDQASFDK[156.13]MR	1	85.8	3	3748.67	2.5055
1895	n[29.04]ADFSGEIGAANAELGC[160.03]WDPLNFC[160.03]TDQASFDK[156.13]MR	0.9892	60.1	4	3748.67	2.0785
1896	n[43.02]AFEDELGAQAPL	0.9978	53.6	2	1301.61	-1.9177
1897	n[43.02]AFSASDLPGALPPM[147.04]GFFDPLGFAEK[156.13]ADEK[156.13]TLK[156.13]R	0.9717	39.3	4	3664.89	0.6814
1898	n[29.04]FFDPLGLLDNADQER	1	59.7	2	1776.87	0.1124
1899	n[29.04]TGTGIESPK[156.13]VFDPLNLSDYVPVDWAR	1	68.1	3	2931.5	-2.1809
1900	n[43.02]AFENELGVQAPL	0.7968	35.8	2	1328.66	-2.4799
1901	n[29.04]TLEESFPFFGYDWR	0.9985	46.6	2	1820.83	-6.5831
1902	n[29.04]TGIESPK[156.13]VFDPLNLSDYVPVDWAR	0.9999	63.6	3	2773.44	2.3411
1903	n[43.02]ADEEDIAALVIDNGSGM[147.04]C[160.03]K[156.13]AGF	0.9996	61.2	2	2368.06	0.5907
1904	n[29.04]EK[156.13]SASLPFLEAPPNLDGGVGDLGFDPFR	1	78.5	3	3000.52	0.5327
1905	n[29.04]VVDYENVALLGGSQTVDLNNANVR	0.9985	61	3	2587.33	3.3972
1906	n[29.04]VNLPFGLEK[156.13]ILGNPDNLIPTDR	0.9949	46.7	3	2490.39	3.2486
1907	n[29.04]YASELDSM[147.04]TGTGIESPK[156.13]VFDPLNLSDYVPVDWAR	0.9013	51	4	3843.86	1.7412
1908	n[29.04]YASELDSM[147.04]TGTGIESPK[156.13]VFDPLNLSDYVPVDWAR	1	89.6	3	3843.87	3.4053
1909	n[29.04]ELGAQAPLGFFDPLGM[147.04]LDDADQER	1	70.7	3	2648.24	-0.4149
1910	n[29.04]ADLVAGSASINEVLPDAVSDLVDPSTLTEASR	0.9622	56.6	4	3239.65	3.0521
1911	n[29.04]ELGAQAPLGFFDPFGM[147.04]LSGDC[160.03]TQER	0.9996	51.4	3	2786.27	0.2868
1912	n[43.02]TTPSDDITK[156.13]TISLLTER	0.9994	49.6	2	1960.04	2.7522
1913	n[43.02]TTPSDDITK[156.13]TISLLTER	0.7512	34	3	1960.04	1.3754
1914	n[43.02]AFEDELGAQAPL	0.9742	46.2	2	1301.61	0.0767
1915	n[29.04]ISGDIGLAYPGGWNPF	0.8506	26.9	2	1690.84	1.8312
1916	n[43.02]ASDDLFPDSVK[156.13]DFVFDLHDVSR	0.9998	51.8	3	2593.23	-0.3852
1917	n[29.04]YASELDSMTGTGIESPK[156.13]VFDPLNLSDYVPVDWAR	0.9976	64	4	3827.87	1.5136
1918	n[29.04]YASELDSMTGTGIESPK[156.13]VFDPLNLSDYVPVDWAR	1	86	3	3827.86	0.6265
1919	n[29.04]GGRDRIGDAWAGNM[147.04]ASIIALHSRHHRG	0.985	34.6	3	2954.49	-0.3381
1920	n[29.04]FENELGAQAPLGFFDPLGM[147.04]LDDADQER	0.9998	63.5	3	3038.41	5.0963
1921	n[43.02]GFENELGVIAPTGFFDPLGLSK[156.13]NISQEK[156.13]FDEYR	0.9989	59.2	3	3814.91	-0.7334
1922	n[43.02]AFENEIGVLPPTGFFDPAGLSDGISQEK[156.13]FDSYR	0.9982	43.6	3	3672.77	3.047
1923	n[43.02]AFENEIGVLPPTGFFDPAGLSDGISQEK[156.13]FDSYR	0.8557	30.4	4	3672.77	2.5838
1924	n[43.02]GFENELGVIAPTGFFDPLGLSK[156.13]NISQEK[156.13]FDEYR	0.9861	58.8	4	3814.92	2.4352
1925	n[29.04]SFDSFPNGVAALFGPN	0.9633	35.6	2	1666.8	-0.2397
1926	n[43.02]MEEPLDLIK[156.13]LSIDER	0.9985	48	2	1869.98	0.1068
1927	n[43.02]GFENEPGVIAPTGFFDPLGFTDDIDQEK[156.13]FDQYR	0.9946	54.6	3	3833.78	2.1372
1928	n[43.02]GFENEPGVIAPTGFFDPLGFTDDIDQEK[156.13]FDQYR	0.9994	78.2	4	3833.78	2.0845
1929	n[43.02]AFENELGAQPPLGFFDPLGM[147.04]LDEAGQAR	1	80.6	3	3047.44	1.5408
1930	n[29.04]SAPPTLDGSLVGDVGFDPIGFSTAPF	0.9543	40	3	2591.29	2.2357
1931	n[43.02]AFENELGAQAPLGFFDPLGM[147.04]LDDADQER	1	77.7	3	3123.42	3.1985
1932	n[43.02]AFEDELGAQAPLGFFDPFGM[147.04]LSGDC[160.03]TQER	1	65.6	3	3262.43	1.4087
1933	n[43.02]GFENELGVIAPTGFFDPLGLSK[156.13]N	0.9999	63.7	3	2491.27	0.9221
1934	n[43.02]GFENELGVIAPTGFFDPLGLSK[156.13]N	0.9514	35.9	2	2491.27	1.0829
1935	n[43.02]AFENELGAQAPLGFFDPLGMLDDADQER	1	104.6	3	3107.42	2.1219
1936	n[43.02]AFENELGAQAPLGF	1	65.1	2	1504.72	0.6637
1937	n[43.02]AFENELGAQAPLGFFDPLGM[147.04]LDDADQER	1	76.7	2	3123.42	3.3595
1938	n[43.02]AFESEIGAQAPLGF	1	60.9	2	1477.71	0.9461
1939	n[43.02]AFENEIGVLPPTGF	0.9668	40.7	2	1531.75	-3.1296
1940	n[43.02]AFENELGAQAPLGFFDPLGMLDDADQER	1	84.2	2	3107.42	0.2573
1941	n[43.02]AFEDELGAQAPLGF	0.9997	57.1	2	1505.71	5.1734
1942	n[43.02]AFENEIGVLPPTGFFDPA	0.9238	36.7	2	1961.94	0.5601
1943	n[43.02]AFSASDLPGALPPMGF	0.987	44.2	2	1618.77	0.9872
1944	n[43.02]AFENELGVQAPLGF	0.9998	45.8	2	1532.75	0.1303
1945	n[43.02]AFENELGAQAPLGFFD	1	66.1	2	1766.81	-0.2261
1946	n[43.02]AFENELGAQPPLGFFD	0.7563	26.6	2	1792.83	0.4457
1947	n[43.02]AFSASDLPGALPPM[147.04]GFFDPL	0.9158	33.9	2	2107	-0.4742
1948	n[43.02]AFENEIGVLPPTGFFD	0.9974	50.9	2	1793.85	-3.1183
1949	n[43.02]GFENELGVIAPTGFFD	0.9914	39.7	2	1753.82	-0.6265
1950	n[43.02]AFENELGAQAPLGFFDPL	1	69.6	2	1976.95	0
1951	n[43.02]AFEDELGAQAPLGFFD	1	73.6	2	1767.8	2.5991
1952	n[43.02]AFENELGAQPPLGFFDPL	0.9995	56.1	2	2002.97	0.8479
1953	n[43.02]GFENELGVIAPTGFFDPL	0.9735	39.1	2	1963.96	-0.1526
1954	n[43.02]AFENELGAQAPLGFFDPL	1	51.6	3	1976.95	0.4546
1955	n[43.02]AFENELGAQAPLGFFDPLG	0.9889	38.6	2	2033.97	0
1956	n[43.02]AFESEIGAQAPLGFWDPL	1	74.2	2	1988.95	-1.105
1957	n[43.02]AFENELGVQAPLGFFDPL	1	70.4	2	2004.98	-0.4484
1958	n[43.02]AFEDELGAQAPLGFF	0.9998	49.5	2	1652.78	1.9338
1959	n[43.02]AFENEIGVLPPTGFFDPAGL	0.9749	47	2	2132.05	0.5154
1960	n[43.02]AFENELGVQAPLGFFDPL	0.9902	37.7	3	2004.98	-0.0498
1961	n[43.02]AFENELGAQAPLGFFDPLGM[147.04]LDDAD	0.9964	43.6	3	2710.21	-0.9214
1962	n[43.02]AFEDELGAQAPLGFFDPFGM[147.04]LSG	1	66.1	2	2473.11	-2.5453
1963	n[43.02]AFSASDLPGALPPMGFFDPL	0.9636	34	2	2091	0
1964	n[43.02]AFEDELGAQAPLGFFDPF	1	78.4	2	2011.92	-0.2483
1965	n[43.02]AFEDELGAQAPLGFFDPF	1	65.1	3	2011.92	0.1985
1966	n[43.02]AFEDELGAQAPLGFFDPFGM[147.04]L	0.9999	63.7	2	2329.05	-3.7322
1967	n[43.02]AFEDELGAQAPLGFFDPFG	0.9999	57.4	2	2068.94	-1.9315
1968	n[43.02]AFEDELGAQAPLGFFDPFGM[147.04]LSGD	1	60.7	3	2588.14	0.4245
1969	n[43.02]AFEDELGAQAPLGFFDPFGM[147.04]LSGD	1	78.2	2	2588.14	-0.7722
1970	n[43.02]AFEDELGAQAPLGFFDPFGM[147.04]	0.9928	35.1	2	2215.98	0.8566
1971	n[43.02]GFENELGVIAPTGFFDPLGL	0.9993	61.3	2	2134.06	1.2172
1972	n[43.02]GFENELGVIAPTGFFDPLGL	1	65.5	3	2134.06	1.1698
1973	n[43.02]AFEDELGAQAPLGFFDPFGM	1	63.2	2	2199.99	1.8619
1974	n[43.02]AFEDELGAQAPLGFFDPFGMLSGD	1	71	3	2572.14	-2.9901
1975	n[43.02]AFENELGAQAPLGFFDPLGM[147.04]LDDADQER	0.9999	82.3	3	3123.4	-3.4544
1976	n[43.02]AFEDELGAQAPLGF	0.9746	36.1	2	1505.71	2.3877
1977	n[43.02]AFEDELGAQAPLGFFDPFGM[147.04]LSGDC[160.03]TQER	0.8314	36.2	3	3262.42	-0.735
1978	n[43.02]AFEDELGAQAPLGFFDPF	0.9998	45.9	2	2011.92	0.0497
1979	n[43.02]AFENELGAQAPLGFFDPLGM[147.04]LDDADQER	0.9954	45.1	3	3123.42	0.8636
1980	n[43.02]AFEDELGAQAPLGFFD	0.9984	42.7	2	1767.81	3.4467
1981	n[43.02]AFEDELGAQAPLGFFDPF	0.9999	58.1	2	2011.92	-1.7875
1982	n[43.02]AFEDELGAQAPLGFFDPFGM[147.04]LSGDC[160.03]TQER	1	75.2	3	3262.42	0.1837
1983	n[43.02]AFSASDLPGALPPM[147.04]GF	0.9806	37.2	2	1634.77	0
1984	n[43.02]GFENEPGVIAPTGF	0.9966	39.9	2	1475.7	1.7595
1985	n[43.02]AFENELGAQAPLGFFD	0.9991	46.8	2	1766.81	-4.014
1986	n[43.02]AFENELGAQAPLGFFDPLGM[147.04]LDDADQER	0.9999	71.2	3	3123.41	-0.5438
1987	n[43.02]AFEDELGAQAPLGF	0.998	43.3	2	1505.71	1.7908
1988	n[43.02]AFENELGAQAPLGFFDPLGMLDDADQER	0.999	55.3	3	3107.42	1.0609
1989	n[43.02]GFENELGVIAPTGF	0.9705	35	2	1491.73	3.2134
1990	n[43.02]AFENELGAQPPLGFFDPLGM[147.04]LDEAGQAR	0.9986	57.8	3	3047.44	0.8195
1991	n[43.02]AFEDELGAQAPLGFFD	0.975	35.9	2	1767.81	6.2718
1992	n[43.02]AFENELGVQAPLGF	0.9993	45.6	2	1532.75	0
1993	n[43.02]AFENEIGVLPPTGFFD	0.9839	40	2	1793.84	-4.7888
1994	n[43.02]AFEDELGAQAPLGFFDPFGM[147.04]LSGDC[160.03]TQER	0.9483	39.6	3	3262.42	-1.6231
1995	n[43.02]AFESEIGAQAPLGF	0.9755	38.7	2	1477.71	2.568
1996	n[43.02]AFENELGAQAPLGFFDPLGM[147.04]LDDADQER	1	94.1	3	3123.41	0.3838
1997	n[43.02]AFEDELGAQAPLGF	0.9999	57.3	2	1505.71	2.1224
1998	n[43.02]AFENELGAQAPLGFFD	0.9404	30	2	1766.81	-1.3568
[truncated: 1,138 more rows]
