# Supplementary material for: Proteomic Amino-Termini Profiling Reveals Targeting Information for Protein Import into Complex Plastids
Source: PLoS One. 2013 Sep 16;8(9):e74483. doi: 10.1371/journal.pone.0074483 (PMC3774753; doi:10.1371/journal.pone.0074483)
Supplement: Table S5 — List of 1295 unique N terminal peptides from 939 nuclear-encoded T. pseudonana proteins. A non-redundant list of unique N terminal peptides, identified by database searches with Mascot and X! Tandem, was generated using an in-house script (see methods section for details). JGI ID, JGI protein model accession number; peptide, peptide sequence; position, peptide start position as matched to protein sequence; spectra (dimethylated), number of spectra identifying the N-terminally dimethylated form of this peptide; spectra (acetylated), number of spectra identifying the N-terminally acetylated form of this peptide. (XLS) [file pone.0074483.s006.xls]

## Sheet: Suppl Table S5
Supplementary Table S5. List of 1295 unique N terminal peptides from 939 nuclear-encoded T.pseudonana proteins.
JGI ID	peptide	position	spectra (dimethylated)	spectra (acetylated)
46	VLEKPILIDCR	2	5	0
233	ATDGAAVADGFR	57	26	0
233	DDMSDDLHAHGSR	231	1	0
413	SSVAFVGLGNMGR	2	2	0
517	TDVTVWSPEGR	8	1	0
547	APKAAAAANPAASAGGR	111	1	0
547	AAAANPAASAGGR	115	1	0
586	LATKAAR	21	1	0
586	YQKSTDLLIR	55	3	0
802	TSASSNELPR	76	1	0
875	SYYGDEWGGPPFDPR	333	0	2
899	ANTNLHGEDLIR	2	0	3
916	AVDEFGR	2	2	0
988	ASASPHDNALR	22	0	1
997	IATPVGYEADAGVLDTTR	223	2	0
1023	STAATSTAASSSTEIQEAAQLLYR	40	0	3
1036	SNPMAMAEMIER	252	0	1
1051	EAALSGR	64	1	0
1063	AGGPALVFR	2	1	0
1093	ASASAFEAGMR	83	31	0
1093	SASAFEAGMR	84	4	0
1093	TGAVGTVER	197	1	0
1155	FHNQSDEDTATSLAGVSR	50	1	0
1155	HNQSDEDTATSLAGVSR	51	3	0
1166	NYNLSNR	245	0	3
1238	ASLGVSFGR	2	0	2
1248	SSFYDDFEDFGELGSDSSGGGR	53	0	1
1254	LIDSATKIQFDDTLGGLSLFGVGVR	31	1	0
1280	MDHLLTQAAADLQSR	334	0	2
1291	STPNNDDGLGEKFGGFTTKQR	44	0	2
1294	SSQPDGAFPR	2	0	3
1326	ALDDPLVGEGGVVLVHPTCGPTQADDIPGVVR	229	1	0
1428	SEAKKLIVLVSNGCHDR	2	0	1
1432	TDSSSDAISAKVR	2	2	1
1449	LKERPPPPTAEEIAAKKR	98	5	0
1457	TRPTGPTNVTLYVVSR	43	1	0
1500	EVFDLYMGGFHR	334	0	1
1512	SSNGDSGVVKGSGLR	39	0	4
1512	SSSSATSNKTAAAAAGEQYAPTTPLQKVDPHR	75	0	1
1611	ASEDESPSTISGGVER	58	1	0
1685	APALQDSLQIDEFLR	59	4	0
1685	DSLQIDEFLR	64	1	0
1720	GQVHADR	585	1	0
1747	MNAIDYKELR	1	0	1
1754	SSSWDEIR	102	1	0
1770	YQPTSGVEER	41	1	0
1786	LDNLHSSAAR	795	1	0
1880	VATVSAGDALAR	59	11	0
1899	LFGFGETKTDDQQGLLEDELAR	58	1	1
1900	MTTAAVAPR	267	1	0
1905	AALCDNIR	176	1	0
1907	TSSTDSDNMTMESLR	49	2	0
1909	ASEDDDAQDNEIER	55	8	0
1941	NIDGDVFDR	147	1	0
2036	ALDPVTYLR	61	2	0
2063	AISTDENTPR	67	4	0
2107	ESVNDQSEELAR	255	1	0
2118	KDSQAQR	159	0	1
2124	SDNNAAAAPSR	2	0	1
2145	SSEVKEDDPTPSSR	2	0	1
2160	AKVNTAPIKWAQR	2	0	4
2215	VAQTPSLLLDDVLR	49	2	0
2218	SFLKEVVPR	160	1	0
2233	TAKSGVGISSMGVMNPGLVMR	31	1	0
2292	SAMTGVDMR	72	0	1
2294	MKVAVVTGIAR	1	1	0
2311	MMSNVHHDAMLDGDANTPSGKR	1	0	10
2311	SNVHHDAMLDGDANTPSGKR	3	0	1
2312	SAETPESKQPADSSSVGTTSSKKR	2	0	2
2317	DASSAVINKIIAGGISR	44	2	0
2325	TSASASDDFFQMEKR	2	2	0
2342	SKAMPFLPR	49	3	0
2371	GDFAPGGTLLDRPVYVTYGNDEASPSR	106	1	0
2371	TYGNDEASPSR	122	1	0
2386	EKLLAAGIEILSER	56	1	0
2386	GELLGPTDPKEGPEGSIR	210	1	0
2420	YKTTSAPETTTTR	59	2	0
2434	AIYRPSVDGEASQEIR	2	1	0
2435	MDAIVQFTR	1	0	1
2441	MITNPTTTQPKR	24	0	5
2443	MDTNLTAPHKLTDEESATLR	1	0	1
2443	SLHGVAFDR	177	1	0
2454	TSIVELFPKSR	2	0	1
2465	ATSNELFFADAIAQQESTSVNDITSQTVSKKSEGR	60	1	0
2496	MENQLALVSDR	1	0	8
2580	VPLEVVR	368	1	0
2601	FAPAQTGKQSTSLNSWNEAPR	16	2	0
2601	SWNEAPR	30	7	9
2601	TAPFASFNNPIYQEGNFMTDVQWLR	64	1	0
2611	MSMEDIHDALQMR	632	1	0
2613	HLLVEDHYR	82	1	0
2669	MSPIGFIGLGIMGEGMAAR	1	1	0
2669	SPIGFIGLGIMGEGMAAR	2	3	0
2673	ATTLSCPSVDEGQR	340	12	1
2673	TTLSCPSVDEGQR	341	1	0
2673	SCPSVDEGQR	344	1	0
2674	AYNPHATVPIAVPLAVSVDDGDNAR	2	0	1
2690	MDLLANIGQADQLTSAR	46	0	4
2779	AANNGLDTDTTLPSFSTKEEYTSYLQKAGR	46	2	0
2779	TMLGYIMTDATIEKSKLQTMLTEACNR	261	1	0
2826	ADEALYR	16	1	0
2848	VVDYENVALLGGSQTVDLNNANVR	56	19	0
2848	LLGGSQTVDLNNANVR	64	2	0
2892	AEVTTALIKELR	36	7	1
2916	SAPFTEELR	2	0	3
2919	TEAKNYGAVNVPKGNDEFDESNTR	558	3	2
2919	GNDEFDESNTR	571	2	0
2973	AGSGNSPVDEKLQLQIFDR	2	0	3
3013	SDYGTELLKR	2	0	5
3018	TAGYGELPDLTQTSKDR	179	1	0
3022	STTSKSATAETAPKSFAER	2004	0	1
3057	DRIVIAVGGNALQR	38	1	0
3110	ATINEEGGVKGNKKGR	2	1	1
3113	GLFDGVKEAFGADGMGELDGDR	2	4	0
3113	GLFDGVKEAFGADGMGELDGDRETPIDR	2	3	0
3141	ASNPALGGWR	63	1	0
3153	GGATPPLAPFAR	40	2	0
3233	DEDSFESIAAR	89	8	0
3241	MMSTKSPAR	1	0	1
3258	EIEVPAQSTEYTFPSDWGLTYNYEADAAR	52	3	0
3304	ALNCMDNER	356	0	1
3331	MVRRPRSLPPRGDLIGRRRGTR	1	1	0
3341	ADKDADFLNYVDSVKR	2	0	4
3353	QLETSPATIDVLPSIR	307	1	0
3353	TSPATIDVLPSIR	310	1	0
3379	DVSDGNALPQGAAQFSR	69	1	0
3397	SSLCDDDSPLNQPR	75	0	1
3418	SNPIKTATAAR	10	1	1
3438	VAKQGSTEGQELAR	70	1	0
3456	AKPIVTR	269	0	1
3481	AEFPLPDNVKEVLSR	2	7	7
3482	DVVIGSLR	25	1	0
3538	TVIDVNTPSVGTLKSISKEEAEQR	80	1	0
3541	STTVAPPKTDTETQR	42	1	0
3575	ARPIVLQVGNMPSNR	2	1	0
3604	MEMTKNASSEANTR	1	0	1
3627	STTSTKLKNPKTNVVIVDGIR	41	0	2
3627	KNPKTNVVIVDGIR	48	5	0
3688	SSETISESPKTNAR	2	0	1
3733	STPDDSNSFVDTLTKGYESFNSAR	51	2	8
3741	MDAYNAAMDKIGAAIIDWSDPDGKFR	1	0	2
3870	VRQLLFPKEGGGFLR	2	1	0
3901	AVENPNSNTETKETR	412	1	0
3945	AETEAPESSSTAAAAAKSLDEGSHDELMYALGINLAR	46	1	0
3974	SSTEAVVESTANGVNKGDR	33	0	5
4007	TTPPSAFAPTMR	2	0	1
4022	ASSASTSEDKPAR	57	0	1
4026	SKNATTPSSPPAAAGMDGILAER	2	0	2
4038	SLDNINSSLR	1024	1	0
4105	SIASTQLSGSGSIRR	461	0	1
4142	SSDNPSLPPPIQLVFPGDR	2	0	2
4143	MNPNGLLLDLHGR	1	0	1
4224	SDSQDNKSLTLYLSLTSSPSAPR	2	0	1
4260	SVILATAGHDDKIR	10	0	1
4358	TNDANEPSPSASGR	2	3	0
4370	DKSVMESTGEMILASDNNR	78	1	0
4376	TLVSDMATVICLDDYHLNDR	83	1	0
4382	ADDNEEGWSAPKSAMVGGAGVNNAGEPPFEIR	49	3	0
4439	TTDVQIDVSVDYDSAAR	43	15	0
4460	MLTPIPLPADDYDR	1	2	0
4462	AADEASAQALSDYMAKSHEEKLR	39	1	0
4466	STSTTPSQPTNR	2	0	2
4512	AFSSHPQQR	2	0	1
4516	IAHGPGASSRPQLSITIR	20	1	0
4525	SETDGMTR	27	1	0
4531	ASGPPVISNWR	52	3	0
4569	TTAKLSALGFCGADDTVNPR	2	1	1
4578	AYGSGKPAWAR	2	0	1
4700	AIHQSSDGSNEPTASER	46	1	0
4700	SSDGSNEPTASER	50	0	2
4748	AVPPKSNEEVSDGSADVR	57	5	0
4761	AAAASSSAGIGKR	52	0	1
4767	SDSSPQDDATTDEEGASLASEFFKIMKER	83	0	2
4775	AETPAEAIR	11	1	0
4819	GPPIDPSVPVTDQVGEGSR	2	21	2
4819	SVPVTDQVGEGSR	8	1	0
4819	TVYTHDDWVR	25	1	0
4819	FMGGDIPYSQPIDPVQR	166	6	0
4819	MGGDIPYSQPIDPVQR	167	3	0
4819	HLSPPEEDEEDFKAELR	203	1	0
4819	TNLSIFEDTLGGCER	263	2	0
4820	MGPPKTDIVLSETYGEGSR	48	1	0
4820	GPPKTDIVLSETYGEGSR	49	21	4
4820	TDIVLSETYGEGSR	53	2	0
4820	KMWGLNINHTR	179	1	3
4820	HLSPPSEDEEAFVEELYAR	232	1	0
4820	SPPSEDEEAFVEELYAR	234	3	0
4820	MAPEQAEAIISAAHRPNR	251	1	0
4821	ILPESIAAGGPDAAR	283	4	0
4843	ALIDDAFGVTNETGNKIPPLGR	33	5	0
4875	ISLDPSISSGAQAFGQDTTVAAIPKVSQR	34	2	2
4876	SYNQNYNSR	2	0	1
4882	EKSASLPFLEAPPNLDGGVGDLGFDPFR	32	13	0
4882	EAPPNLDGGVGDLGFDPFR	41	1	0
4882	FSDFVPIDFLR	60	1	0
4882	SDFVPIDFLR	61	1	0
4883	ASAKSKALPWLPNPSNLDGR	31	3	0
4883	SAKSKALPWLPNPSNLDGR	32	1	0
4883	WLPNPSNLDGR	40	1	0
4888	REYDVDVGDQVFDDAR	85	2	0
4888	EYDVDVGDQVFDDAR	86	2	0
4888	GDQVFDDAR	92	1	0
4888	DQVFDDAR	93	1	0
4914	SWGVIPPGTR	116	1	0
4917	KDQLNTPGR	377	1	0
4946	SAADAAISATSALVDR	2	4	2
4947	TATSPYAPPR	2	1	0
4981	SSSPALGDVDDNGFYR	52	0	1
5045	GGGAANTLLHR	129	1	0
5078	VEGGVGGR	43	0	1
5080	ASPNLSPGGVYR	2	0	2
5094	ATEAETEVER	40	2	0
5105	VPPTKSNPTIQEINAESELLR	54	1	0
5141	STQVSGMALAIR	2	0	1
5174	AFEDELGAQAPLGFFDPFGMLSGDCTQER	77	0	17
5174	ELGAQAPLGFFDPFGMLSGDCTQER	81	1	0
5174	GMLSGDCTQER	95	1	0
5174	AFLGQVVTR	123	1	0
5174	RDVPGTGNEHVGDFR	184	1	0
5174	DVPGTGNEHVGDFR	185	1	0
5174	GTGNEHVGDFR	188	1	0
5174	TGNEHVGDFR	189	5	0
5174	NGYIDFGWDEFDEETKLSKR	199	1	2
5174	GYIDFGWDEFDEETKLSKR	200	1	0
5174	YIDFGWDEFDEETKLSKR	201	1	0
5174	DEFDEETKLSKR	207	1	0
5174	AIELNNGR	219	1	0
5175	SNSEDDEDEEQR	2	0	1
5185	ASLPAFDLQTYISR	2	0	2
5188	AFGMETQVPISGGEPLSSAHR	2	2	0
5256	MKPTEDEDLLSAVVASR	1	0	2
5256	TEDEDLLSAVVASR	4	3	0
5362	ASPITDEIPSDATLDSDR	52	0	6
5370	ATYEGKKPVLIVR	174	1	0
5389	EGILQIIR	345	0	1
5394	MLNYHELTMNEPR	1	0	10
5410	AFLTLGINR	159	2	0
5415	SIPTPLDTLTSGLASIAR	128	4	0
5514	SQSAMSMKR	29	0	1
5576	ISQCPPGSNNCVR	67	9	0
5586	EITASDESKGYR	24	1	0
5623	STSESTATKTASATSGIR	51	0	6
5666	LSFDIER	589	1	0
5699	MDEIVNITLFHPPTSR	1	0	3
5760	AEEVIELSIEETQALR	2	2	1
5770	PVFPAR	65	1	0
5820	ASSSNNNPVNNDGNLR	2	1	2
5830	SNEDGSDTSSISKDR	60	2	1
5845	AANQLETR	423	0	1
5952	AKSNDDEDEGDDDWR	42	1	0
5954	STGDYKVADISLADYGR	2	0	17
5967	ATSQTQQQEHFQR	43	6	2
6017	ASTPLSTGDFNPDSFRPVCSASDSFYR	144	3	0
6017	ASTPLSTGDFNPDSFR	144	2	0
6089	MENIQTDEETRPLAPPPR	1	0	2
6132	SFKDGR	123	1	0
6174	NDLRDEIEQAAQR	71	1	0
6243	MKSISTLFSSIESSATR	1	0	1
6294	ATVLQPLIR	2	0	3
6363	LSKDFDALDVANR	126	1	0
6375	SEGKDYIR	39	0	2
6413	ADSIKITMPALSSTMKEGR	2	1	0
6483	TSLDNDKPVNEAMIR	775	2	0
6529	MKQEDGEHDQLQVDEGEINRR	55	3	0
6529	MKQEDGEHDQLQVDEGEINR	55	2	0
6529	SDVNKADSPASSSVSVSR	102	8	0
6555	ASNGEDNNTDNIQR	118	1	0
6672	EEETPAPPSSQKSKLLPLSAYIYNILR	83	1	0
6684	IVSGTAAPPGR	115	1	0
6704	MNAAFR	1	0	2
6734	VAIASAITNGFQEAR	511	0	1
6736	SLLDDYGADPNTDKQPVKKAATVER	85	1	0
6770	AATLDETTASSSSSGTTQTVEEYVKAR	64	0	6
6770	EDPYGTDPIDFLQER	465	1	0
6770	TDVTGKVVR	739	1	0
6770	ALLQGLDELER	1242	1	0
6784	MNPSHPNYPR	1	0	4
6803	VWGDNKYIIAPSILSADFAR	2	1	0
6807	DGLSAATYVNSQSSDIEAIPGALSTLR	64	1	0
6893	MRPIYNVQSVGSGHR	1	1	0
6894	AASSSKLLR	2	0	6
6962	MDNNGPASATGSGGTGSAAGAKKKR	1	0	1
6974	MNNPITSWDNDYAR	1	0	1
7006	SQNNKDEDVEAFKKSVVNLAR	91	0	1
7060	AIGDLSEGKLSHR	42	2	0
7061	VDTSASPDGDHDKPIPYR	35	1	0
7089	SHAINTSEPTTLLDHVR	2	0	1
7155	AAPTADPVAASVAR	126	6	0
7217	SNGVDYNPIIR	1576	0	1
7322	MEKSQPHLMAQDAATVDASKLTALTPEVISR	1	0	1
7325	QDIAASVSPR	106	2	0
7341	AATSASSSSALSTR	66	1	0
7356	STSANPSKKNSNRPAPPQTYQER	50	1	0
7365	ALDSSDLQQR	2	1	0
7417	WLVLMVSSAASLGSIAVSTPIR	187	1	0
7503	VTIQSSSNYANR	2	2	0
7506	MISAASSSVGKR	17	0	1
7601	GDPSQFR	308	0	1
7704	MNPDTNGSTKGR	1	0	2
7794	GSNPNSSNPTPGTISLSDDR	17	3	0
7839	DFNFEVGR	24	2	0
7881	VRDNIDVGAGGGSPLYKAGGTAR	41	1	0
7881	DNIDVGAGGGSPLYKAGGTAR	43	4	0
7881	NIDVGAGGGSPLYKAGGTAR	44	2	0
7881	IDVGAGGGSPLYKAGGTAR	45	1	0
7881	VGGGGDWADDGLMIGR	277	1	0
7883	NSAPVIVQGGSLR	75	1	0
7883	SAPVIVQGGSLR	76	1	0
7953	ASSTSAIEPR	51	4	1
7953	SSTSAIEPR	52	0	2
7973	MNPSNVLLPFHQSR	1	0	2
8014	ATDTIVIGGGR	44	7	0
8044	AQNGDGASLASNAKLTTGGASTLQSGR	89	1	0
8044	SNAKLTTGGASTLQSGR	99	1	0
8044	AKLTTGGASTLQSGR	101	1	0
8067	SSGTAVHFEGLDGIDR	2	0	3
8067	SLLSAPPAPPEQHR	47	1	0
8293	AADEDQDFLR	40	6	0
8302	SGLLADLATQLTNR	67	2	0
8334	VVGGVAGTLVDPLSDPTLAPIPER	97	1	0
8355	AQLEMTPELEGAIAEVR	36	2	0
8426	SATTTEETKPQPTLGEILDKAAKSAMR	2	0	1
8449	SSNYGDDPR	33	0	2
8449	TVQGGALR	263	1	0
8480	ISGGGEFAPTR	501	1	0
8486	MTDPMAGER	264	0	1
8584	TMTLPQQQPVLR	2037	1	0
8615	AEPDVGSGR	142	0	1
8670	GLFDFFNEDAR	39	1	0
8679	NVSSTVSASTPSLR	38	1	0
8715	ASKDDNTSDVDEYR	73	2	0
8778	ATTEVTVR	2	4	0
8793	VYGVLR	145	1	0
8806	GLFDDEEESTGNEIPAELRDEIYAAEANTPAAQGR	60	4	0
8806	GLFDDEEESTGNEIPAELR	60	3	0
8885	SAPPLAPSTPHLQSR	2	0	1
8912	ATLTADELATMSKEER	36	2	0
8942	VYYTDEYPVTIDR	766	1	0
8968	TLVSSYR	2	1	0
9007	AATQLLSVAR	2	0	1
9018	TIIYVR	317	1	0
9021	AEEGAVTPLR	2	10	1
9097	ATTPPTAEEIER	78	2	0
9108	MNDPPPDNTAQASR	1	0	1
9252	ASYYIDTTEQSPR	41	1	0
9277	EVEVYTR	547	1	0
9311	AATTATEAEAFVGKYSDPINHPGGTR	95	1	0
9318	QQQPSPPLSTAQLVKQLR	124	1	0
9323	AFLSPEER	39	2	0
9394	FTKAPKGYEIDDSSAPKR	278	2	0
9394	DAKPSVSAEER	359	1	0
9420	SSSDDDSTQNNEEAAR	69	0	2
9423	RSSPSSASACTFKECSASR	76	1	0
9467	ATIAVFGASGLTASECVYQALKEGDKVVGLTR	40	2	0
9524	SAPDSNNVNTPQSSNAQLKTELLNR	43	1	0
9605	SDEEEEKSSSPSSLGGVTKKKR	1330	0	2
9617	GVKLDSLVEKSDDLSR	149	2	0
9679	ASQHTYETASNR	2	0	2
9752	SEADALDELIVDGVSAESSVLR	38	5	0
9776	ASKSPGSDPLELLR	66	5	0
9822	VEEISASPPTTFLSDASR	2	1	0
9834	SSSSDALEAAR	96	3	2
9947	NRPPAASGGAELDPLR	133	1	0
9967	AKPMLPSR	2	2	0
9993	SYKAGIAKAITELKDR	2	0	5
10045	SVYGYGTQWTGSLSR	8	1	0
10085	PQLLIASGR	1977	0	1
10088	AEPFEMMVELPGR	58	7	0
10091	MDNVFGAGGPDQWFR	1	0	1
10102	ATEAETEAEISSILRPSYAIESIPLR	50	3	0
10102	ATEAETEAEISSILR	50	1	0
10164	TPASDDIR	3759	0	1
10219	ESKADLESLATKLNPTIR	31	3	0
10228	VNTASEQDYNDFR	47	1	0
10490	QAFIAAAPR	237	1	0
10541	TSTVNNYINGR	2	0	2
10567	TAIAAVVGKDDFNAR	84	7	0
10624	NDETGLFLGLEKR	430	0	1
10647	TVEAIEDKIEETVEDIER	420	1	0
10647	TPAAAAPAKTVNAPR	732	1	0
10724	SNTILDDPTR	23	6	0
10741	AEIGDSGVAFEHVAR	34	8	0
10767	YYKSDEPFAER	44	2	0
10802	TASGIDQHTDAR	761	0	1
10815	AKLSSLSEQAR	555	1	0
10815	GEVDVVVLPR	996	7	0
10823	SQSEFCPTLFADFTR	18	4	0
10876	TAHPPSQCLR	2	1	0
10882	TIDSDIASIPDNEFR	68	6	0
10895	STTEHITEPR	76	0	4
10940	MDLFGDLPAAKKTSSTSGGGR	82	0	1
10964	SSTSPSNADETPR	63	1	0
11039	LDDEEKR	29	1	0
11075	SMNFLR	657	1	0
11086	ADDNEPSASSNNFVER	36	4	0
11156	VIVIVNER	185	0	1
11166	SSSINKNVNVER	2	0	1
11175	TNEETAATPER	176	1	0
11213	GTLLPR	347	0	1
11220	AKINDDDGANLRPIQMLFR	2	0	1
11268	EELATTTPPR	41	1	0
11271	TTSSTLR	3	1	0
11275	MNDEHDEENVAR	1	0	3
11275	AGLEPASEEGGGDR	85	1	0
11307	IDTDEVYHR	280	2	0
11331	SSPSNKKHLVINTVGTDRPGIVADVTR	41	0	1
11337	DEALSPAVEAAR	169	3	0
11411	ISKSAASVSVR	19	1	0
11411	TSNLDADEGIR	83	1	0
11411	TLTAELHQR	140	1	0
11411	MLGYDNPSFDELMR	246	1	0
11506	ATSDDDKDLDSLLDNDEDSSSTTPLAPQR	73	4	0
11661	TSALESLADLTTLSIDSGDIDTVAR	38	4	0
11760	AAPPIDPLAKER	101	4	0
11794	YKPSDSDNEGDNNVWTVLANTER	52	3	0
11841	TDDDRYSSPLFR	50	0	1
11906	YNFASSQYASAFTEIPTPDVDKIR	86	2	0
11941	KSSVGGGGVSPR	660	1	0
12011	MDYLTEIGSELR	38	0	2
12137	AALSSPLR	22	1	0
12187	TKSEADKHKVPETKNTEEGSAR	586	1	0
12594	YESTSSKVTKTFR	4	2	0
12594	SPLPEDLMPEFSFR	727	5	0
12810	ATDLTTTLLSCQNPDPTIR	2	0	3
13740	VSTAPEPR	285	2	0
14417	TVNETNSPPR	87	1	0
14979	ELHSLPR	160	1	0
15259	FADAVAATDYAFNR	8	1	0
18099	LFIQTATTPNPESLKFIPNGR	15	2	0
18503	VVDLTDATFEHQTQASTGQTTGR	1	1	0
19501	MFIPKANR	1	1	0
19541	VAISDSLAWELVKR	2	2	1
19541	AISDSLAWELVKR	3	1	0
19541	SDSLAWELVKR	5	1	0
20223	SFETTEESVR	7	1	0
20569	TTAEIVSQVLPSPSAAIR	2	1	2
20572	TTPSDDITKTISLLTER	2	0	6
20583	TIIATQDTR	2	1	0
20597	LEATWTPNPDDSGPLPLSLAQR	31	2	0
20602	SSMITVR	68	0	1
20603	VGSKDALFEAGNAGEIAR	99	4	0
20607	FTLTMGTGNSFGR	21	1	0
20607	GTGNSFGR	26	2	0
20613	SGSDPAIWQSVATR	242	1	0
20613	NPGEKTTDLNEIGAPVADAFR	280	1	0
20637	SNIPMSTPPPVLPNR	2	0	3
20683	LFDSLLQKTTR	41	0	3
20726	VEGAKFTDEELEAITVR	230	1	0
20726	TDEELEAITVR	236	2	0
20740	ALTGTFDDTSSER	2	4	0
20783	VTGISLPR	51	4	0
20786	WLLAHNSRR	417	0	1
20808	QILAATGQSEAR	1032	0	1
20810	SDLLNGAIMTIFAR	2	0	1
20812	SANAVPLANGAMSFDR	32	2	7
20812	AVPLANGAMSFDR	35	15	0
20835	SDSVLAR	420	1	0
20866	SSMGMMPR	72	0	5
20877	IKTNTGIETSSGR	109	1	0
20879	MDDEDETSNKR	1	0	1
20893	STNADLNTSSKPR	43	1	3
20909	AECPDGQCLDPDGR	250	1	0
20928	SSISEDPAIQELYR	55	4	8
20945	GGGHDDFSSGAFNDPKHR	2	6	0
20963	SDKPPPIVPLVTTAKR	91	1	0
21002	SSTAAANGAPSGVSPTELAAMLR	2	0	1
21027	ADANEGTAAEKDAR	35	0	2
21060	GIPSATGGTPSNFQR	193	3	0
21081	ANIEDEQNVDFSR	43	2	0
21081	AEFSDGNGASSSAKEVVESALGNDNNAVTAVSSSVEYR	90	5	0
21081	VISTKPVPISEPKKGR	231	1	0
21081	TKPVPISEPKKGR	234	1	0
21081	FASYLDALPVGEAR	332	2	0
21081	YLDALPVGEAR	335	2	0
21081	DALPVGEAR	337	1	0
21085	AQTVTEATLR	899	1	0
21130	EDLTFISGAADAIQTFALPR	387	1	0
21145	GGKEESTSAYSLNR	92	1	0
21147	MDSAPSTPR	1	0	3
21161	SNVLDPFGLDAESVTR	896	1	0
21168	SSSNPFNYGR	52	0	1
21175	AALATAANEAR	2	1	0
21175	TQSEDIIKR	200	2	0
21175	ASIGLPEEKWFVSEGTR	278	1	0
21175	GPTHQPVETVSGLR	475	2	0
21175	TVAAYVSSVTR	504	2	0
21235	SEAVVEEVPVEVEALDGVASDEEAHNVDRPAR	90	2	5
21235	SEAVVEEVPVEVEALDGVASDEEAHNVDR	90	1	1
21238	DVEDKFIEPTIFR	320	1	0
21257	MDDDDILLSAVAWKR	14	0	2
21282	TTIMLNR	1168	1	0
21283	STNKNPGATALASNR	2	0	1
21290	AKKKIFIDGEAGTTGLQVR	40	5	0
21290	GEAGTTGLQVR	48	1	0
21290	DDLEIISISDDLR	65	1	0
21348	SGGATAGKYTTIPIAKR	66	1	0
21348	TTIPIAKR	75	1	0
21368	PPLVNGR	83	1	0
21370	VDEIPIR	2184	1	0
21387	STAKTSSSLSTATNVISQR	149	2	0
21397	IASDNDTDER	452	0	1
21411	SIDSGTQCDAAFLQCILSPTCR	75	1	0
21447	TITNLIPIR	11	1	0
21460	SDSDSFTQQR	233	0	2
21489	AHIDENMDLSQITVPDQTAEEKAFLAR	15	1	0
21489	MLNELLLR	274	2	0
21517	MVPPAVNR	1	1	0
21519	EKTGNLHGESSCFLPLLQNDDEYIAPR	58	2	0
21519	DDEYIAPR	77	1	0
21580	SQSSSEAAKNTER	86	0	1
21583	TASSELAALFEAR	2	1	0
21594	NDLQNEYR	133	2	0
21599	TYMGTDPSGNR	38	1	0
21640	DDSDDATLIDAVEAGKR	125	1	0
21640	TLIDAVEAGKR	131	1	0
21646	MNNINNHEGSFASANTSNVNDVIGGR	1	0	2
21651	NVFTPAMPLEDFR	46	5	0
21667	FAPAQVGR	16	2	0
21667	GFENEPGVIAPTGFFDPLGFTDDIDQEKFDQYR	30	0	6
21667	FFDPLGFTDDIDQEKFDQYR	43	2	0
21667	FDPLGFTDDIDQEKFDQYR	44	2	0
21667	FTDDIDQEKFDQYR	49	1	0
21667	ALQELQHGR	149	2	0
21670	SSSNKLPTSPTNLLVGCVGGGQLGR	2	0	2
21676	DAWDAENPGVR	130	1	0
21682	KSSNEDDKHIGR	583	0	1
21697	ARPLTQTSPFR	3	2	0
21710	AFNKMFVMLPVMLAAR	46	1	0
21720	SKEPNNQTMEASPPEAHADTSAKNDDTR	2	0	5
21720	MEASPPEAHADTSAKNDDTR	10	0	1
21723	DDNAAATAAAR	30	2	0
21739	ASVETGKAEDR	50	0	2
21748	AFTSNVQR	19	1	0
21751	SQSEENEVLHASLLR	1117	0	2
21789	SSSVVSVVLVGCGAPLR	2	0	1
21821	SSDPEAEAAKLR	66	1	10
21831	LHVDPIHLHR	46	1	0
21865	SSLTQDENDNEGKEDAEVR	75	1	2
21871	SAFASLPQVLHPKEEDIQMMLSAGVHTGTR	2	0	1
21911	ADAQDLLSILQGGR	2	0	7
21925	LATPSSSITVVTGASGFVGR	22	1	0
21972	VANATPGPNQSEVILVGCGCPLR	2	6	0
21972	ANATPGPNQSEVILVGCGCPLR	3	1	1
21972	TSVGAVPPVADGVKR	82	6	0
21972	SVGAVPPVADGVKR	83	3	0
21972	TGKEVSVQADR	262	1	0
21986	VSTAPPSTGAR	256	2	0
22016	TVSALTLEEQR	1335	1	0
22027	ATTTSLSPTATSIDIDLKGVPALTR	115	2	0
22031	SAKPDVVR	2	0	1
22107	DTTNITKSEMLPWNVLLR	223	0	1
22117	ESIFKKISNLDLWAPVADSNDYGAR	69	4	0
22118	MQSSISKYR	1	0	1
22170	STEIASTPQHPSSTLVNISADADLR	2	0	2
22243	SAGDPVQLR	19	1	0
22245	DITQALSFDEGLR	56	1	0
22249	SSKSNVTAAAADR	48	0	1
22258	MEISQDDTTVGTAKR	1	0	1
22280	SSTGSAAGSGGGVYGGR	29	0	2
22283	STTSTTTSPIPIVELR	29	1	0
22308	MNLLLSR	484	1	0
22347	MELTLTGASTLSDNR	34	0	4
22350	MQNENGENVDLYIPR	1	0	7
22374	IKQILAKKTSLR	190	0	1
22388	SEEPESESSSVSEEFNPQELASEQPPATTTPR	60	0	1
22388	EQPPATTTPR	82	1	0
22396	EWAGAYHLR	103	2	0
22424	LVEGSKPPSSSKSLGEEYR	90	1	0
22433	MDEEPVIISR	1	0	1
22437	ASKSSSVVDVLDR	2	0	1
22448	GEDFQNQEYGR	2	1	0
22451	LSNDDNDDADLAR	96	2	0
22451	SNDDNDDADLAR	97	3	0
22464	SSSAGNVEVTKTSR	56	1	7
22464	SSAGNVEVTKTSR	57	0	2
22467	TTTSPDGDIVGVNMPIATVVDLRPSSSSPPQR	2	0	3
22477	DNGGGDDR	135	0	1
22483	SSYQQGGTSYR	2	0	1
22494	SSSSSNPILQR	2	0	1
22497	GIDPNALKSFAVEGDTTGASSR	73	4	0
22533	SSNVSDTEAAVTNR	570	0	1
22565	APNATETTSLVNKGNNDDEENLR	2	2	0
22565	APNATETTSLVNKGNNDDEENLRR	2	1	0
22565	NATETTSLVNKGNNDDEENLRR	4	1	0
22565	NATETTSLVNKGNNDDEENLR	4	1	0
22565	ATETTSLVNKGNNDDEENLR	5	1	0
22591	STLDTPPR	281	1	0
22592	VTPKLEEAAR	32	1	0
22593	SSSATNEEHDTGPKNESTAKNEFSR	105	0	1
22618	TSGQDAEEAAELMATMR	2	2	1
22621	LLEAVNR	344	2	0
22624	SVVSGITSQAVR	873	1	0
22628	SKVIDAEFTR	64	2	0
22645	VSYDEILTEAGFSQAAIR	18	2	0
22666	HDASSAQPR	416	1	0
22710	DAFDDLWKQYVQQTESAKQYETTTTR	19	1	0
22716	MATDDAFEER	1	1	0
22720	MDDQFASQLANLQR	1	0	1
22726	AAPQSVDPEADLRR	2	0	1
22726	AAPQSVDPEADLR	2	0	1
22763	VGGGMIERPPGDSSSDDDSPKDDSDSSEGISTR	62	1	0
22763	TKGLPDEER	329	1	0
22763	SSDTVTSDVR	683	1	0
22770	AAVPDDVASLWKSLDPAVR	2	0	1
22781	MQPLSSPKR	11	0	1
22807	APPLTAEEADNTSAR	74	4	0
22820	NSEETGIGEKQETR	34	2	0
22820	SEETGIGEKQETR	35	1	0
22820	CSSGVVGAFIR	276	0	1
22841	EGVLQPKR	116	1	0
22842	SDAPKPSPSLLAGDTGR	36	3	5
22863	ASTCSSGSITALR	146	1	0
22864	STTPTILDENR	55	0	1
22869	SMPFFYDPCYKPKPR	863	1	0
22883	AGETDVR	1225	0	1
22891	MKEEMPTQINDTNDSEVKR	1	1	0
22907	MDDDDIFGR	1	0	2
22935	MEPSTSSDPPSHADAIAR	1	0	3
22935	AEITPGFGTAIMWGR	844	8	0
22950	ADGNDQGGR	196	1	0
22963	TKISQIDDR	2	4	0
22971	TTTTWR	150	1	0
22991	SSNKNLAYGLNSR	2	0	1
22994	SMIAPATEALSQALVSGTPLR	58	2	0
22994	MIAPATEALSQALVSGTPLR	59	1	0
23018	AISSSEAHYIIESCLANLR	2	0	2
23024	AIGDSLSSKEKVEEDR	32	4	0
23050	MMSSIPPLLPKLDAILVLDGDGNR	1	0	1
23074	SSVPSKGNGGILR	2	0	1
23081	PFVMAAINMDVVGR	386	1	0
23102	SMVYDEYGR	2	0	1
23111	SVEDVGGQLFAR	107	1	0
23126	SYVSEDPLADMSDER	56	0	3
23226	GDFQANFQRPDTGINTVEGNVAGSR	2	0	1
23228	AFTSEVFKTEDVKFADTTETIVR	37	1	0
23275	TNTIGFIGSGMMASSLADGIVAKGLR	2	1	0
23291	KDFPKPNVEDTDNYR	48	1	0
23304	AVESYGSATPSDQR	7	1	0
23306	VSTDGDDVNQPKSSNKAQTPPR	71	1	1
23357	ATSNLEAILFDCDGVLADTER	34	3	0
23371	MNSNNTNSPLCNER	1	0	1
23378	SVNAEVDEEDDVR	208	2	0
23378	AEVDEEDDVR	211	3	0
23386	GPPPGMEASNNNSGGGGGGR	81	1	0
23404	SKQTMLSEKDR	1162	0	1
23418	ADTSGDIPQSIR	45	3	2
23450	VYVAGTNTDR	2	1	0
23537	AAKDINEEQLKVELAEYLR	73	2	0
23543	TTNKSVSWGENTTR	122	1	1
23545	GVSGSEGVSAR	286	0	1
23556	TGGGVADFEDHPHAMMSR	190	1	0
23561	ASSSSSAATAQQR	71	0	1
23576	AAATATNAVR	61	0	1
23577	PPLEVVR	264	4	0
23606	SLDIHDLEER	164	1	0
23616	VEPTTFVDVR	28	1	0
23645	EVQPASTTTTPR	343	1	0
23651	AEVQQVSSNNEADDAKR	28	1	0
23675	MEGIELKSQQHQAQR	1	0	1
23684	QATQCVPDDRPR	33	2	0
23684	ATQCVPDDRPR	34	2	1
23684	ATQCVPDDRPRPVR	34	2	0
23684	TQCVPDDRPR	35	2	0
23684	QCVPDDRPR	36	1	0
23698	ANQSGDEIPTVYPLSR	44	6	0
23706	ALVGPGLR	7	1	0
23716	NSTSDGSKSEESNSGTTSTIDADTTTTR	80	1	0
23719	LSSFGGLMGGR	393	4	0
23725	AVKTASPEGSTSAR	43	1	0
23728	GVDQIDASNACIPPAHPLTFQSLPLPSATR	2	2	0
23755	MYQNTPPTHPYNNR	1	0	1
23777	ALVVHDDDDKSSLPR	2	0	3
23808	YASELDSMTGTGIESPKVFDPLNLSDYVPVDWAR	30	5	0
23808	TGTGIESPKVFDPLNLSDYVPVDWAR	38	1	0
23808	TGIESPKVFDPLNLSDYVPVDWAR	40	2	0
23813	SASSCKSNEFCAGTDGR	121	1	0
23813	ASSCKSNEFCAGTDGR	122	1	0
23814	GKYCTYTGGQCGR	28	10	1
23814	SANSCKSNEFCAGTDGR	121	1	0
23814	SCKSNEFCAGTDGR	124	1	0
23830	ATVHHDDDESLPTR	54	1	1
23832	DLEVENER	432	1	0
23836	VAFVKR	633	1	0
23860	GDGSSSETDSLIELNPKR	32	1	0
23898	MDEDHGISASHGNSTPSKLR	1	0	1
23900	APLPLTTQSTDGSLIGIHDTSSSIIR	2	4	0
23902	STAPNVDKSKTPDISETDDPLTKYGVDFTAR	61	0	3
23918	SDYDVSTSVR	33	0	16
23918	YDVSTSVR	35	1	0
23918	DVSTSVR	36	1	0
23918	VREDVGVGGGGSPLYKAGGTAR	41	2	0
23918	EDVGVGGGGSPLYKAGGTAR	43	1	0
23918	DVGVGGGGSPLYKAGGTAR	44	1	0
23918	DLAEIWDNSSPVIVQGGSLR	63	2	0
23918	DNSSPVIVQGGSLR	69	1	0
23918	SSPVIVQGGSLR	71	4	0
23918	SPVIVQGGSLR	72	2	0
23918	VYVEDGALR	124	1	0
23918	TFNAVIGTPR	133	2	1
23918	DDGLAAGIASVATR	168	2	0
23918	DGLAAGIASVATR	169	4	0
23918	GLAAGIASVATR	170	4	0
23918	TRSETIQGGALR	180	1	0
23918	SETIQGGALR	182	3	0
23918	TIQGGALR	184	1	0
23918	VVNTAPVEFPLYASVDAYR	257	2	0
23918	TAPVEFPLYASVDAYR	260	1	0
23939	ATDQLR	920	0	2
23960	VNLPFGLEKILGNPDNLIPTDR	30	2	0
23960	SFKSPILIPSR	107	1	0
23971	GPLPSEGSGENR	2126	0	1
24035	DPAAKATVAAER	354	0	3
24038	SDPIDSLLR	2	0	1
24039	MDSPDIDLKR	48	0	1
24042	SKDDDTFLIDADVIINAGR	124	1	0
24051	MESNTSTASPTLR	1	0	1
24060	TSVTDLPEPKQPR	153	1	0
24060	TADNPKLLR	173	2	0
24098	TDTIAYER	932	0	1
24099	TEGTNEWFGVDDIR	178	6	0
24118	MAAAAGQIDIASGVSTSSGGASSR	549	0	1
24126	ATPDPPSISFFGNTPLNPSR	2	0	2
24132	SDKASSTTSSLTR	31	2	9
24144	SGSVASVSSNR	2	0	1
24144	SHHTSDASTSTFKTVR	166	1	0
24163	STKEAVNYATPER	43	0	2
24180	MDDISKR	1	0	2
24189	SSSDDIASQLLHSSDAR	2	0	1
24233	LHADEAGINDFVVR	20	1	0
24248	TDMEVDGGFAALESKGEVATLVLADNSPPLTGR	2	0	1
24248	LESKGEVATLVLADNSPPLTGR	13	1	0
24248	TLVLADNSPPLTGR	21	1	0
24248	DNSPPLTGR	26	1	0
24248	TGDSIVVAPSQTLTNR	642	2	0
24248	SLKIAGFSDQQIAR	891	1	0
24248	SVSISAAR	989	2	0
24248	TVSTDYDESDR	1051	1	0
24284	STSAAPAAAAPFSIGTSSSVAAPANVDMSLDDLIKTR	49	0	2
24318	SLSLQSGGTSSR	2	0	1
24318	TTRPITTGTSVLGVKYR	28	1	0
24328	SDGLVGR	2	0	1
24372	TAPDCSGGTLSR	86	3	0
24375	DVDGAAAASPKKNILSNLLGR	36	1	0
24375	NILSNLLGR	48	1	0
24384	GGGGEWLVR	207	1	0
24409	ALPLIPSLR	559	1	0
24423	GEKNLGPR	2	1	1
24435	ADVEKQAQAAEAKSR	2	1	9
24435	TTKCEDGDIPGETCGR	276	1	0
24445	EIAAIEAR	634	1	0
24452	MNTNKPPSR	1	0	1
24454	SSGQVHTGMPTTMAELR	22	9	0
24478	MDTFGNDLSSGGQVLSKDELLLR	1	0	4
24484	SSMTPISQSNLAVSIDRPLLSPVEFSYR	85	0	1
24486	MKMSSSSFDYLTFER	1	1	0
24486	SSSSFDYLTFER	4	0	1
24488	TSTLTTR	83	1	0
24498	AVVGKPDTASTISIASSER	75	4	0
24501	AIGVFVR	53	1	0
24503	ASMEAYR	2	0	1
24506	SSAATQSSGLPSSISR	25	10	8
24506	SAATQSSGLPSSISR	26	3	0
24512	STAWDIASIGR	35	13	23
24512	TAWDIASIGR	36	1	0
24512	DIASIGR	39	1	0
24512	NKAAAIDINNTGPGDFPLNAAAAYASSQMAAQR	115	1	0
24512	ADLLTANTGR	148	2	0
24512	NTPGSGNVVR	221	1	0
24527	MKIEEVQSTSKTTR	1	5	0
24550	GGASSGAVGGSSGAPSSSSGRPR	138	1	0
24555	TTPHSESSLNDTIR	2	0	2
24555	GEADTIRR	62	0	1
24556	PLTVNGEVR	92	0	1
24572	RVFLDPAMYGDQELR	74	4	0
24584	AAQQQQQYNR	2	0	2
24592	SATTAAATTKSKIR	442	1	0
24596	LQDAFHGER	1528	0	1
24631	MFLPKNEAANADIR	1	0	3
24644	MEAATPPPTAVR	1	0	1
24653	SAQPAMDERPLVPGIGR	37	0	3
24719	TPLDSTPNDAMR	562	1	0
24760	IGHKNYGYGGYR	60	1	0
24760	HKNYGYGGYR	62	1	0
24761	RGGCKPDLYLVEDDSER	57	2	0
24761	GGCKPDLYLVEDDSER	58	4	0
24761	LRDEFWR	82	1	0
24768	DQSVLTVGSR	1244	0	1
24769	TNAIFAAIR	117	1	0
24769	AIFAAIR	119	1	0
24797	MDKPALNR	1	0	1
24812	STSSDIGSNKR	2	0	4
24820	SNTTNGGDGGHR	11	1	0
24855	VEGLNR	476	0	1
24862	NPILTAETIR	793	0	1
24882	VDQTPLIPTESGTGGR	103	5	0
24887	ADDAKIFDQESFIAESKEMR	46	9	6
24887	TIPIPEDGSTR	266	1	0
24906	SSTAASSVPPSIESASER	41	0	2
24923	SNAQPEQLEAEGDR	2	1	2
24925	SLTVDNVPINR	40	1	0
24970	ADLVAGSASINEVLPDAVSDLVDPSTLTEASR	133	1	0
24991	MNTSNDVSSLR	520	1	0
25011	TAETDLLLPVSSGNSMTR	2	7	0
25023	ALQSTLPR	1062	1	0
25024	SNVHGLSSFR	2	0	6
25042	TEPTFGLVETLHVTER	203	1	0
25042	TDDGFLR	408	1	0
25042	TVNAGLDDHER	505	1	0
25051	SAEPIAGLAVNIGELAER	2033	7	1
25077	AAASVDNKSIYEATR	23	1	0
25097	ADNQPTPSPR	2	0	1
25127	TVYTPGPNDKR	16	1	0
25130	ADVSVEHGR	30	1	6
25182	VNPAEVAEINTYFQNR	2	10	0
25206	ATQDSLPITIEPISSNEAPPTNKSR	2	0	3
25207	LIAETGQEDR	348	1	0
25219	LDVVADVDGASGAGDR	25	4	0
25234	SAAAQDATSSSGGGGSSSKSNPFGAAKPR	32	1	0
25263	DSARKAMKAALDSPMER	821	1	0
25295	SIIEYLLPNR	534	1	0
25346	VMSGFDSIDNR	123	0	1
25373	VTDAAVAEPR	877	1	0
25387	HEITSGLR	20	1	0
25397	SLLPGNAHSDPPVGKR	333	1	0
25402	ADFSGEIGAANAELGCWDPLNFCTDQASFDKMR	32	8	0
25402	FAKTEADMIDLR	148	0	1
25402	AKTEADMIDLR	149	1	0
25430	ESGTIPSGNR	285	1	0
25507	TKNTPSCVVDR	2	0	5
25511	PANTDGPIR	11	0	2
25535	ATTSYDLANANSAER	34	1	0
25567	GEDYVDPSR	762	1	0
25583	SSEADEDNNIASFMAFSGSSDPAVAR	66	0	1
25593	NPLAGLTPER	1461	0	1
25613	FNNKDPNPQVGR	696	0	1
25629	DIAVAQDVDLDKASSSPDR	64	7	0
25633	GMGGIITTMTSGMGGITGGMTGGQGR	502	0	1
25635	MLNPLVR	1	1	0
25698	EEDDGGGDGGGGELSR	67	1	0
25719	SKSSSANTEELELLKQR	2	0	2
25772	ADEEDIAALVIDNGSGMCKAGFAGDDAPR	2	0	10
25772	AGFAGDDAPR	21	1	0
25772	DAYVGDEAQAKR	53	1	0
25772	VAPEAHPVLLTEAPQNPKANR	98	1	0
25772	SFELPDGNIIVIGNER	241	2	0
25775	TITLSTTGR	25	1	0
25787	DDAAPSSTATKVVVAGATGQTGR	70	10	0
25810	GDDDLCLR	958	4	0
25811	MNFVAHVEDHLR	1	0	1
25812	EFVEENPDTPIAQLEACCR	65	1	0
25815	MDPAHQDAVAR	1	0	7
25831	MNDLNDPSAVQMQR	345	0	8
25837	SHDLITR	452	0	9
25840	GKDDTSAPPLTPKDIVAALQSR	20	1	0
25840	TLEPDENDQR	188	1	0
25854	ANAAEVNAR	773	0	1
25866	AQSSATQSYTCSLSGLSPLPPGDAVVTPSGYICSR	2	0	1
25870	STPDGDIR	168	0	1
25918	AGPVGVTVETER	32	1	0
25949	GEKALEILER	74	1	0
26002	GHAQSFHINTPDNTPETYFDFTEENYHR	27	1	0
26031	TGIINYDQLER	182	1	0
26041	SCDATNAELYINR	185	1	0
26041	ETNEGCNSNQVCR	401	1	0
26041	IIVDNSPLPKDLKPTYGYR	741	1	0
26041	DLKPTYGYR	751	3	0
26041	LKPTYGYR	752	2	0
26041	LKTNPSTATEGIPR	880	2	0
26051	VNPLEIR	33	7	0
26063	SETLSLR	2	2	10
26063	TTSEDPNLILSASR	23	1	0
26063	TSEDPNLILSASR	24	3	0
26063	SNTGEDDSYGYAQR	48	2	0
26063	TGEDDSYGYAQR	50	1	0
26146	SEFQQGDVR	128	1	0
26191	TNSDATVSPPR	2	2	0
26212	SLAAQGGDIDLDDGTDLAR	577	1	0
26224	MDKILSR	1	0	5
26224	GGILPDVR	43	2	0
26224	ELGTDFDER	109	1	0
26246	EMSKSIPFLTVPEKLDGSMAGDVGFDPMGLSDIQTDLNYAR	31	6	0
26246	SDIQTDLNYAR	61	1	0
26250	MKYSTTVSSSR	1	10	0
26405	ESKDANMTDEER	46	2	2
26457	SSDDASSYDYDLLVIGGGSGGVR	46	3	2
26523	STPVPITCKAMVAR	2	0	3
26678	MEPPTKR	1	0	5
26678	VEMLESLR	508	1	0
26686	MRPILLKGHER	1	2	0
26868	ASSGSGYDLSSSTFSPDGR	2	0	8
26893	SMSMMQGPEFQHILR	2	0	24
26941	STFNGVILDEGR	559	1	0
27208	ASTDESTSLVPDGAR	2	1	0
27352	SIMNSFINDIFER	56	2	0
27451	ADINLSTTTTTVR	2	0	2
27550	ATNTTDQSTWAPGAKKIDAGDIAKPFR	2	0	3
27656	LEIEDLAEGFDFSETLTR	295	1	0
27656	VLEDADVSKSEVDEIVLVGGSTR	333	1	0
27656	DNQPAVLIQVFEGER	446	1	0
27850	KSTLVLVR	37	8	0
27850	VIKESGIVPDCAFTSLQKR	78	1	0
27997	SAGGDEPVLNKYSR	37	2	4
28148	AASSTSNESTNQVKNR	2	1	1
28209	GKPAGIR	2	2	0
28241	SINIGINGFGR	2	0	2
28330	AHILTAVSGTQADIVPITR	2	0	1
28334	TVKLGINGFGR	2	5	1
28334	TATQLVVDGPSR	188	2	0
28334	TQLVVDGPSR	190	1	0
28350	NHKLVLVR	39	2	0
28544	SSDASFDSSALR	2	7	4
28544	DDVTDTSANVR	57	1	0
28651	SKNAVIVSYAR	2	0	4
28825	MLTTLLLR	563	1	0
28998	SIKSTLLWR	2	2	0
29075	SGKEEVSGAR	2	0	3
29075	GGLFGAGGR	12	1	0
29232	ADSNQDNLGVESATAGVAEIR	2	0	1
29304	FSETGAGKHVPR	53	1	0
29304	TIGKEIVDLVLDR	109	1	0
29359	ATKAPTNPHKPPLNLYGLNAR	19	4	2
29359	SFLENPLISR	76	1	0
29506	RSLAPLGDR	11	2	0
29531	TKQGTQPVR	2	2	0
29771	VLVELIIELR	603	1	0
29825	SLEDAIDHQIASGR	153	2	0
29861	CGVGLVASLKSVASR	11	2	0
29867	TNKWSIEVPSTSR	2	2	1
30154	AIVKSGKVVIILAGR	2	1	0
30301	SSIIHYYR	2	0	2
30380	SFSSACKRPSGSSKGTPAPEGER	2	0	2
30385	EVEIMHGR	64	2	0
30385	LLQTEPGTR	129	1	0
30385	TDAKIEGLGWR	138	1	0
30385	PKSEAEFVNYQVR	149	1	0
30400	ASIDNGDDDNTSSPLR	18	1	0
30701	KEINGDR	433	0	1
31003	SNTQPPPYPVR	6	1	0
31085	FYSVALAAVPR	82	1	0
31121	SQGQTLQSR	2	0	2
31277	GKVHGSLAR	2	1	0
31383	YAPSAFSGSSLR	15	1	0
31383	ATSNGSSMSMATGMGVNGFGR	27	1	0
31383	ATGMGVNGFGR	37	16	0
31383	TATQAVVDSSSR	217	1	0
31394	SEGVPKSIFEIEGAR	227	1	0
31424	SIPEGPPDAILGIAEAFKSCTDER	17	1	0
31778	TVNAIHIFDR	2	4	0
32098	TATTAITTSGSTANKQR	2	3	0
32176	SKSFKEEHPLEKR	2	0	1
32459	MNLFDR	1	5	0
32577	AGTTFNVGIVGATGAVGKEIVGCLEKR	2	1	0
32577	GTTFNVGIVGATGAVGKEIVGCLEKR	3	1	0
32577	GAVVIDNSSAFR	93	1	0
32675	MDAETVSELR	1	0	12
32704	MKSPDVESR	1	0	1
32758	TTILAVR	10	2	0
32827	TGASLVGPDDVESWLATLR	2	1	0
32894	SFPGKALQR	2	0	1
32955	SVDIVAR	180	1	0
33000	ATSHPKLQPKTPVPSDIEVSQDIVR	2	0	1
33018	AGYHLPGDISLGR	85	1	0
33018	VMIDATGESQFR	134	1	0
33024	SFAVTASR	2	0	5
33072	GGAPEMVAR	180	0	1
33241	TRYSVEPDAAVPHSKSR	2	1	0
33270	GEKKQTSSSAKAGLQFPVGR	10	1	0
33270	GLQFPVGR	22	1	0
33330	MLYSVILPTYNER	1	4	0
33476	ILGTLGR	313	0	1
33649	TTIMAIAFPGGAVLCADSR	7	1	0
33701	AGPDWGLFEGR	11	5	0
33806	AEDSSHDEFYVR	2	0	3
33941	AIAGIISR	4	1	0
34094	TDASAEEEQPGFR	74	5	0
34094	TVVNDESYFYPDMIR	170	2	0
34125	AGAGESVPDGFR	76	22	0
34125	GAGESVPDGFR	77	1	0
34125	AGESVPDGFR	78	2	0
34399	TAQDIDGKSIAATIR	2	7	3
34739	GGHHYNPEAEPKKDQNLQAIKDAR	2	2	0
34795	NDYSLPR	123	0	1
34809	SSIFIVAAKR	2	0	6
34810	EIYFKEQFNDDAWKDR	18	2	0
34876	MLTKFESKSAR	1	1	0
35055	KSTIGTALER	38	0	1
35330	DNIQGITKPAIR	25	1	0
35330	ISGLIYEETR	47	2	0
35390	TSPQQLFNVANKNVLVSGGSR	2	0	1
35816	VTCAVNGFGR	2	2	0
35896	TDPANTLR	2	0	2
35933	ASDDLFPDSVKDFVFDLHDVSR	2	0	2
36099	YHENIVEHYENPR	4	3	0
36476	QLYDAR	95	1	0
36988	MIEVVLNDR	1	1	0
37071	PVGVSIALDR	151	1	0
37123	TSGLTVGDPVLR	62	1	0
37123	SGLTVGDPVLR	63	1	0
37123	TVGDPVLR	66	1	0
37123	EYAGIVEEMKR	602	1	0
37264	VASAIFLTDLSGKPLITR	2	2	0
37809	IIDEIAITPSKR	31	1	0
37920	TNENPVVFFDITIGGSSKGR	2	1	1
37962	MEEPLDLIKLSIDER	2	0	7
37976	SNPQVYFDITIGGKPAGR	1	0	5
38066	TTQSILDHTAR	361	1	0
38191	GVDLLADAVQVTLGPKGR	20	1	0
38191	DAVQVTLGPKGR	26	1	0
38191	SKTNDIAGDGTTTATVLAR	80	1	0
38191	GTTTATVLAR	89	1	0
38191	EGCKAVAAGMNPLDVR	103	1	0
38191	TISANNDAEIGR	150	2	0
38191	VTKNDTIVLDGAGEKPAIEER	326	1	0
38207	TQQEGFNEVLIQPLR	2	12	2
38261	SLRPSTAPPIQDMPPPGGYKKLDFGR	2	0	1
38266	TGVESTTAWKALEAHYAATSTTHVR	2	1	0
38473	ATKPPSHGGTFQPLR	2	0	4
38802	AKHHPDLVMCR	2	0	1
38807	TIMNTEDAER	42	2	0
38879	AFSASDLPGALPPMGFFDPLGFAEKADEKTLKR	30	0	9
38925	TGNTGNVTQVR	14	6	0
39098	SVVGVDFGALHSVIAAAGR	2	0	4
39098	NELESYIYDMR	611	1	0
39143	SDFMINFLAGGVSGAVAKTCTAPIER	2	0	1
39143	GNLTNIIR	71	2	0
39173	SEVPPTR	2	0	6
39282	GCYKYMEELWR	2	2	0
39424	GGPPSDDVKIVIMR	2	8	0
39615	VVLSASILSNR	2	2	0
39913	AEPDELYTLR	2	0	5
40044	SSAVGSGCASPGCTNVVSKR	2	0	2
40156	LGGEAADLPLLTQR	112	1	0
40156	SASEISQKGDEVFQLTSQDGDFGVER	245	1	0
40323	GTQSGDDAKPPTALATLYLEDGSKFVGR	2	5	0
40323	TNLNDGSNEGFIHESR	332	1	0
40323	TPIESVINTEDR	514	1	0
40323	SAFALGGLGSGICVDEAHLR	566	1	0
40323	QLGKQAIMVNYNPETVSTDYDECDR	979	1	0
40323	TVSTDYDECDR	993	1	0
40323	MKFSDMIDDIGVQQPR	1064	1	0
40323	MIDDIGVQQPR	1069	3	0
40323	SALDFAKNVGYPVLVR	1088	1	0
40323	TSDMNLPTLETR	1262	2	0
40329	TVAGAMR	2	1	0
40329	TDENPNPEAYR	19	1	0
40391	MSAITGIHGR	1	13	0
40391	SAITGIHGR	2	12	0
40391	STGAYEAVELR	41	1	0
40391	TGAYEAVELR	42	2	0
40393	MQSQSSSSGPELR	1	0	3
40445	TKMMTVDEVDR	4304	1	0
40630	LKEAASHNAEADKVR	178	1	0
40728	LAVSELSGGR	148	1	0
40728	SGSNQGLLAGAHDAEAR	161	1	0
40771	MAKIQSVKAR	1	4	0
40771	AKIQSVKAR	2	3	0
40771	TGAYEACELR	42	1	0
40771	AKFGGDATLIGDEGGFAPPCDNR	198	1	0
40884	ANLNQAIIR	2	0	2
40978	FGGGGVSSAQQSER	12	1	0
41005	ISEDLFDLLDAPVKR	267	1	0
41025	MEPQSNPLSTDPTTLEASIPKGTSR	1	0	1
41256	SGSAAVSASVGR	17	15	0
41256	GSAAVSASVGR	18	1	0
41256	SAAVSASVGR	19	1	0
41256	AAVSASVGR	20	1	0
41256	ILNALEVETTGDR	48	1	0
41256	ALEVETTGDR	51	1	0
41256	LVLEVAQHLGENTVR	61	1	0
41256	TIAMESTDGLVR	76	4	0
41256	HGGYSVFAGVGER	197	1	0
41256	SVFAGVGER	201	2	0
41256	VALTGLAIAEYFR	257	1	0
41256	FTQAGSEVSALLGR	286	1	0
41256	TQAGSEVSALLGR	287	2	0
41256	SEVSALLGR	291	4	0
41256	TDMGGLQER	312	1	0
41256	TTFAHLDATTVLSR	349	1	0
41256	AIAELGIYPAVDPLDSTSR	363	1	0
41314	MKILVPIKR	1	6	0
41319	GIDLKAGGR	2	4	0
41319	SKTNAPPIGLNR	57	1	0
41333	SFGVAAAQTPQLVGSCTAGR	2	0	1
41403	HVHFLPR	418	2	0
41433	TTYDYNLICIGGGSGGIACAKR	2	1	1
41521	SYAGFYIPSIAR	171	1	0
41637	MKVDMDSTEFEAMIR	1	6	0
41697	DVDAMDKIAQMCGVR	58	2	0
42114	VKAYELR	2	1	0
42226	PGQIVTR	9	1	0
42380	MNVVNEIQR	1	0	1
42475	STSTTGDYTIVDHTYDALVIGAGGSGLR	31	5	2
42475	TCTGDGNAMAMR	255	1	0
42508	TDNDPSTADLAAQLEER	2	0	10
42577	ATKCCISDLPAADLKGKKVLVR	2	0	1
42624	DDNPLLR	32	0	1
42652	GVMEKIKEIEAEMAR	2	1	0
42704	AASTLYDKIWSDHVVNDDGLSSLLYIDR	43	1	0
42867	DDEILHAPSYPWDHLGLVSSYDCAALR	39	1	0
42962	AFENELGAQPPLGFFDPLGMLDEAGQAR	31	0	18
42962	TGEGEFVGDFR	137	1	0
42962	GEFVGDFR	140	1	0
42962	GALDFGWDSFSEETKLQKR	149	1	0
43097	SIDIDEGR	14	1	0
43097	SIDIDEGRR	14	1	0
43120	MNNISGPGR	1	0	3
43120	SAMSSVDFYR	11	1	0
256250	SEQYDVDAPTLSR	2	0	3
258111	STATETYTFTKSEEIFKEAQDLMPGGVSSPVR	33	3	2
260392	AFENELGAQAPLGFFDPLGMLDDADQER	29	0	35
260392	FENELGAQAPLGFFDPLGMLDDADQER	30	1	0
260392	ELGAQAPLGFFDPLGMLDDADQER	33	2	0
260392	GFFDPLGMLDDADQER	41	1	0
260392	GMLDDADQER	47	1	0
260392	NGALDFGWDSFDEETKLSKR	146	1	1
260604	SSPHENDVQAKDNSNR	47	0	1
260818	GNIVDIVGHR	424	1	0
260899	TDATALVNELTR	2	6	2
260953	ASSGFPPPR	32	40	0
260953	SSGFPPPR	33	2	0
261083	HSPEDNR	198	1	0
261261	SQADFKR	2	0	1
261387	NFSYAGPR	63	2	0
261390	ADDEADADFNSSDYELLGR	2	1	0
261476	VVNEKPR	35	0	1
261582	SSSSSADHTLYDLPVSNNGAR	2	0	1
261582	SSSSADHTLYDLPVSNNGAR	3	1	3
261633	CPTADDVR	298	0	1
261710	VVGTTPLR	237	1	0
261991	EPPQQVVER	27	1	0
262069	AAPIPFPDIHIPFDELSR	63	2	0
262070	MEEIYSLIQKR	1	0	1
262564	AIGLLQDR	99	0	1
262567	SSSTDKQTLISCPTLSLR	2	0	2
262744	SNDEIDTGDKLTPADFSGVTSHR	2	2	1
262753	VSQKDLDGAQAAIDEIIKEKNCGPVFVR	4	2	0
262824	VKVDTGINEER	45	1	0
262855	SLLSSVPSISR	53	0	1
263637	TTDKPLSVGVLGAAR	2	1	1
263682	ATEAANPSPTSAINSSGRPPR	39	1	0
263682	EAANPSPTSAINSSGRPPR	41	1	0
263848	ALMGAAAVLGGMAR	439	0	1
264023	DSMFASTHKDNFLR	291	1	0
264157	GVSGAPVVEQLR	31	1	0
264181	SALATEDPDAVAAR	16	1	0
264201	GKYVQAQR	2	1	0
264377	SEFTNPSIGHDVTLPDGGFSFDNTHR	2	0	1
264532	YTTFSSSDHADR	40	2	0
264583	AMHKPCVPVLAFCTDIQVAR	395	1	0
264807	TSHASMFALR	18	2	0
267952	EMIELPLR	216	1	0
268054	ETSPLIEIQQQTQQYTEEDSIR	194	1	0
268080	SSETPPAAAAGPSPAER	2	0	2
268252	PPQLLR	294	1	0
268271	MFDQLSNALTEVAKNFGGKQR	1	2	0
268280	AAAPLPQPVQGQGYTDYSLPTSALELASR	263	1	0
268304	VDLDYGMKNSYVPATGGDGGQGQFGAQSPNDWR	47	7	0
268314	SNQVDNDNSVDDNSQVAER	22	3	0
268500	SDGAVMDAETVEEGVEKYEFQAEVGR	51	0	2
268543	ASSNQQELLTSLAKTNSTVSSSLHR	2	0	2
268544	EAPQVASNDDGDNDGGSTTILNWSGTHSVR	74	1	0
268548	AAYTILSSNR	2	0	4
268606	VHLEKR	485	1	0
268713	SEEPKDGAMITSGR	45	0	14
268713	KELSYDSATGR	59	1	0
268766	SASNNYTTGVTASTSKTDVKSSKSSLDKGR	2	0	1
268766	AEGEGAVMDAVHACR	547	1	0
268863	SAPNGEDIDASSR	64	3	0
268902	ANSDIGDGYFSLR	87	1	0
268943	ASKGSNNGDESSSSGELSEKR	122	1	0
268965	TNVLLDEVR	328	2	0
269086	SDQSVVVKTR	2	0	12
269091	NNPTSSSAATTQSDKPAPQKR	50	2	0
269120	AQVTGESVGIDLGTTYSCVGVWQNDR	2	0	7
269120	VEIIANDQGNR	28	2	0
269120	QATKDAGAISGLNVLR	159	1	0
269120	DAGAISGLNVLR	163	1	0
269120	TAGDTHLGGEDFDNR	224	2	0
269120	SLGLETAGGVMTTLIKR	403	1	0
269120	QTFSTYADNQPGVLIQVFEGER	429	1	0
269120	MVQEAEQYKAEDDANKNR	521	2	0
269148	VNFTVDQMR	2	8	0
269148	DFMGTEVKVSDPVVSFR	542	2	0
269199	TTSTNLVLTNR	2	2	2
269235	VSDTVPR	263	1	0
269240	KSTDAGDVIGIDLGTTNSCVAIMEGR	34	12	0
269240	STDAGDVIGIDLGTTNSCVAIMEGR	35	1	0
269240	EMAADNKNLGEFDLVGIPSAPR	479	1	0
269255	ADDLISSIAR	2	0	4
269258	GCVINPCTDLEAYCGDKGVCDLR	338	1	0
269263	VTMNPGYAGR	1798	1	0
269316	LLGLVHAIDKR	41	4	0
269322	SEDSAVKYAETGSVISVGDGIAR	55	1	0
269322	SAVKYAETGSVISVGDGIAR	58	1	0
269322	TGSVISVGDGIAR	65	3	0
269322	SVISVGDGIAR	67	3	0
269322	TGAIVDVPVGPELLGR	128	3	0
269322	AEVKAPGIIPR	166	1	0
269322	VKAPGIIPR	168	1	0
269322	TGAAMGEYFR	280	2	0
269322	GKHAVIFYDDLSKQAVAYR	292	1	0
269322	DLSKQAVAYR	301	1	0
269322	SDLDAATQQQLNR	439	1	0
269348	SYSTSTSGEANTESFR	37	15	0
269348	YSTSTSGEANTESFR	38	1	0
269348	STSTSGEANTESFR	39	1	0
269395	ALTTQLSSSR	133	6	0
269395	SGGPLLDSAGR	311	3	0
269412	SALSQAQR	2	0	4
269446	SSSSRPTTDVVIGIDGGTESIR	22	1	0
269459	AASAGQSEVVLVGCGAPNR	34	37	0
269459	ASAGQSEVVLVGCGAPNR	35	2	0
269459	TVFGTSVSDLPEPKQPR	106	1	0
269459	SVSDLPEPKQPR	111	1	0
269459	LPEPKQPR	115	1	0
269459	EFAETVPGSHVTFVSNNAYENTPESLGECFER	192	2	0
269459	TPESLGECFER	213	2	0
269459	TGKVVSVAADR	288	3	0
269459	TDSYATVTDANGEEVFR	302	1	0
269459	SYATVTDANGEEVFR	304	1	0
269459	TDANGEEVFR	309	1	0
269459	FFTQDPDYVTVKER	344	1	0
269459	TQDPDYVTVKER	346	1	0
269547	IEAYQLR	137	1	0
269557	TTTTTTLVVGATGNTGKHVVLQLLQQEQNVR	2	1	1
269557	SDGVANPSGEDNR	137	1	0
269616	AAGDKFNR	35	1	0
269704	TSPSITYSSTR	2	1	3
269765	SAVAAADVMAKQEATLEKLR	36	2	1
269765	AVAAADVMAKQEATLEKLR	37	1	0
269779	MKINIAVPSTGLQKVIEIDDEKR	1	4	0
269900	DAPIAVLSER	572	1	0
269900	TVDEAQQNYR	796	1	0
269942	SSSSSSGASLNQR	47	6	9
269942	TALLETHDR	163	1	0
269942	STTGQIDYDEMER	210	1	0
269942	GAMIFFR	298	1	0
270087	APPSEPTASTKGR	2	1	0
270136	STTSSSPGSVTSNLTPPSKIDSSSIANLFDTR	41	1	0
270136	GCALVDEDGR	89	1	0
270136	SVLGEVR	404	1	0
270138	TDGSSYPNGGLR	42	1	0
270138	SSYPNGGLR	45	1	0
270138	TAGGYLAVDTSSPIFLR	57	1	0
270138	LLKHLGLDIGER	111	1	0
270138	RPDLQLAGR	145	1	0
270138	MAIASPGNDFR	309	2	0
270138	MLDLGTHEVLPFEVPSEDR	360	2	0
270138	THEVLPFEVPSEDR	365	1	0
270138	TSPFPYGGAR	381	1	0
270138	AIDAGADPHDIAR	423	1	0
270138	EAVQQELTDR	453	1	0
270210	ITKSELNQLSYLQVKGTGLANR	59	8	1
270212	ERQWNFNSGR	63	1	0
270222	GFENELGVIAPTGFFDPLGLSKNISQEKFDEYR	30	0	4
270229	SAAEGEFYIDQNR	35	26	5
270229	SAAEGEFYIDQNRR	35	7	0
270229	AAEGEFYIDQNR	36	2	0
270229	SQYAPTGAVVR	163	1	0
270233	GFFDPLGLLDNADQER	43	1	0
270233	FFDPLGLLDNADQER	44	2	0
270233	FDPLGLLDNADQER	45	2	0
270240	TTAEASIDDKNTPLFESPFKGIAR	63	4	1
270241	AFENEIGVLPPTGFFDPAGLSDGISQEKFDSYR	31	0	5
270241	FENEIGVLPPTGFFDPAGLSDGISQEKFDSYR	32	1	0
270241	TGFFDPAGLSDGISQEKFDSYR	42	1	0
270241	TSPTGVLDLPDDILAKR	134	2	0
270246	STKEGDGDEPDHMPELR	45	0	3
270259	SVIKLSDNDAVDMFR	23	3	0
270273	DIIPISSLSQVESIIHQSSDR	76	1	0
270280	GAGNMEPVDR	30	9	0
270280	AGNMEPVDR	31	1	0
270304	AKKSIEDLSEADLKGKKVLVR	42	7	0
270304	AAPFDLFVNDAFGTAHR	178	1	0
270321	VADDAKVILVTGASR	68	7	0
270329	LETYLTEPTEEFKESER	84	5	0
270338	IVVILPSFGER	335	1	0
270340	SAVVSEAEER	47	10	3
270340	AVVSEAEER	48	1	0
270340	ADVLLPPTR	629	1	0
270343	SSTEADSSTTTATTDNNEQFPPILTELR	61	0	1
270346	SATTNTQPVPTTNIDANGKTIDPLLIR	18	2	0
270348	SSSSEVTSVPTTPIEGMKPGTSGLR	60	2	1
270352	SSMSALMPDGGLSPCVIKVLGVGGGGSNAVDR	115	0	3
270357	ASASNPTLTPTSQDTCDVLVLGSGPAAR	73	1	0
270364	VTASSTDYDIVKVDLADGR	57	1	1
270370	VVGEQASSIGPATLLR	37	2	0
270373	STTDKVETTPPTTTSTAHSEGR	40	2	1
270374	LAVGDTAPDFSLVDQNGKTFTR	33	1	0
270376	STEATEEVKKNPTKKEKR	39	0	1
270378	SAVDDKTEVR	44	1	2
270391	SSEQPSVLHVSGKR	2	0	1
270396	GVDNSDVDSSR	223	1	0
270451	SSLSSLNEPTLFTTTDTSSTNPTTDDQSDDALLR	67	0	4
270457	ASFEPCR	2	0	2
