# Supplementary material for: Proteomic Amino-Termini Profiling Reveals Targeting Information for Protein Import into Complex Plastids
Source: PLoS One. 2013 Sep 16;8(9):e74483. doi: 10.1371/journal.pone.0074483 (PMC3774753; doi:10.1371/journal.pone.0074483)
Supplement: Table S6 — List of 106 unique N terminal peptides from 37 plastid-encoded T. pseudonana proteins. A non-redundant list of unique N terminal peptides, identified by database searches with Mascot and X! Tandem, was generated using an in-house script (see methods section for details). CpBase ID, CpBase protein model accession number; peptide, peptide sequence; position, peptide start position as matched to protein sequence; spectra (dimethylated), number of spectra identifying the N-terminally dimethylated form of this peptide; spectra (acetylated), number of spectra identifying the N-terminally acetylated form of this peptide; gene name, CpBase gene name annotation. (XLS) [file pone.0074483.s007.xls]

## Sheet: Suppl Table S6
Supplementary Table S6. List of 106 unique N terminal peptides from 37 plastid-encoded T.pseudonana proteins.
CpBase ID	peptide	position	spectra (dimethylated)	spectra (acetylated)	gene name
ThpsCp001	TSSLEEVSR	63	1	0	psbC
ThpsCp002	ATKFPKFSQALAQDPATR	2	5	0	petB
ThpsCp005	IDLDEATR	27	6	0	rpl21
ThpsCp005	TVVTDSSGNTTVLTPEQVKR	35	1	0	ycf46
ThpsCp005	SGNTTVLTPEQVKR	41	1	0	thiG
ThpsCp005	TTVLTPEQVKR	44	1	0	psaB
ThpsCp005	TGGITKTNPNVGLDPEALSLATPR	68	1	0	psaB
ThpsCp008	AMNVEWTDDPHPR	32	1	0	rbcL
ThpsCp008	TVMFELNEAR	63	5	0	atpD
ThpsCp008	KSCAAGYIR	73	1	0	atpD
ThpsCp008	SYSVQSNPEGSR	127	1	0	atpD
ThpsCp009	SQSVSER	2	0	5	atpA
ThpsCp009	TVKDTDVLALFR	34	1	0	atpA
ThpsCp009	TDVLALFR	38	5	0	psbB
ThpsCp009	DVLALFR	39	1	0	atpB
ThpsCp009	TVVWTDLLTACER	71	1	0	atpB
ThpsCp009	TDLLTACER	75	1	0	psbD
ThpsCp009	GNVFGFKAISALR	126	1	0	psaD
ThpsCp009	GFKAISALR	130	1	0	psaD
ThpsCp009	TFQGPATGIVVER	151	1	0	petB
ThpsCp009	TGIVVER	157	1	0	petD
ThpsCp009	GGLDFLKDDENINSQPFMR	199	1	0	psbL
ThpsCp009	FLNCLEGINR	222	2	1	psbF
ThpsCp009	TMEEVYKR	250	1	0	psbF
ThpsCp009	DMLLHLHR	291	1	0	psbE
ThpsCp009	TIGHPDGIQAGATANR	409	1	0	psbE
ThpsCp009	GIQAGATANR	415	1	0	psbE
ThpsCp009	VALEAMVLAR	425	1	0	psaL
ThpsCp009	NEGLDYFNQQVGPQILR	435	2	0	psaL
ThpsCp009	TADFAETATANR	479	2	0	psaL
ThpsCp013	AAGQAVEGIAR	31	1	0	psaL
ThpsCp016	SINPLASKIASPYAR	2	5	0	psaL
ThpsCp017	INIRPDEISSIIR	2	9	2	psaL
ThpsCp017	NIRPDEISSIIR	3	1	0	ycf39
ThpsCp017	IRPDEISSIIR	4	1	0	psaC
ThpsCp017	DQDVKIDNIGTVLQVGDGIAR	21	1	0	psaC
ThpsCp017	TVLQVGDGIAR	31	3	0	groEL
ThpsCp017	LENDNVGVVLMGNGR	67	1	0	dnaK
ThpsCp017	DNVGVVLMGNGR	70	1	0	dnaK
ThpsCp017	VVNPLGAPIDGKGDIASTETR	108	1	0	rpl23
ThpsCp017	GKGDIASTETR	118	1	0	rps3
ThpsCp017	LVESMAPGIISR	129	1	0	rps8
ThpsCp017	SNDLFNSGIR	346	1	0	rps13
ThpsCp018	ALPWYR	2	1	0	rps9
ThpsCp018	VHTVVLNDPGR	8	2	0	atpA
ThpsCp018	TVVLNDPGR	10	2	0	atpA
ThpsCp018	KAQLGEVFEFDR	423	2	0	psbB
ThpsCp018	TSLESDGVFR	435	1	0	psbB
ThpsCp039	GVEAVDLGAPITVPVGVPTLGR	71	1	0	rbcS
ThpsCp039	IFNVIGEPVDEQGDVVVDQTLPIHR	93	2	0	rbcS
ThpsCp039	NVIGEPVDEQGDVVVDQTLPIHR	95	1	0	ftsH
ThpsCp039	EQGDVVVDQTLPIHR	103	1	0	atpA
ThpsCp039	MPSAVGYQPTLATEMGALQER	275	1	0	psaF
ThpsCp039	TEMGALQER	287	1	0	psbV
ThpsCp040	TLITALDTGLLR	39	2	0	atpH
ThpsCp042	YPVFAQQGYSNPR	31	6	0	atpA
ThpsCp046	IDLSVKTFGIESPENPDTIR	19	3	0	petA
ThpsCp053	TIAIGQNQER	2	2	7	rbcS
ThpsCp053	TVENTLFEDGDAANTFR	216	1	0	rbcL
ThpsCp053	TLFEDGDAANTFR	220	1	0	psbV
ThpsCp053	TKNILLNEGIR	315	2	0	rbcL
ThpsCp053	SWMAAQDQPHENFVFPEEVLPR	326	1	0	rbcL
ThpsCp054	METPFNSSIAGR	1	0	11	atpE
ThpsCp054	TLEESFPFFGYDWR	125	2	0	psbV
ThpsCp054	TWAPGGGDVR	174	1	0	psbV
ThpsCp054	TAYPSELYGPTGPEASQSQAFTFLVR	281	1	0	dnaK
ThpsCp054	SPSGEIIFGGETMR	330	1	0	tufA
ThpsCp054	SVGGVATEINSVNYVSPR	392	3	0	tufA
ThpsCp054	TEINSVNYVSPR	398	1	0	psaA
ThpsCp058	TLNLKTPFPTFGGSTGGWLR	2	1	3	rbcS
ThpsCp059	MGKVYDWFEER	1	2	0	tufA
ThpsCp059	GKVYDWFEER	2	2	4	tufA
ThpsCp059	GGESVGQSTLTR	171	2	0	atpA
ThpsCp060	SIIKKPDLTDPKLR	2	3	0	psbV
ThpsCp063	TGPNPNKQAVELNR	2	0	4	atpA
ThpsCp064	TKNINQPVAYPIFTFR	2	1	9	rbcL
ThpsCp065	SGGSTGERPFSDIITSVR	2	8	0	atpB
ThpsCp068	ANFIKPYNDDPFVGHLATPITSSSLTR	2	4	0	psbE
ThpsCp070	SLLIVGGTGTLGR	2	6	0	psbE
ThpsCp073	EIGGLTKCSESAAFTKR	25	6	0	rbcS
ThpsCp073	SELLCGADGLPHLVADGR	83	1	0	rbcL
ThpsCp079	MKYAIVEISGR	1	6	0	psaF
ThpsCp083	MKFTDELTLLLKAR	1	1	0	petA
ThpsCp085	SLVTSSLIR	217	1	0	atpB
ThpsCp085	ADLGMEVMHER	324	2	0	atpB
ThpsCp087	SHTVKIYDTCIGCTQCVR	2	6	0	atpB
ThpsCp093	AKKILYQDNAR	2	4	0	atpA
ThpsCp094	NKVVGIDLGTTNSVVAAIEGGQPTVITNAEGFR	2	5	0	petA
ThpsCp094	QELLVGQLAKR	46	1	0	atpA
ThpsCp094	TAGDTNLGGDDFDKALVR	216	1	0	psbC
ThpsCp094	EKFESLCQDLINR	298	1	0	rbcL
ThpsCp097	VNSLDMNVIKYPIITDKATR	2	0	1	rbcL
ThpsCp102	GQKTHPLGFR	2	2	0	rbcS
ThpsCp109	VTDNIADMLTR	2	5	0	atpA
ThpsCp115	VRLLGIDLPR	2	2	0	rbcL
ThpsCp119	NTVFQKDKIGIGKR	2	1	0	rbcL
ThpsCp123	SDIDGAPEER	48	1	0	rbcL
ThpsCp123	IDGAPEER	50	2	0	petB
ThpsCp123	INTAHVEYETADR	63	1	0	psbC
ThpsCp123	TAHVEYETADR	65	2	0	tufA
ThpsCp123	SALQAIEALSSNPDVKR	174	1	0	rbcL
ThpsCp123	MAIEDVFSITGR	223	1	0	rbcL
ThpsCp123	QKTLEEGFAGDNVGILLR	273	1	0	psbD
ThpsCp123	AGDNVGILLR	281	1	0	dnaK
ThpsCp123	TNFESEVYVLTKEEGGR	313	2	0	psbA
ThpsCp126	MKNTFDPLR	1	6	0	psbD
