# Supplementary material for: Proteomic Amino-Termini Profiling Reveals Targeting Information for Protein Import into Complex Plastids
Source: PLoS One. 2013 Sep 16;8(9):e74483. doi: 10.1371/journal.pone.0074483 (PMC3774753; doi:10.1371/journal.pone.0074483)
Supplement: Table S7 — List of 63 plastid transit peptides derived from identified mature N termini of nuclear-encoded, plastid-imported T. pseudonana proteins. ID, JGI protein ID (* model manually modified or extended); TP sequence, inferred plastid transit peptide sequence; Met, presence of a Met directly preceding the identified mature N terminus that may be removed after TP cleavage; spectra (acetyl), number of spectra identifying acetylated form of this N terminus; spectra (dm), number of spectra identifying dimethylated form of this N terminus; TP length, transit peptide length; TP charge, calculated net charge of transit peptide; 6 N-term aa, net charge of 6 most N-terminal protein residues. (XLS) [file pone.0074483.s008.xls]

## Sheet: Sheet1
Supplementary Table S7. List of 63 plastid transit peptides derived from identified mature N termini of nuclear-encoded, plastid-imported T.pseudonana proteins.
Protein name	ID	TP sequence	Met	Identified mature N terminal sequence	spectra (acetyl)	spectra (dm)	TP length	TP charge	6 N-term aa
Unknown 20812	20812	FAPQARNTFTRA	M	SANAVPLANGAMSFDR	7	2	12	3	0
Porphobilinogen synthase	270280	FAPVSVSRTTSLS	M	GAGNMEPVDR	0	9	13	2	-1
Unknown 25040	25040	FAPAPTSRTTTSIS	-	ESKADLESLATKLNPTIR	0	3	14	2	-1
Chl a/c protein Lhcf5	42962	FAPAPVAKSTTAIN	-	AFENELGAQPPLGFFDPLGMLDEAGQAR	18	0	14	2	-2
Chl a/c protein Lhcf10	25402	FAPAPVAKSTTALS	-	ADFSGEIGAANAELGCWDPLNFCTDQASFDKMR	0	8	14	2	-2
Chl a/c protein Lhcr2	2601	FAPAQTGKQSTSLN	-	SWNEAPR	9	7	14	2	-1
Chl a/c protein Lhcf9	268127	FAPAQVAKTTTSLN	-	AFEDELGAQAPLGFFDPFGMLSGDCTQER	17	0	14	2	-3
Chl a/c protein Lhcf2	270234	FAPAQVGKTSTAIN	-	AFENELGAQAPLGFFDPLGMLDDADQER	35	0	14	2	-2
Chl a/c protein Lhcf11	270241	FAPAQVGRASTSVQ	-	AFENEIGVLPPTGFFDPAGLSDGISQEKFDSYR	5	0	14	2	-2
Chl a/c protein Lhcf7	21667	FAPAQVGRSSTAVQ	-	GFENEPGVIAPTGFFDPLGFTDDIDQEKFDQYR	6	0	14	2	-2
Chl a/c protein Lhcr14	4883	FAPASNGRAATSLE	-	ASAKSKALPWLPNPSNLDGR	0	3	14	1	2
Chl a/c protein Lhcr3	26246	FAPASVGRSTVALN	-	EMSKSIPFLTVPEKLDGSMAGDVGFDPMGLSDIQTDLNYAR	0	6	14	2	0
Chl a/c protein FCP10	23808	FAPSQQGPVKSALS	-	YASELDSMTGTGIESPKVFDPLNLSDYVPVDWAR	0	5	14	2	-2
Pyruvate kinase	4875	FAPTHKARVTTNLA	-	ISLDPSISSGAQAFGQDTTVAAIPKVSQR	2	2	14	3	-1
Glutamate-1-semialdehyde aminomutase	258111	FTAAPSAGIKSALK	-	STATETYTFTKSEEIFKEAQDLMPGGVSSPVR	2	3	14	3	-1
Chl a/c protein Lhcx2	38879	FTASPMAKTSTAMN	-	AFSASDLPGALPPMGFFDPLGFAEKADEKTLKR	9	0	14	2	-1
Uroporphyrinogen decarboxylase	3974	FTPATTSRSPTALH	-	SSTEAVVESTANGVNKGDR	5	0	14	2	-1
Unknown 23918	23918	FVAPNANRAASMLS	M	SDYDVSTSVR	16	0	14	2	-2
Peroxiredoxin	270374	FAPSSTITKQSTALN	-	LAVGDTAPDFSLVDQNGKTFTR	0	1	15	2	-1
Chl a/c protein FCP2	4843	FAPTSQWSRTSVSRN	-	ALIDDAFGVTNETGNKIPPLGR	0	5	15	3	-2
Chl a/c protein Lhcr4	4882	FTAPSTGARAVTSLA	-	EKSASLPFLEAPPNLDGGVGDLGFDPFR	0	13	15	2	0
Zeaxanthin epoxidase	270370	FVTISSSRTTIKPLN	-	VVGEQASSIGPATLLR	0	2	15	3	-1
Glutamine synthetase II	26051	FAPSLTTPSRTTSLS	M	VNPLEIR	0	7	15	2	-1
Porphobilinogen deaminase	267173	FAPTVSNSRKSVSLF	M	AEEGAVTPLR	1	10	15	3	-2
Pseudouridine synthase	269765	FAPSNHAAALRSSALN	-	SAVAAADVMAKQEATLEKLR	1	2	16	2	0
Unknown 9752	9752	FAPSSFSRNIIHSALF	-	SEADALDELIVDGVSAESSVLR	0	5	16	2	-2
Haloacid dehydrogenase	23357	FAPTHSRVQPVSTSLR	-	ATSNLEAILFDCDGVLADTER	0	3	16	3	-1
Unknown 4462	4462	FAPTLSASRVGSLELR	-	AADEASAQALSDYMAKSHEEKLR	0	1	16	2	-2
Unknown 10741	10741	FAPVSNNGKTVSTHLR	-	AEIGDSGVAFEHVAR	0	8	16	3	-2
Glycerol-3-phosphate acyltransferase	270373	FTCATTRGTPSSFALA	-	STTDKVETTPPTTTSTAHSEGR	1	2	16	2	0
Cytochrome b6f Rieske Fe-S subunit	270229	FAPAPVVNSRAVTPMS	M	SAAEGEFYIDQNR	5	26	16	2	-2
Unknown 11086	11086	FTVPQNNMVRTTTPLF	M	ADDNEPSASSNNFVER	0	4	16	2	-3
Ascorbate peroxidase	262753*	FTVPSSIKTTRAVTSLA	-	VSQKDLDGAQAAIDEIIKEKNCGPVFVR	0	2	17	3	0
Elongation factor Ts	2892	FSPVARFTFSRPTTTSLH	-	AEVTTALIKELR	1	7	18	3	-1
4-hydroxy-3-methylbut-2-enyl diphosphate reductase	270376	FAPSIHSSTATRSSSSLH	M	STEATEEVKKNPTKKEKR	1	0	18	2	-2
Ketol-acid reductase	23228	FAPIATRGVQSAVSTSALN	-	AFTSEVFKTEDVKFADTTETIVR	0	1	19	2	-1
Dihydroxyacid dehydratase	27997	FAPSAKLAAKFEPSSSSLR	M	SAGGDEPVLNKYSR	4	2	19	3	-2
Unknown 21081	21081	FAPSSTIIVVPRASSSSLA	M	ANIEDEQNVDFSR	0	2	19	2	-3
N-acetyl transferase (GNAT family)	20683	FAPSSSTKHNPQRHASTSQLR	-	LFDSLLQKTTR	3	0	21	4	-1
Magnesium-protoporphyrin IX methyltransferase	270378	FAPVSSNTRVAAPSSTTTSLA	-	SAVDDKTEVR	2	1	21	2	-1
Rubisco N-methyltransferase	23725	FSPVQTQPLGGRPMTFTPSLS	-	AVKTASPEGSTSAR	0	1	21	2	1
3-ketoacyl-acyl carrier protein reductase( Kar2)	270321*	FAPATPLNLSTSTRQRASQIS	M	VADDAKVILVTGASR	0	7	21	3	-1
Glyceraldehyde-3-phosphate dehydrogenase	270231	YAPSAFSGSSLRATSNGSSMS	M	ATGMGVNGFGR	0	16	21	2	0
Isopropylmalate dehydratase	42704	FAPHKSFTRPIVSVGASTTSLS	-	AASTLYDKIWSDHVVNDDGLSSLLYIDR	0	1	22	3	0
N-acetylornithine aminotransferase	270136	FAPSILTSAAVTTTSTATQLHQ	-	STTSSSPGSVTSNLTPPSKIDSSSIANLFDTR	0	1	22	1	0
Phosphoglycerate kinase	270304	FAPAAPSLGLRTVGPSTFDFALD	-	AKKSIEDLSEADLKGKKVLVR	0	7	23	0	1
Ferredoxin reductase	26405	FAPSSSLVASTRTYKTSQLTKCY	-	ESKDANMTDEER	2	2	23	4	-1
Mg Chelatase subunit D	270340	FSPSPFGRISRNAIHTPSSQWKLN	-	SAVVSEAEER	3	10	24	4	-1
Unknown 4820	4820	FAPLSSTSTPINVAPSTTTSTTNLQ	M	GPPKTDIVLSETYGEGSR	4	21	25	1	0
Unknown 10088	10088	FVPSSIPSSSLSHNEQRTTTSSSALQ	M	AEPFEMMVELPGR	0	7	26	1	-2
2C-methyl-D-erythritol 2,4-cyclodiphosphate synthase	10102	FSLPSITQQQQRQSSPRSLSTSLTSLS	-	ATEAETEAEISSILRPSYAIESIPLR	0	3	27	3	-2
Coproporphyrinogen oxidase	260604	FVSHVPSSRTTRTTISKQPSPIDHRRN	-	SSPHENDVQAKDNSNR	1	0	27	5	-1
Unknown 4382	4382	FAPSASSVVRASVNNNNAKIVKNGPLF	M	ADDNEEGWSAPKSAMVGGAGVNNAGEPPFEIR	0	3	27	4	-4
Phosphoadenosine phosphosulphate reductase	24887	FAPSTRAMVNSRTTSTAVISQSSTSLQ	M	ADDAKIFDQESFIAESKEMR	6	9	27	3	-1
Chl a/c protein Lhcr11	2342	FAPANNGAAVKTSLDAMPDRMWNKMVDKTQR	-	SKAMPFLPR	0	3	31	3	1
Unknown 268304	268304	FAPNAFGVRRTCYFEWLDLTIPSCGETTSLN	-	VDLDYGMKNSYVPATGGDGGQGQFGAQSPNDWR	0	7	31	0	-2
Unknown 21519	21519	FATPAFTTSRRAVLDKTSRASPATASTTRLN	-	EKTGNLHGESSCFLPLLQNDDEYIAPR	0	2	31	5	0
Isopropylmalate synthase	20928	FTPSKHPSVTRSTHRPAAAVIAIASRSPTTTSLS	-	SSISEDPAIQELYR	8	4	34	5	-2
Putative bicarbonate transporter	270240	FAPVTTTHQHALSNPQLTANYSPRRISTGRKSSSLA	M	TTAEASIDDKNTPLFESPFKGIAR	1	4	36	5	-1
Unknown 22388	22388	FSAPTAAFRVVSPATTTLARSPSIIPCKNSNHYRSPTSLF	M	SEEPESESSSVSEEFNPQELASEQPPATTTPR	1	0	40	5	-3
Chaperonin ClpB1	23902	FTPSNHHKIAHRNLQIQPLPSSSHPHHHRLATASNRLSPLH	-	STAPNVDKSKTPDISETDDPLTKYGVDFTAR	3	0	41	5	0
Sep-like	270212	FAPSSSISTISHASRPNTISAPLNNNRLITSSSTATSATALS	-	ERQWNFNSGR	0	1	42	3	0
Elongation factor G	25629	FVPAKFQNNGVRSLNTNSANNKVESCESMMKRMDGTSLVILR	-	DIAVAQDVDLDKASSSPDR	0	7	42	4	-1
						Average:	20.3651	2.5873	-1.12698
						Std dev.	7.93787	1.1449	1.11431
